# Supplementary material for: Embryonic developmental arrest in the annual killifish Austrolebias charrua: A proteomic approach to diapause III
Source: PLoS One. 2021 Jun 4;16(6):e0251820. doi: 10.1371/journal.pone.0251820 (PMC8177498; doi:10.1371/journal.pone.0251820)
Supplement: S1 Table — (XLSX) [file pone.0251820.s001.xlsx]

## Sheet: DIA-1
Spectra FDR:	0/11682=0%	Peptide FDR:	0/3321=0%		Protein FDR:	0/1149=0%		No Proteins (Max Parsimony):		654
Unique proteins:	517	Unlabeled Decoy Ptns/Groups: 0/0			View mode:	Proteins Max Pars
ID A.charrua	Annotation	ID UNIPROT max identity	MolWt	Coverage	Group Type	#Unique Peptides	SequenceCount	Spectrum Count	NSAF	Protein Score
contaminant_UBIQUITIN08			8541.6	0.6184	All	0	4	13	0.00112527	28.0618
ACHA01MRNA0035418	60S ribosomal protein L23 >lcl|P62831.1 RecName: Full=60S ribosomal protein L23	Q90YU5	10438.7	0.451	Unique	4	4	13	0.000838436	38.1324
ACHA01MRNA0017730	Acetyl-CoA acetyltransferase	P45362	10550.6	0.5192	Some	1	4	7	0.000442784	20.0057
ACHA01MRNA0035691	3-ketoacyl-CoA thiolase, mitochondrial	P42765	10753.6	0.5143	Some	0	3	6	0.000375914	18.1808
ACHA01MRNA0011711	Protein S100-A13	Q99584	10838.2	0.2427	Unique	3	3	4	0.000255476	11.447
ACHA01MRNA0032618	Isocitrate dehydrogenase [NAD] subunit 1, mitochondrial	O13696	11128.7	0.2524	Some	0	2	6	0.000383214	19.4556
ACHA01MRNA0000195	60S ribosomal protein L7a-1 >lcl|P0DKK7.1 RecName: Full=60S ribosomal protein L7a-2	P35685	11179.2	0.198	Some	1	4	7	0.000455936	17.5656
ACHA01MRNA0026651	ATP synthase subunit g, mitochondrial	Q5RFH0	11208	0.2136	Unique	3	3	3	0.000191607	6.2408
ACHA01MRNA0003833	Ribose-phosphate pyrophosphokinase 2	Q5XGI0	11218.7	0.1863	All	0	2	3	0.000193485	5.8317
ACHA01MRNA0039292	Transcription factor BTF3 homolog 4	Q6PC91	11228.5	0.2843	All	0	2	8	0.000515961	24.3987
ACHA01MRNA0027115	Guanine nucleotide-binding protein subunit beta-2-like 1	Q93134	11266.6	0.8416	Some	0	5	16	0.00104214	44.4588
ACHA01MRNA0006851	Histone H4 >lcl|Q6WV73.3 RecName: Full=Histone H4 >lcl|Q6WV90.3 RecName: Full=Histone H4 >lcl|Q7K8C0.3 RecName: Full=Histone H4 >lcl|Q7KQD1.3 RecName: Full=Histone H4 >lcl|P62802.2 RecName: Full=Histone H4 >lcl|P62804.2 RecName: Full=Histone H4	Q6WV72	11285.3	0.5882	Some	1	17	298	0.0192195	760.25
ACHA01MRNA0028297	Histone H4 >lcl|Q6WV73.3 RecName: Full=Histone H4 >lcl|Q6WV90.3 RecName: Full=Histone H4 >lcl|Q7K8C0.3 RecName: Full=Histone H4 >lcl|Q7KQD1.3 RecName: Full=Histone H4 >lcl|P62802.2 RecName: Full=Histone H4 >lcl|P62804.2 RecName: Full=Histone H4	Q6WV72	11285.3	0.5882	Some	0	16	297	0.019155	758.277
ACHA01MRNA0013591	Histone H4 >lcl|Q6WV73.3 RecName: Full=Histone H4 >lcl|Q6WV90.3 RecName: Full=Histone H4 >lcl|Q7K8C0.3 RecName: Full=Histone H4 >lcl|Q7KQD1.3 RecName: Full=Histone H4 >lcl|P62802.2 RecName: Full=Histone H4 >lcl|P62804.2 RecName: Full=Histone H4	Q6WV72	11285.3	0.5882	Some	0	16	297	0.019155	758.277
ACHA01MRNA0040716	Vesicle-associated membrane protein 3	Q15836	11290.9	0.3366	Some	0	3	11	0.00071647	38.172
ACHA01MRNA0027778	Histone H4 >lcl|Q6WV73.3 RecName: Full=Histone H4 >lcl|Q6WV90.3 RecName: Full=Histone H4 >lcl|Q7K8C0.3 RecName: Full=Histone H4 >lcl|Q7KQD1.3 RecName: Full=Histone H4 >lcl|P62802.2 RecName: Full=Histone H4 >lcl|P62804.2 RecName: Full=Histone H4	Q6WV72	11342.4	0.5825	Some	0	16	297	0.0189691	758.277
ACHA01MRNA0024717	Histone H4 >lcl|Q6WV73.3 RecName: Full=Histone H4 >lcl|Q6WV90.3 RecName: Full=Histone H4 >lcl|Q7K8C0.3 RecName: Full=Histone H4 >lcl|Q7KQD1.3 RecName: Full=Histone H4 >lcl|P62802.2 RecName: Full=Histone H4 >lcl|P62804.2 RecName: Full=Histone H4	Q6WV72	11342.4	0.5825	Some	0	16	297	0.0189691	758.277
ACHA01MRNA0007099	Histone H4 >lcl|Q6WV73.3 RecName: Full=Histone H4 >lcl|Q6WV90.3 RecName: Full=Histone H4 >lcl|Q7K8C0.3 RecName: Full=Histone H4 >lcl|Q7KQD1.3 RecName: Full=Histone H4 >lcl|P62802.2 RecName: Full=Histone H4 >lcl|P62804.2 RecName: Full=Histone H4	Q6WV72	11342.4	0.5825	Some	0	16	297	0.0189691	758.277
ACHA01MRNA0024520	Histone H4 >lcl|Q6WV73.3 RecName: Full=Histone H4 >lcl|Q6WV90.3 RecName: Full=Histone H4 >lcl|Q7K8C0.3 RecName: Full=Histone H4 >lcl|Q7KQD1.3 RecName: Full=Histone H4 >lcl|P62802.2 RecName: Full=Histone H4 >lcl|P62804.2 RecName: Full=Histone H4	Q6WV72	11342.4	0.5825	Some	0	16	297	0.0189691	758.277
ACHA01MRNA0014834	Histone H4 >lcl|Q6WV73.3 RecName: Full=Histone H4 >lcl|Q6WV90.3 RecName: Full=Histone H4 >lcl|Q7K8C0.3 RecName: Full=Histone H4 >lcl|Q7KQD1.3 RecName: Full=Histone H4 >lcl|P62802.2 RecName: Full=Histone H4 >lcl|P62804.2 RecName: Full=Histone H4	Q6WV72	11342.4	0.5825	Some	0	16	297	0.0189691	758.277
ACHA01MRNA0021323	Histone H4 >lcl|Q6WV73.3 RecName: Full=Histone H4 >lcl|Q6WV90.3 RecName: Full=Histone H4 >lcl|Q7K8C0.3 RecName: Full=Histone H4 >lcl|Q7KQD1.3 RecName: Full=Histone H4 >lcl|P62802.2 RecName: Full=Histone H4 >lcl|P62804.2 RecName: Full=Histone H4	Q6WV72	11342.4	0.5825	Some	0	16	297	0.0189691	758.277
ACHA01MRNA0032768	Histone H4 >lcl|Q6WV73.3 RecName: Full=Histone H4 >lcl|Q6WV90.3 RecName: Full=Histone H4 >lcl|Q7K8C0.3 RecName: Full=Histone H4 >lcl|Q7KQD1.3 RecName: Full=Histone H4 >lcl|P62802.2 RecName: Full=Histone H4 >lcl|P62804.2 RecName: Full=Histone H4	Q6WV72	11342.4	0.5825	Some	0	16	297	0.0189691	758.277
ACHA01MRNA0032426	Histone H4 >lcl|Q6WV73.3 RecName: Full=Histone H4 >lcl|Q6WV90.3 RecName: Full=Histone H4 >lcl|Q7K8C0.3 RecName: Full=Histone H4 >lcl|Q7KQD1.3 RecName: Full=Histone H4 >lcl|P62802.2 RecName: Full=Histone H4 >lcl|P62804.2 RecName: Full=Histone H4	Q6WV72	11342.4	0.5825	Some	0	16	297	0.0189691	758.277
ACHA01MRNA0012925	Calmodulin-alpha	P62146	11374.4	0.5347	Some	0	2	6	0.000390802	23.0357
ACHA01MRNA0026860	Parvalbumin beta 1	P86774	11417.6	0.3853	Some	0	8	29	0.00175024	86.5269
ACHA01MRNA0032300	Nucleoside diphosphate kinase B	Q2EN76	11422.7	0.5437	Unique	3	3	8	0.000510951	26.68
ACHA01MRNA0014890	Parvalbumin beta 1	P86774	11425.7	0.5046	Some	0	9	33	0.00199166	97.5667
ACHA01MRNA0026968	PDZ and LIM domain protein 1	P52944	11460.9	0.3796	Some	1	2	3	0.000182736	7.3397
ACHA01MRNA0038091	Histone H3.3	Q8WSF1	11479.4	0.2913	Some	0	6	59	0.00376827	107.327
ACHA01MRNA0022793	Parvalbumin alpha	P09227	11534.7	0.7156	Some	5	7	87	0.00525073	289.564
ACHA01MRNA0035845	Myosin regulatory light chain 12B	A4IF97	11538.4	0.198	Some	0	2	3	0.000195401	8.0053
ACHA01MRNA0006824	Peptidyl-prolyl cis-trans isomerase FKBP1A	P18203	11554.8	0.2243	All	0	2	6	0.000368888	20.7643
ACHA01MRNA0001849	Peptidyl-prolyl cis-trans isomerase FKBP1A	P18203	11554.8	0.2243	All	0	2	6	0.000368888	20.7643
ACHA01MRNA0022638	14-3-3 protein beta/alpha	Q5ZLQ6	11598.9	0.4554	Some	0	7	21	0.00136781	49.5563
ACHA01MRNA0036889	14-3-3-like protein	P54632	11638	0.2745	Some	0	3	15	0.000967426	31.8138
ACHA01MRNA0031258	14-3-3-like protein	P54632	11638	0.2745	Some	0	3	15	0.000967426	31.8138
ACHA01MRNA0004967	Parvalbumin alpha	P09227	11707.8	0.5413	Unique	8	8	15	0.000905298	37.5048
ACHA01MRNA0021441	60S ribosomal protein L8	Q9V3G1	11740.3	0.1442	Unique	3	3	10	0.000632548	18.7754
ACHA01MRNA0021772	Histone H4 >lcl|Q6WV73.3 RecName: Full=Histone H4 >lcl|Q6WV90.3 RecName: Full=Histone H4 >lcl|Q7K8C0.3 RecName: Full=Histone H4 >lcl|Q7KQD1.3 RecName: Full=Histone H4 >lcl|P62802.2 RecName: Full=Histone H4 >lcl|P62804.2 RecName: Full=Histone H4	Q6WV72	11746.5	0.5607	Some	0	16	297	0.0182599	758.277
ACHA01MRNA0009092	Thioredoxin	P08628	11849	0.3868	All	0	3	4	0.000248245	8.975
ACHA01MRNA0015343	Phosphoglycerate kinase 1	P09411	11867.1	0.5045	Unique	3	3	8	0.000474126	21.3003
ACHA01MRNA0027435	40S ribosomal protein S3 >lcl|P62908.1 RecName: Full=40S ribosomal protein S3 >lcl|E2RH47.1 RecName: Full=40S ribosomal protein S3	P62909	11889.5	0.6075	All	0	6	16	0.000983701	42.2789
ACHA01MRNA0020669	40S ribosomal protein S3 >lcl|P62908.1 RecName: Full=40S ribosomal protein S3 >lcl|E2RH47.1 RecName: Full=40S ribosomal protein S3	P62909	11889.5	0.6075	All	0	6	16	0.000983701	42.2789
ACHA01MRNA0030523	Dihydropyrimidinase-related protein 3	Q52PJ5	11893.1	0.2342	Unique	2	2	4	0.000237063	14.424
ACHA01MRNA0025796	14-3-3 protein beta/alpha	Q5ZLQ6	12025	0.2075	Some	0	3	10	0.000620613	25.8253
ACHA01MRNA0003152	60S ribosomal protein L36	Q4PM12	12155.8	0.2095	Unique	3	3	7	0.000438567	16.7335
ACHA01MRNA0002884	Histone H3, embryonic	P06352	12205.3	0.1009	Some	0	2	34	0.00205201	59.2121
ACHA01MRNA0034213	60S ribosomal protein L26	Q19869	12212.7	0.233	Some	0	3	8	0.000510951	20.3835
ACHA01MRNA0010075	Macrophage migration inhibitory factor	Q76BK2	12285.1	0.2174	Unique	3	3	6	0.000343226	17.939
ACHA01MRNA0028918	Transaldolase	B0UV30	12394.3	0.2212	All	0	2	3	0.00017465	8.0808
ACHA01MRNA0013787	Histone H3.3	Q8WSF1	12483.9	0.2679	Some	0	6	59	0.00346546	107.327
ACHA01MRNA0022931	60S ribosomal protein L35a	Q90YT3	12487.8	0.3091	All	0	4	10	0.000598045	23.2787
ACHA01MRNA0029345	60S ribosomal protein L35a	Q90YT3	12487.8	0.3091	All	0	4	10	0.000598045	23.2787
ACHA01MRNA0040627	Aspartate aminotransferase, cytoplasmic	P00504	12545.3	0.1927	Unique	2	2	4	0.000241413	8.4417
ACHA01MRNA0037305	Arrestin-C	P36575	12556.3	0.2054	Some	0	2	3	0.00017621	7.0299
ACHA01MRNA0021243	Enolase	P42897	12559.1	0.125	Some	0	2	2	0.000117473	3.7517
ACHA01MRNA0008465	Rab GDP dissociation inhibitor beta	Q61598	12592.5	0.2569	Some	0	2	4	0.000241413	11.5533
ACHA01MRNA0025661	Actin-related protein 2/3 complex subunit 4	P59998	12599.8	0.1743	Some	0	2	3	0.00018106	8.1642
ACHA01MRNA0004758	Lamin-B1	P14733	12613.7	0.4	Unique	4	4	6	0.000358827	14.9204
ACHA01MRNA0008912	40S ribosomal protein S3	Q5R465	12690.7	0.605	Unique	5	5	10	0.000552815	27.3352
ACHA01MRNA0002371	40S ribosomal protein S11	P42756	12847.9	0.3303	Some	1	7	14	0.000844945	29.6601
ACHA01MRNA0005065	60S ribosomal protein L30	O49884	12898.7	0.2414	Unique	2	2	8	0.00045369	24.7525
ACHA01MRNA0027766	Lamin-B1	P20700	12978.5	0.25	Some	0	2	2	0.000117473	5.2584
ACHA01MRNA0019206	40S ribosomal protein S26E	P21772	13035	0.2069	Unique	4	4	7	0.000396978	15.7699
ACHA01MRNA0004466	CD59 glycoprotein	O62680	13155.2	0.1849	Unique	2	2	3	0.000165845	6.0434
ACHA01MRNA0039053	Mannose-specific lectin	P30617	13164.2	0.5517	Some	3	4	8	0.00045369	25.8765
ACHA01MRNA0027880	Proteasome subunit alpha type-1	Q27562	13259	0.3109	Unique	4	4	6	0.000331689	15.417
ACHA01MRNA0035188	Lectin	C0HJM8	13282.4	0.2672	Some	0	2	4	0.000226845	10.3433
ACHA01MRNA0025607	Myelin basic protein	P20939	13293.1	0.2143	All	0	2	7	0.000365472	21.943
ACHA01MRNA0006470	Myelin basic protein	P20939	13293.1	0.2143	All	0	2	7	0.000365472	21.943
ACHA01MRNA0021232	60S ribosomal protein L34	Q1WBV0	13324.4	0.2051	Unique	3	3	5	0.000281132	11.0983
ACHA01MRNA0030936	Myosin light chain, embryonic	P09540	13372.5	0.1345	Some	0	2	5	0.000276408	16.8821
ACHA01MRNA0021338	Lectin	C0HJM8	13387.4	0.3966	Some	1	4	7	0.000396978	19.9132
ACHA01MRNA0034023	Lectin	C0HJM8	13387.4	0.3966	Some	0	3	6	0.000340267	18.0053
ACHA01MRNA0009703	Isocitrate dehydrogenase [NADP] cytoplasmic	Q9Z2K8	13436.8	0.2295	Some	0	2	3	0.000161766	10.5704
ACHA01MRNA0025189	60S ribosomal protein L7	Q6BTA4	13461.1	0.641	Some	0	5	17	0.00095585	49.7917
ACHA01MRNA0009945	Elongin-B	P62870	13461.8	0.1849	Unique	2	2	2	0.000110563	5.2578
ACHA01MRNA0025190	60S ribosomal protein L7	Q6BTA4	13489.1	0.641	Some	0	5	17	0.00095585	49.7917
ACHA01MRNA0007100	Histone H2B 3	Q6PC60	13499.3	0.5528	Some	0	11	57	0.00304857	119.02
ACHA01MRNA0039244	V-type proton ATPase subunit G 1	P79251	13555.9	0.1525	Unique	2	2	5	0.00027875	10.4364
ACHA01MRNA0023329	Transaldolase	B0UV30	13611.8	0.2016	All	0	2	3	0.000159157	8.0808
ACHA01MRNA0027752	Vesicle-associated membrane protein 1	Q62442	13612.8	0.1371	Some	0	2	7	0.000371367	24.424
ACHA01MRNA0030650	Histone H2B 1/2	Q5BJA5	13627.4	0.5484	Some	0	11	57	0.00302399	119.02
ACHA01MRNA0023721	Histone H2B 1/2	Q5BJA5	13627.4	0.5484	Some	0	11	57	0.00302399	119.02
ACHA01MRNA0019268	Histone H2B 1/2	Q5BJA5	13627.4	0.5484	Some	0	11	57	0.00302399	119.02
ACHA01MRNA0005697	Histone H2B 1/2	Q5BJA5	13627.4	0.5484	Some	0	11	57	0.00302399	119.02
ACHA01MRNA0026235	Histone H2B 1/2	Q5BJA5	13627.4	0.5484	Some	0	11	57	0.00302399	119.02
ACHA01MRNA0000848	Histone H2B 1/2	Q5BJA5	13627.4	0.5484	Some	0	11	57	0.00302399	119.02
ACHA01MRNA0014836	Histone H2B 1/2	Q5BJA5	13627.4	0.5484	Some	0	11	57	0.00302399	119.02
ACHA01MRNA0028296	Histone H2B 1/2	Q5BJA5	13627.4	0.5484	Some	0	11	57	0.00302399	119.02
ACHA01MRNA0037906	Histone H2B 1/2	Q5BJA5	13627.4	0.5484	Some	0	11	57	0.00302399	119.02
ACHA01MRNA0001397	Histone H2B 1/2	Q5BJA5	13627.4	0.5484	Some	0	11	57	0.00302399	119.02
ACHA01MRNA0031650	Histone H2B 1/2	Q5BJA5	13627.4	0.5484	Some	0	11	57	0.00302399	119.02
ACHA01MRNA0009220	Histone H2B >lcl|P69070.2 RecName: Full=Histone H2B	P69069	13643.4	0.4919	Some	0	10	50	0.00265262	106.582
ACHA01MRNA0009221	Histone H2B >lcl|P69070.2 RecName: Full=Histone H2B	P69069	13643.4	0.4919	Some	0	10	50	0.00265262	106.582
ACHA01MRNA0034111	Histone H2B 1/2	Q5BJA5	13657.4	0.5484	Some	0	11	57	0.00302399	119.02
ACHA01MRNA0032767	Histone H2B 1/2	Q5BJA5	13657.4	0.5484	Some	0	11	57	0.00302399	119.02
ACHA01MRNA0002520	Histone H2B 1/2	Q5BJA5	13657.4	0.5484	Some	0	11	57	0.00302399	119.02
ACHA01MRNA0020881	Cytochrome b-c1 complex subunit 7	Q5RC24	13657.9	0.3393	All	0	3	6	0.00035242	17.4471
ACHA01MRNA0018361	Cytochrome b-c1 complex subunit 7	Q5RC24	13657.9	0.3393	All	0	3	6	0.00035242	17.4471
ACHA01MRNA0002259	40S ribosomal protein S14	P19950	13754.2	0.3721	Some	0	6	15	0.000764942	38.3403
ACHA01MRNA0009543	Serine/arginine-rich splicing factor 9	Q5PPI1	13813.9	0.24	Some	0	3	8	0.000421024	19.0803
ACHA01MRNA0015759	14-3-3 protein 5	P93210	13918.9	0.32	Some	2	3	13	0.000684164	35.6874
ACHA01MRNA0020173	Matrix Gla protein	Q800Y2	13956.9	0.161	All	0	2	3	0.00016725	6.4465
ACHA01MRNA0024386	Serine/threonine-protein phosphatase PP1-gamma catalytic subunit	Q6NVU2	13981	0.2213	Some	0	2	5	0.000269611	15.723
ACHA01MRNA0010051	13 kDa ribonucleoprotein-associated protein	Q6C0I0	13984.6	0.3672	Some	1	4	9	0.000462551	31.4079
ACHA01MRNA0022910	13 kDa ribonucleoprotein-associated protein	Q6C0I0	13984.6	0.3672	Some	0	3	8	0.000411156	29.4961
ACHA01MRNA0021531	60S ribosomal protein L27a	O01358	14005.5	0.28	Unique	4	4	7	0.000368396	18.7808
ACHA01MRNA0029848	14-3-3 protein beta/alpha-A	Q5PRD0	14023.6	0.384	Some	0	3	9	0.000473652	28.118
ACHA01MRNA0038359	Troponin T, cardiac muscle isoforms	P02642	14038.1	0.2437	Unique	2	2	5	0.000276408	14.2632
ACHA01MRNA0019601	Fructose-bisphosphate aldolase C	P53449	14069.2	0.3182	Some	0	4	9	0.000448534	22.7241
ACHA01MRNA0011113	40S ribosomal protein S25-3	Q8GYL5	14207.9	0.3594	Unique	6	6	14	0.000719523	42.0483
ACHA01MRNA0000764	Thioredoxin	P08628	14263.4	0.3228	All	0	3	4	0.000207197	8.975
ACHA01MRNA0008547	Programmed cell death protein 5	Q2HJH9	14287.3	0.1984	All	0	2	5	0.000261052	14.9072
ACHA01MRNA0024975	Programmed cell death protein 5	Q2HJH9	14287.3	0.1984	All	0	2	5	0.000261052	14.9072
ACHA01MRNA0032897	40S ribosomal protein S19	Q29308	14337.7	0.4962	Unique	9	9	19	0.000954133	55.2202
ACHA01MRNA0007762	Staphylococcal nuclease domain-containing protein 1	Q7ZT42	14374.6	0.2171	Unique	2	2	2	0.000101992	6.1138
ACHA01MRNA0000407	14-3-3 protein zeta	Q6P4Z5	14396.8	0.3721	Some	1	4	10	0.000509961	29.9017
ACHA01MRNA0013305	40S ribosomal protein S12	O13019	14410.5	0.4545	Unique	5	5	13	0.000647882	33.6519
ACHA01MRNA0014013	Uncharacterized oxidoreductase YxjF	P42317	14450.4	0.2612	Some	0	2	2	9.81865e-05	4.0847
ACHA01MRNA0031100	ADP-ribosylation factor 1-like 2	Q61LA8	14473.6	0.2283	Some	0	3	7	0.000362594	19.764
ACHA01MRNA0037282	ADP-ribosylation factor 1-like 2	Q61LA8	14473.6	0.2283	Some	0	3	7	0.000362594	19.764
ACHA01MRNA0019658	Synaptic vesicle membrane protein VAT-1 homolog	Q8JFV8	14526.2	0.1825	All	0	2	5	0.000240091	13.4588
ACHA01MRNA0014254	Beta-galactoside-binding lectin	P08520	14582	0.3937	Unique	4	4	8	0.000414394	20.3294
ACHA01MRNA0002524	Carbonyl reductase [NADPH] 3	Q8K354	14592.6	0.3986	Unique	4	4	8	0.000381362	23.713
ACHA01MRNA0018069	Profilin-2	Q9JJV2	14595.9	0.2061	Unique	2	2	42	0.00210914	93.3283
ACHA01MRNA0010305	Ran-specific GTPase-activating protein	Q3T0M7	14607.6	0.1811	Some	1	3	3	0.000155398	6.3813
ACHA01MRNA0025061	Mitochondrial import receptor subunit TOM22 homolog	O17287	14612.1	0.188	Unique	2	2	3	0.000148387	10.0674
ACHA01MRNA0001444	Cytochrome c oxidase subunit 5A, mitochondrial	P11240	14695.6	0.1318	All	0	2	4	0.000203984	9.665
ACHA01MRNA0034712	Ubiquitin-60S ribosomal protein L40	P63048	14715	0.3672	All	0	4	13	0.000668129	28.0618
ACHA01MRNA0038696	40S ribosomal protein S18	Q90YQ5	14974.2	0.4409	Some	0	8	26	0.00134678	64.4191
ACHA01MRNA0020603	Heat shock protein beta-1	O13224	15005.6	0.4745	Some	1	4	10	0.000480182	27.6879
ACHA01MRNA0016258	Low choriolytic enzyme	P31579	15006.8	0.2214	Some	2	3	6	0.000301305	13.8894
ACHA01MRNA0013552	NADH dehydrogenase [ubiquinone] 1 beta subcomplex subunit 4	Q9CQC7	15018.9	0.2126	Unique	2	2	2	0.000103598	5.8124
ACHA01MRNA0014891	Fatty acid-binding protein, brain	Q09139	15037.5	0.6061	Unique	7	7	24	0.00119609	72.7076
ACHA01MRNA0033724	40S ribosomal protein S24	Q90YQ0	15121.3	0.2061	All	0	2	4	0.00020087	14.4068
ACHA01MRNA0008957	40S ribosomal protein S15-3	Q9FY65	15144.1	0.3228	Some	1	2	7	0.000362594	21.7786
ACHA01MRNA0034112	Histone H1.1	D4A3K5	15276.7	0.2808	Some	0	6	22	0.000991281	54.568
ACHA01MRNA0012219	High choriolytic enzyme 1	P31580	15279.7	0.6316	Some	4	7	16	0.000791398	40.2264
ACHA01MRNA0016652	60S ribosomal protein L22-like 1	Q5I0R6	15295.1	0.3788	Unique	3	3	9	0.000448534	24.4551
ACHA01MRNA0013779	Histone H3.3 >lcl|P84243.2 RecName: Full=Histone H3.3 >lcl|P84244.2 RecName: Full=Histone H3.3 >lcl|P84246.2 RecName: Full=Histone H3.3 >lcl|P84247.2 RecName: Full=Histone H3.3	P84245	15300.5	0.5441	Some	0	8	83	0.00401482	194.756
ACHA01MRNA0014691	Histone H3.3 >lcl|P84243.2 RecName: Full=Histone H3.3 >lcl|P84244.2 RecName: Full=Histone H3.3 >lcl|P84246.2 RecName: Full=Histone H3.3 >lcl|P84247.2 RecName: Full=Histone H3.3	P84245	15300.5	0.5441	Some	0	8	83	0.00401482	194.756
ACHA01MRNA0010644	Histone H3.3 >lcl|P84243.2 RecName: Full=Histone H3.3 >lcl|P84244.2 RecName: Full=Histone H3.3 >lcl|P84246.2 RecName: Full=Histone H3.3 >lcl|P84247.2 RecName: Full=Histone H3.3	P84245	15300.5	0.5441	Some	0	8	83	0.00401482	194.756
ACHA01MRNA0038089	Histone H3.3 >lcl|P84243.2 RecName: Full=Histone H3.3 >lcl|P84244.2 RecName: Full=Histone H3.3 >lcl|P84246.2 RecName: Full=Histone H3.3 >lcl|P84247.2 RecName: Full=Histone H3.3	P84245	15300.5	0.5441	Some	0	8	83	0.00401482	194.756
ACHA01MRNA0006837	Histone H3.3 >lcl|P84243.2 RecName: Full=Histone H3.3 >lcl|P84244.2 RecName: Full=Histone H3.3 >lcl|P84246.2 RecName: Full=Histone H3.3 >lcl|P84247.2 RecName: Full=Histone H3.3	P84245	15300.5	0.5441	Some	0	8	83	0.00401482	194.756
ACHA01MRNA0027327	Histone H3.3 >lcl|P84243.2 RecName: Full=Histone H3.3 >lcl|P84244.2 RecName: Full=Histone H3.3 >lcl|P84246.2 RecName: Full=Histone H3.3 >lcl|P84247.2 RecName: Full=Histone H3.3	P84245	15300.5	0.5441	Some	0	8	83	0.00401482	194.756
ACHA01MRNA0039310	Poly(rC)-binding protein 1	O19048	15309	0.1862	Some	0	2	3	0.000136107	7.8879
ACHA01MRNA0027114	Histone H3 >lcl|P84230.2 RecName: Full=Histone H3.2 >lcl|P84234.2 RecName: Full=Histone H3.2 >lcl|P84235.2 RecName: Full=Histone H3 >lcl|P84236.2 RecName: Full=Histone H3 >lcl|P84237.2 RecName: Full=Histone H3 >lcl|P84238.2 RecName: Full=Histone H3	P02299	15332.5	0.5441	Some	0	9	191	0.00923892	689.585
ACHA01MRNA0037391	Small nuclear ribonucleoprotein Sm D2	Q06217	15339.3	0.219	Unique	3	3	5	0.000240091	13.4195
ACHA01MRNA0001398	Histone H3 >lcl|P84230.2 RecName: Full=Histone H3.2 >lcl|P84234.2 RecName: Full=Histone H3.2 >lcl|P84235.2 RecName: Full=Histone H3 >lcl|P84236.2 RecName: Full=Histone H3 >lcl|P84237.2 RecName: Full=Histone H3 >lcl|P84238.2 RecName: Full=Histone H3	P02299	15360.5	0.5441	Some	1	10	192	0.00928729	691.369
ACHA01MRNA0025453	Histone H3 >lcl|P84230.2 RecName: Full=Histone H3.2 >lcl|P84234.2 RecName: Full=Histone H3.2 >lcl|P84235.2 RecName: Full=Histone H3 >lcl|P84236.2 RecName: Full=Histone H3 >lcl|P84237.2 RecName: Full=Histone H3 >lcl|P84238.2 RecName: Full=Histone H3	P02299	15360.5	0.5441	Some	0	9	191	0.00923892	689.585
ACHA01MRNA0011567	Histone H3 >lcl|P84230.2 RecName: Full=Histone H3.2 >lcl|P84234.2 RecName: Full=Histone H3.2 >lcl|P84235.2 RecName: Full=Histone H3 >lcl|P84236.2 RecName: Full=Histone H3 >lcl|P84237.2 RecName: Full=Histone H3 >lcl|P84238.2 RecName: Full=Histone H3	P02299	15360.5	0.5441	Some	0	9	191	0.00923892	689.585
ACHA01MRNA0020693	Histone H3 >lcl|P84230.2 RecName: Full=Histone H3.2 >lcl|P84234.2 RecName: Full=Histone H3.2 >lcl|P84235.2 RecName: Full=Histone H3 >lcl|P84236.2 RecName: Full=Histone H3 >lcl|P84237.2 RecName: Full=Histone H3 >lcl|P84238.2 RecName: Full=Histone H3	P02299	15360.5	0.5441	Some	0	9	191	0.00923892	689.585
ACHA01MRNA0027361	Histone H3 >lcl|P84230.2 RecName: Full=Histone H3.2 >lcl|P84234.2 RecName: Full=Histone H3.2 >lcl|P84235.2 RecName: Full=Histone H3 >lcl|P84236.2 RecName: Full=Histone H3 >lcl|P84237.2 RecName: Full=Histone H3 >lcl|P84238.2 RecName: Full=Histone H3	P02299	15360.5	0.5441	Some	0	9	191	0.00923892	689.585
ACHA01MRNA0037686	Histone H3 >lcl|P84230.2 RecName: Full=Histone H3.2 >lcl|P84234.2 RecName: Full=Histone H3.2 >lcl|P84235.2 RecName: Full=Histone H3 >lcl|P84236.2 RecName: Full=Histone H3 >lcl|P84237.2 RecName: Full=Histone H3 >lcl|P84238.2 RecName: Full=Histone H3	P02299	15360.5	0.5441	Some	0	9	191	0.00923892	689.585
ACHA01MRNA0010759	Histone H3 >lcl|P84230.2 RecName: Full=Histone H3.2 >lcl|P84234.2 RecName: Full=Histone H3.2 >lcl|P84235.2 RecName: Full=Histone H3 >lcl|P84236.2 RecName: Full=Histone H3 >lcl|P84237.2 RecName: Full=Histone H3 >lcl|P84238.2 RecName: Full=Histone H3	P02299	15360.5	0.5441	Some	0	9	191	0.00923892	689.585
ACHA01MRNA0039024	Annexin A4	P08132	15398.7	0.2878	Some	2	3	4	0.000189309	13.2524
ACHA01MRNA0011041	Isocitrate dehydrogenase [NAD] subunit 1, mitochondrial	O13696	15404.7	0.2098	Unique	2	2	5	0.000230017	14.0599
ACHA01MRNA0033186	40S ribosomal protein S17	Q90YQ6	15434.3	0.3358	Some	2	4	8	0.000392746	21.5567
ACHA01MRNA0010810	Putative ubiquitin-conjugating enzyme E2 N-like	Q5JXB2	15434.9	0.3116	Some	1	4	9	0.000429033	24.7202
ACHA01MRNA0019984	Prohibitin-5, mitochondrial	Q9LY99	15457	0.2411	Some	0	2	3	0.000139968	10.8304
ACHA01MRNA0030576	RNA-binding protein 4B	Q64LC9	15468.7	0.3971	Some	0	4	7	0.000338599	18.426
ACHA01MRNA0017370	Probable 3-hydroxyisobutyrate dehydrogenase, mitochondrial	Q9XTI0	15506.5	0.3724	All	0	4	7	0.000317583	21.4818
ACHA01MRNA0026561	Probable proteasome subunit beta type-6	Q9UQY2	15539.8	0.5071	Some	0	5	14	0.00065785	44.066
ACHA01MRNA0011497	Histone H2B	Q75VN4	15555.3	0.3116	Some	4	6	29	0.00138244	75.3211
ACHA01MRNA0005871	Cytochrome b-c1 complex subunit 2, mitochondrial	P32551	15564.8	0.2238	Some	1	3	3	0.00013801	6.8942
ACHA01MRNA0028803	40S ribosomal protein S15	P70066	15577.3	0.237	Some	2	3	9	0.000438567	23.6041
ACHA01MRNA0031353	Carbonyl reductase [NADPH] 1	P16152	15712	0.5764	All	0	7	22	0.00100505	72.3913
ACHA01MRNA0009775	Carbonyl reductase [NADPH] 1	P16152	15713	0.5764	All	0	7	22	0.00100505	72.3913
ACHA01MRNA0024895	Beta-soluble NSF attachment protein	P85969	15719	0.1691	Unique	2	2	3	0.000145114	9.1619
ACHA01MRNA0013920	Matrix Gla protein	Q800Y2	15722.8	0.1387	All	0	2	3	0.000144055	6.4465
ACHA01MRNA0015784	60S ribosomal protein L27	Q7ZV82	15741.7	0.2794	Unique	3	3	6	0.000290228	15.2421
ACHA01MRNA0026962	Cytochrome c oxidase subunit 5A, mitochondrial	B0VYY2	15784.1	0.1206	All	0	2	4	0.000186624	9.665
ACHA01MRNA0031546	40S ribosomal protein S23	Q90YQ1	15836.7	0.3497	Unique	4	4	12	0.000552042	34.4733
ACHA01MRNA0006876	Guanine nucleotide-binding protein G(I)/G(S)/G(T) subunit beta-1	Q6PH57	15963.1	0.2028	Some	1	3	4	0.000184014	10.2537
ACHA01MRNA0029531	Cofilin-2	P45591	16038.2	0.2183	Unique	2	2	6	0.000277965	17.498
ACHA01MRNA0026411	60S ribosomal protein L13a	Q91487	16054	0.1752	Some	1	4	12	0.000576219	21.187
ACHA01MRNA0015191	Glutathione S-transferase 2	Q03425	16073.8	0.2518	Some	0	3	8	0.000378619	19.0402
ACHA01MRNA0022681	Gamma-crystallin 1	P02530	16073.9	0.6667	Some	0	7	27	0.0013456	80.3287
ACHA01MRNA0035378	Coactosin-like protein	Q2HJ57	16075.8	0.1761	Unique	4	4	7	0.000324292	13.5258
ACHA01MRNA0036949	Hemoglobin subunit beta	P84652	16077.4	0.7551	Unique	12	12	128	0.00572822	348.815
ACHA01MRNA0037883	Phosphoglycerate mutase 2	P15259	16085.1	0.1522	Some	0	2	2	9.53406e-05	5.4893
ACHA01MRNA0036927	Macro domain-containing protein TTE0995	Q8RB30	16173.4	0.1733	Some	0	2	3	0.00013157	7.432
ACHA01MRNA0001894	Metalloproteinase inhibitor 2	Q9TRZ7	16177.7	0.6959	Unique	8	8	51	0.00226692	141.683
ACHA01MRNA0023044	40S ribosomal protein S14	P62263	16244.5	0.404	Some	1	7	20	0.000871324	52.0828
ACHA01MRNA0023661	Purine nucleoside phosphorylase	P00491	16248	0.2081	Unique	2	2	2	8.8302e-05	4.5407
ACHA01MRNA0000555	60S ribosomal protein L14-1	Q9SIM4	16290.9	0.3143	Unique	6	6	15	0.000704839	36.9171
ACHA01MRNA0037833	Alpha-actinin-1	Q9Z1P2	16362.8	0.1517	Some	0	2	4	0.000181476	9.4343
ACHA01MRNA0006749	Hemoglobin subunit beta	O93351	16482.5	0.8095	Unique	10	10	98	0.00438567	289.314
ACHA01MRNA0025236	Histone H3 >lcl|P84230.2 RecName: Full=Histone H3.2 >lcl|P84234.2 RecName: Full=Histone H3.2 >lcl|P84235.2 RecName: Full=Histone H3 >lcl|P84236.2 RecName: Full=Histone H3 >lcl|P84237.2 RecName: Full=Histone H3 >lcl|P84238.2 RecName: Full=Histone H3	P02299	16509.7	0.1987	Some	1	7	60	0.00261397	109.053
ACHA01MRNA0034418	60S ribosomal protein L13a	Q91487	16510.3	0.2887	Some	3	6	15	0.000694912	26.5599
ACHA01MRNA0005894	40S ribosomal protein S16	Q9W237	16541.1	0.3401	Unique	7	7	16	0.000716027	34.7215
ACHA01MRNA0030057	Creatine kinase B-type	P05122	16642.6	0.2185	Some	2	3	15	0.000653493	52.2642
ACHA01MRNA0020597	Calmodulin	P62161	16677.8	0.6216	Some	0	4	19	0.000844537	60.5875
ACHA01MRNA0034412	Calmodulin	P62161	16677.8	0.6216	Some	0	4	19	0.000844537	60.5875
ACHA01MRNA0022763	ATP synthase subunit delta, mitochondrial	Q9D3D9	16692.7	0.3396	Unique	2	2	3	0.000124123	9.3575
ACHA01MRNA0005943	Myosin light chain 3, skeletal muscle isoform	P82160	16705.3	0.8067	Some	11	14	120	0.0052628	385.229
ACHA01MRNA0012833	14-3-3 protein zeta	P29310	16726.3	0.1933	Some	1	2	8	0.000350853	23.8889
ACHA01MRNA0002401	Single-stranded DNA-binding protein 1-A, mitochondrial	P09380	16747.8	0.255	All	0	3	6	0.000264906	19.302
ACHA01MRNA0014837	Single-stranded DNA-binding protein 1-A, mitochondrial	P09380	16747.8	0.255	All	0	3	6	0.000264906	19.302
ACHA01MRNA0005638	60S ribosomal protein L32	Q90YT6	16774.1	0.1517	Unique	4	4	8	0.000362952	23.6587
ACHA01MRNA0021466	Nucleoside diphosphate kinase B	P19804	16776.4	0.6376	Some	0	7	44	0.00194264	117.305
ACHA01MRNA0001021	Calmodulin	P62161	16808.8	0.6174	Some	0	4	19	0.000838869	60.5875
ACHA01MRNA0020719	Calmodulin	P62161	16808.8	0.6174	Some	0	4	19	0.000838869	60.5875
ACHA01MRNA0024625	40S ribosomal protein S24	Q962Q6	16826.2	0.1837	All	0	2	4	0.000179007	14.4068
ACHA01MRNA0030940	Myosin light polypeptide 6	P60662	16849.1	0.5099	Some	3	7	16	0.000697059	45.8232
ACHA01MRNA0026603	Cofilin-2	P45591	16871.8	0.4122	Some	0	4	8	0.000355595	22.7541
ACHA01MRNA0004198	40S ribosomal protein S13	P47772	17169.6	0.4437	Some	1	8	15	0.000653493	38.4372
ACHA01MRNA0009359	Malignant T-cell-amplified sequence 1 homolog	Q9W445	17200	0.2353	All	0	2	3	0.00012899	9.607
ACHA01MRNA0035866	Eukaryotic translation initiation factor 5A-1	P10160	17219.3	0.2244	Unique	2	2	3	0.00012651	8.2872
ACHA01MRNA0038360	Acidic leucine-rich nuclear phosphoprotein 32 family member B	Q5ZMN0	17223.1	0.4114	Some	0	4	12	0.000499633	39.1342
ACHA01MRNA0038090	Histone H3.3 >lcl|P84243.2 RecName: Full=Histone H3.3 >lcl|P84244.2 RecName: Full=Histone H3.3 >lcl|P84246.2 RecName: Full=Histone H3.3 >lcl|P84247.2 RecName: Full=Histone H3.3	P84245	17248.9	0.4581	Some	0	7	81	0.0034378	190.119
ACHA01MRNA0026793	Hemoglobin subunit alpha-2	P62363	17262.1	0.5128	Some	5	8	35	0.00147595	90.1888
ACHA01MRNA0040284	Ubiquitin-conjugating enzyme E2 13	P52490	17299.1	0.2792	Some	0	3	7	0.000299023	20.6796
ACHA01MRNA0039719	Hepatoma-derived growth factor-related protein 3	Q9JMG7	17322.7	0.1558	Some	1	2	5	0.000213588	14.139
ACHA01MRNA0023701	Troponin I, fast skeletal muscle	P48788	17346.2	0.1689	Some	1	3	7	0.000311145	13.5577
ACHA01MRNA0005881	Nascent polypeptide-associated complex subunit beta	Q0CGL5	17365	0.1835	All	0	2	8	0.000333089	24.3987
ACHA01MRNA0027223	Probable 3-hydroxyisobutyrate dehydrogenase, mitochondrial	Q9XTI0	17385.4	0.3313	All	0	4	7	0.000282512	21.4818
ACHA01MRNA0009631	Enoyl-CoA hydratase, mitochondrial	P14604	17419.8	0.1258	Some	0	2	2	8.27484e-05	4.1745
ACHA01MRNA0027865	40S ribosomal protein S30 >lcl|P62867.1 RecName: Full=40S ribosomal protein S30 >lcl|P62863.1 RecName: Full=40S ribosomal protein S30 >lcl|P62864.1 RecName: Full=40S ribosomal protein S30 >lcl|P62860.1 RecName: Full=40S ribosomal protein S30 >lcl|P62861.1 RecName: Full=40S ribosomal protein S30	P62866	17539.3	0.0679	Unique	2	2	4	0.000162432	8.1503
ACHA01MRNA0004506	60S ribosomal protein L13a	Q95307	17568.9	0.1538	Some	0	3	11	0.000463868	19.6476
ACHA01MRNA0016479	Peptidyl-prolyl cis-trans isomerase	P54985	17581.8	0.4024	All	0	4	49	0.00196553	133.358
ACHA01MRNA0017282	Superoxide dismutase [Cu-Zn]	P03946	17688.8	0.1951	Unique	2	2	4	0.000160451	15.6246
ACHA01MRNA0031394	40S ribosomal protein S18	Q90YQ5	17718.8	0.3684	Some	2	10	30	0.00129839	72.3082
ACHA01MRNA0034355	60S ribosomal protein L23A	O22644	17730	0.1548	Unique	2	2	5	0.00021221	13.6358
ACHA01MRNA0007836	Glutathione S-transferase	P46423	17770.8	0.2697	Some	1	5	7	0.000302957	15.7884
ACHA01MRNA0034752	Troponin I, slow skeletal muscle	P02645	17785.7	0.2092	Unique	2	2	6	0.00025798	20.0353
ACHA01MRNA0032072	Troponin I, slow skeletal muscle	P02645	17887.5	0.5723	Some	0	9	22	0.000910233	53.3707
ACHA01MRNA0040704	Serine/threonine-protein phosphatase PP1-gamma catalytic subunit	Q6NVU2	17899.1	0.2903	Some	0	3	7	0.000297093	21.8826
ACHA01MRNA0036950	Hemoglobin subunit alpha-2	P62363	17962	0.6541	Some	9	13	50	0.00206871	141.382
ACHA01MRNA0036401	Ubiquitin-40S ribosomal protein S27a	P68202	17969.5	0.3013	All	0	4	13	0.000548208	28.0618
ACHA01MRNA0032329	Ubiquitin-40S ribosomal protein S27a	P68202	17969.5	0.3013	All	0	4	13	0.000548208	28.0618
ACHA01MRNA0031719	Gamma-crystallin M1	P48648	17969.8	0.5099	Some	0	7	25	0.00108916	78.9274
ACHA01MRNA0034343	Myosin light polypeptide 6	P02607	17989.7	0.3562	Some	0	6	12	0.000493387	33.0953
ACHA01MRNA0000443	Probable aconitate hydratase, mitochondrial	Q54XS2	18006.4	0.2395	Some	0	2	2	7.87844e-05	6.5393
ACHA01MRNA0023099	Cofilin-2	P21566	18014	0.1709	Unique	3	3	7	0.000291452	20.2517
ACHA01MRNA0032370	High mobility group-T protein	P07746	18058.2	0.1603	Some	0	2	5	0.000210849	12.8352
ACHA01MRNA0002860	Keratin, type II cytoskeletal 75	O95678	18162.7	0.3194	Unique	6	6	50	0.00172212	143.933
ACHA01MRNA0012050	40S ribosomal protein S15a	P62244	18189.7	0.4161	Unique	7	7	16	0.000653764	37.7369
ACHA01MRNA0023367	Translocon-associated protein subunit delta	Q07984	18212.3	0.1786	Unique	2	2	3	0.000117473	7.6536
ACHA01MRNA0016715	Dihydropteridine reductase	Q86A17	18229.1	0.2114	Unique	2	2	5	0.000187957	17.163
ACHA01MRNA0022415	ATP synthase subunit d, mitochondrial	O75947	18265.5	0.4348	Unique	6	6	11	0.000449463	32.9367
ACHA01MRNA0012856	High mobility group protein B1	P07156	18287.1	0.2073	Some	2	5	11	0.000441241	31.8629
ACHA01MRNA0026993	60S ribosomal protein L8	Q9XVF7	18399	0.2035	Unique	5	5	27	0.00103267	67.5232
ACHA01MRNA0023841	60S ribosomal protein L21	P49667	18469.9	0.1812	Unique	2	2	6	0.000246694	20.4952
ACHA01MRNA0018819	Proteasome subunit beta type-3	P40112	18510.2	0.4085	All	0	6	13	0.000521466	39.9519
ACHA01MRNA0016635	Galectin-5	P47967	18553.4	0.1272	Unique	2	2	3	0.000114078	8.4041
ACHA01MRNA0020421	Histone H3 >lcl|P84230.2 RecName: Full=Histone H3.2 >lcl|P84234.2 RecName: Full=Histone H3.2 >lcl|P84235.2 RecName: Full=Histone H3 >lcl|P84236.2 RecName: Full=Histone H3 >lcl|P84237.2 RecName: Full=Histone H3 >lcl|P84238.2 RecName: Full=Histone H3	P02299	18581.1	0.3647	Some	0	8	188	0.00727505	683.429
ACHA01MRNA0007098	Troponin C, skeletal muscle	P02587	18648.7	0.4667	Unique	8	8	30	0.00119609	88.3069
ACHA01MRNA0038152	Cofilin-2	P45591	18661.7	0.4485	Some	1	5	12	0.000478436	32.0235
ACHA01MRNA0000230	Ras-related protein ced-10	Q03206	18702.7	0.1152	Some	1	3	6	0.000239218	13.2051
ACHA01MRNA0011952	40S ribosomal protein S3a	Q98TX2	18746.7	0.2073	Some	0	5	11	0.000441241	25.0483
ACHA01MRNA0009740	40S ribosomal protein S7	P33514	18806.6	0.3313	Unique	5	5	34	0.0013722	94.7626
ACHA01MRNA0020100	Hemoglobin subunit alpha-1	P83611	18827	0.436	Some	7	8	40	0.00152988	105.094
ACHA01MRNA0014540	Proteasome subunit beta type-3	Q9R1P1	18841.3	0.4012	All	0	6	13	0.000512099	39.9519
ACHA01MRNA0039378	Ubiquitin-conjugating enzyme E2 13	P52490	18964.8	0.2544	Some	0	3	7	0.000272482	20.6796
ACHA01MRNA0010038	40S ribosomal protein S10-A	O14112	18988.8	0.2349	Some	0	3	14	0.000554813	39.9919
ACHA01MRNA0015430	Translationally-controlled tumor protein homolog	Q6XSH4	19009.4	0.131	Unique	3	3	4	0.000156631	10.0662
ACHA01MRNA0025411	Guanine nucleotide-binding protein subunit beta-2-like 1	Q21215	19015.4	0.5862	Some	0	6	20	0.000756149	56.6185
ACHA01MRNA0007633	Myosin regulatory light chain 2B, cardiac muscle isoform	P02611	19035.4	0.8882	Some	13	16	52	0.00201225	150.032
ACHA01MRNA0021910	Muscle-related coiled-coil protein	A2VDA9	19071.8	0.1667	All	0	2	3	0.000113422	11.9015
ACHA01MRNA0023069	60S ribosomal protein L26	Q19869	19088.5	0.1481	Some	1	4	9	0.000365472	21.7599
ACHA01MRNA0014824	14-3-3 protein gamma-1	Q6PC29	19187.3	0.2874	Some	1	4	10	0.000393922	29.5633
ACHA01MRNA0018529	14-3-3 protein gamma-1	Q6PC29	19187.3	0.2874	Some	0	3	9	0.00035453	26.4508
ACHA01MRNA0038690	Ras-related protein rab-11.1	O01803	19208.9	0.1118	Some	0	2	4	0.000154788	9.4266
ACHA01MRNA0002433	Annexin A4	P13214	19212.8	0.1742	Unique	2	2	5	0.000184789	13.9873
ACHA01MRNA0005081	Myelin basic protein	P02687	19219	0.1105	Unique	2	2	2	7.64942e-05	5.468
ACHA01MRNA0011173	Vesicle-associated membrane protein 1	Q62442	19263	0.1889	Some	1	4	13	0.000475114	41.198
ACHA01MRNA0016505	Troponin I, fast skeletal muscle	P68246	19290.3	0.5322	Some	0	9	22	0.000846357	53.3707
ACHA01MRNA0009023	Myosin regulatory light chain 2, ventricular/cardiac muscle isoform	Q7M2V4	19372.6	0.8908	Some	18	21	96	0.00362952	314.053
ACHA01MRNA0016531	Mitochondrial carrier homolog 2 >lcl|Q9Y6C9.1 RecName: Full=Mitochondrial carrier homolog 2	Q5R5M0	19377.2	0.1695	Some	0	2	3	0.0001115	7.0484
ACHA01MRNA0018336	Glutathione S-transferase	Q08392	19440.2	0.0882	Some	0	2	3	0.000116091	5.0475
ACHA01MRNA0009625	Troponin I, fast skeletal muscle	P68246	19464.2	0.1337	Some	0	4	7	0.00026773	17.3035
ACHA01MRNA0033218	Histone H3 >lcl|P84230.2 RecName: Full=Histone H3.2 >lcl|P84234.2 RecName: Full=Histone H3.2 >lcl|P84235.2 RecName: Full=Histone H3 >lcl|P84236.2 RecName: Full=Histone H3 >lcl|P84237.2 RecName: Full=Histone H3 >lcl|P84238.2 RecName: Full=Histone H3	P02299	19508.7	0.4253	Some	0	9	191	0.00722123	689.585
ACHA01MRNA0007971	Actin-related protein 2/3 complex subunit 4	P59998	19544.3	0.1138	Some	0	2	3	0.000118177	8.1642
ACHA01MRNA0006752	T-complex protein 1 subunit delta	Q54CL2	19562.4	0.2973	Unique	3	3	6	0.000213357	15.6353
ACHA01MRNA0039703	Isocitrate dehydrogenase [NADP], mitochondrial	Q4R502	19586.4	0.1871	Some	0	3	7	0.000269295	14.5601
ACHA01MRNA0027375	Hemoglobin subunit alpha-2	P62363	19594.1	0.2034	Some	0	4	25	0.000929166	78.6797
ACHA01MRNA0020807	Isochorismatase domain-containing protein 2	A0JME6	19597.3	0.3911	Unique	4	4	5	0.000183757	13.6432
ACHA01MRNA0016550	Serine/arginine-rich splicing factor 7	Q16629	19598.1	0.1796	Some	1	3	6	0.000236353	11.8992
ACHA01MRNA0029726	60S ribosomal protein L19 >lcl|P84098.1 RecName: Full=60S ribosomal protein L19	P84100	19599	0.1411	Some	0	3	7	0.000282512	15.369
ACHA01MRNA0005338	40S ribosomal protein S13	P47772	19608.8	0.3873	Some	0	7	13	0.000494338	35.1905
ACHA01MRNA0014103	Hepatoma-derived growth factor	P51859	19629.4	0.1154	Some	0	2	5	0.000180728	10.8107
ACHA01MRNA0002216	Ras-related protein Rab-5A	Q9CQD1	19644.9	0.1389	All	0	2	2	7.30944e-05	4.451
ACHA01MRNA0025754	Actin-related protein 2/3 complex subunit 4	P59998	19647.3	0.1131	Some	1	2	3	0.000117473	7.9032
ACHA01MRNA0001899	Actin-related protein 2/3 complex subunit 4	P59998	19675.3	0.1131	Some	2	4	5	0.000195789	11.2904
ACHA01MRNA0018352	Muscle-related coiled-coil protein	A2VDA9	19702.1	0.162	All	0	2	3	0.000110254	11.9015
ACHA01MRNA0008706	Myosin regulatory light polypeptide 9	Q5E9E2	19787.4	0.3237	Some	0	4	6	0.000228156	16.0042
ACHA01MRNA0008059	Myosin regulatory light chain 2, smooth muscle minor isoform	P24032	19795.5	0.5	Some	0	6	14	0.000535459	37.7171
ACHA01MRNA0039295	DELTA-stichotoxin-Hmg2b	P0DMX2	19811.5	0.2768	Unique	3	3	5	0.000185833	13.0265
ACHA01MRNA0005057	Glyoxalase ElbB	P0ABU5	19856.9	0.1183	Unique	2	2	4	0.000141473	11.4662
ACHA01MRNA0026029	Histone H1.3	P16402	19896	0.2081	Some	1	7	23	0.000768048	56.7752
ACHA01MRNA0039130	Histone H1.3	P16402	19896	0.2081	Some	0	6	22	0.000734655	54.568
ACHA01MRNA0000280	Phosphoglycerate kinase	P51903	19899.9	0.1675	Unique	3	3	7	0.000241097	19.9538
ACHA01MRNA0015898	Annexin A3	P14669	19905.4	0.0989	Some	1	2	3	0.000108437	7.4576
ACHA01MRNA0027012	RNA-binding protein 8A	Q9V535	19905.9	0.16	Unique	2	2	3	0.000112774	7.0883
ACHA01MRNA0032752	Peroxiredoxin-6	Q9TSX9	19958.4	0.4444	Unique	6	6	18	0.00065785	49.0211
ACHA01MRNA0009219	Histone H1t	Q07133	20005.1	0.241	Some	0	6	76	0.00256393	178.534
ACHA01MRNA0010760	Histone H1t	Q07133	20007.1	0.241	Some	0	6	76	0.00256393	178.534
ACHA01MRNA0005709	Histone H1.1	D4A3K5	20053.2	0.241	Some	0	6	76	0.00256393	178.534
ACHA01MRNA0005243	Histone H1t	Q07133	20075.1	0.241	Some	1	7	78	0.0026314	182.329
ACHA01MRNA0009482	Conserved regulator of innate immunity protein 3	Q21018	20087.4	0.191	All	0	2	8	0.000295663	23.2481
ACHA01MRNA0014835	Histone H1t	Q07133	20109.2	0.2769	Some	0	7	83	0.00280008	198.983
ACHA01MRNA0028658	Histone H1t	Q07133	20109.2	0.2769	Some	0	7	83	0.00280008	198.983
ACHA01MRNA0024718	Histone H1t	Q07133	20109.2	0.2769	Some	0	7	83	0.00280008	198.983
ACHA01MRNA0005089	Myosin light chain 1/3, skeletal muscle isoform	P02600	20165	0.7487	Some	12	16	71	0.00249772	208.553
ACHA01MRNA0040752	Histone H1.1	D4A3K5	20176.2	0.2386	Some	0	6	76	0.0025379	178.534
ACHA01MRNA0001202	Glycogen phosphorylase, muscle form	P11217	20235.1	0.2955	Some	2	5	9	0.0003364	21.3314
ACHA01MRNA0034131	Matrilin-2	O00339	20252.2	0.1196	Some	0	2	5	0.000178764	13.3463
ACHA01MRNA0027360	Histone H1.1	D4A3K5	20280.3	0.2386	Some	0	6	76	0.0025379	178.534
ACHA01MRNA0029821	Histone H1.1	D4A3K5	20280.3	0.2386	Some	0	6	76	0.0025379	178.534
ACHA01MRNA0033219	Histone H1.1	D4A3K5	20280.3	0.2386	Some	0	6	76	0.0025379	178.534
ACHA01MRNA0037687	Histone H1.1	D4A3K5	20282.3	0.2386	Some	1	7	77	0.00257129	180.14
ACHA01MRNA0035094	Guanine nucleotide-binding protein subunit beta-2-like 1	Q21215	20302	0.5514	Some	0	6	20	0.000711189	56.6185
ACHA01MRNA0026636	ADP-ribosylation factor 1	P51643	20404.4	0.162	Some	0	3	7	0.00025726	19.764
ACHA01MRNA0017277	ADP-ribosylation factor 1	P51643	20404.4	0.162	Some	0	3	7	0.00025726	19.764
ACHA01MRNA0025965	Actin-related protein 2/3 complex subunit 3	Q9Y7J4	20431.3	0.1573	All	0	2	5	0.000184789	13.8148
ACHA01MRNA0037082	Actin-related protein 2/3 complex subunit 3	Q9Y7J4	20431.3	0.1573	All	0	2	5	0.000184789	13.8148
ACHA01MRNA0027530	60S ribosomal protein L13	Q90Z10	20434.3	0.2961	Unique	6	6	18	0.000661525	47.7646
ACHA01MRNA0018721	60S ribosomal protein L11	Q90YV7	20434.8	0.1742	Unique	4	4	9	0.000332621	22.8736
ACHA01MRNA0017384	Malignant T-cell-amplified sequence 1	Q9DB27	20450.7	0.1989	All	0	2	3	0.000109036	9.607
ACHA01MRNA0007128	Globin-2	Q9I9I3	20465.4	0.1453	All	0	2	3	0.000110254	9.2329
ACHA01MRNA0027087	Globin-2	Q9I9I3	20465.4	0.1453	All	0	2	3	0.000110254	9.2329
ACHA01MRNA0027666	Histone H1t	Q07133	20487.4	0.24	Some	0	7	68	0.00223669	149.014
ACHA01MRNA0007093	ADP-ribosylation factor 1 >lcl|P84077.2 RecName: Full=ADP-ribosylation factor 1 >lcl|P84078.2 RecName: Full=ADP-ribosylation factor 1 >lcl|P84080.2 RecName: Full=ADP-ribosylation factor 1 >lcl|Q4R5P2.3 RecName: Full=ADP-ribosylation factor 1	P84079	20500.6	0.1989	Some	1	4	8	0.000290762	21.6862
ACHA01MRNA0038410	Membrane-associated progesterone receptor component 1	Q5ZKN2	20508.2	0.1436	All	0	2	2	7.26906e-05	4.3411
ACHA01MRNA0039977	ADP-ribosylation factor 3	P61206	20569.7	0.1989	Some	0	4	9	0.000327108	23.2967
ACHA01MRNA0035664	Glutathione S-transferase	P46423	20572.3	0.233	Some	0	4	6	0.000224267	13.8634
ACHA01MRNA0020533	ADP-ribosylation factor 3	P61206	20583.7	0.1436	Some	0	3	5	0.000181726	9.4549
ACHA01MRNA0013048	ADP-ribosylation factor 3	P61206	20583.7	0.1436	Some	0	3	5	0.000181726	9.4549
ACHA01MRNA0014169	60S ribosomal protein L17	Q4PM54	20634.7	0.1989	Some	0	4	11	0.000411156	28.1087
ACHA01MRNA0038582	Peroxiredoxin-2D	O22711	20727.9	0.3834	All	0	5	9	0.000306769	27.6273
ACHA01MRNA0023486	Beta-crystallin S-1	P48646	20728.6	0.4857	Some	6	7	14	0.00052628	40.3593
ACHA01MRNA0033677	Beta-crystallin S-1	P48646	20735.8	0.2686	Some	4	7	24	0.000902194	54.2224
ACHA01MRNA0038887	Protein D1	P54186	20739.2	0.2086	Unique	3	3	4	0.000140717	11.3542
ACHA01MRNA0033484	60S ribosomal protein L24	Q8ISQ3	20754.4	0.1123	All	0	2	7	0.000246254	21.7836
ACHA01MRNA0002103	60S ribosomal protein L24	Q8ISQ3	20754.4	0.1123	All	0	2	7	0.000246254	21.7836
ACHA01MRNA0033806	Beta-crystallin S-1	P48646	20833.5	0.6358	Some	9	11	36	0.00136894	92.9429
ACHA01MRNA0026435	60S ribosomal protein L4-A	P08429	20836.7	0.35	Some	1	7	18	0.00065785	46.3291
ACHA01MRNA0018335	Glutathione S-transferase A4	Q5E9G0	20894.9	0.1475	Some	0	3	6	0.000215688	13.6364
ACHA01MRNA0023727	Ras-related protein Rap-1b	Q7ZXH7	20899.7	0.1359	All	0	3	4	0.000143011	12.2446
ACHA01MRNA0007285	Ras-related protein Rap-1b	Q7ZXH7	20899.7	0.1359	All	0	3	4	0.000143011	12.2446
ACHA01MRNA0020969	Histone H5	P02259	20913.3	0.2183	Unique	7	7	35	0.00116877	79.3796
ACHA01MRNA0018158	Nucleoside diphosphate kinase A2	P70011	20948.5	0.5	Some	2	9	46	0.00159269	121.018
ACHA01MRNA0005232	Histone H1t	Q07133	20951.5	0.2315	Some	0	6	76	0.00246289	178.534
ACHA01MRNA0009694	40S ribosomal protein S10-A	O14112	20999.9	0.212	Some	1	4	15	0.000536291	41.8002
ACHA01MRNA0001761	Ras-related protein Rab-5A	Q0IIG7	21026.7	0.1309	All	0	2	2	6.88848e-05	4.451
ACHA01MRNA0032582	Fatty acid-binding protein, heart	O13008	21090.8	0.2565	Unique	4	4	18	0.000619963	45.6179
ACHA01MRNA0037576	Myelin protein P0	P37301	21105	0.0963	All	0	2	4	0.000140717	7.6654
ACHA01MRNA0038841	Annexin A4	P13214	21121.8	0.0963	Unique	2	2	3	0.000105537	7.1457
ACHA01MRNA0038185	60S ribosomal protein L4-A	P08429	21143	0.2609	Some	0	5	15	0.000536291	36.9446
ACHA01MRNA0023485	Beta-crystallin S-1	P48646	21185.4	0.2686	Unique	6	6	16	0.000601463	39.2812
ACHA01MRNA0009609	Adenylate kinase isoenzyme 1	P12115	21201.1	0.513	Unique	9	9	20	0.00068171	52.1224
ACHA01MRNA0032175	Cell division control protein 42 homolog	Q2KJ93	21254.9	0.1099	Some	0	2	5	0.000172212	11.1935
ACHA01MRNA0006129	Gamma-crystallin M1	P48648	21277.1	0.4689	Some	0	9	42	0.001561	101.092
ACHA01MRNA0020922	Gamma-crystallin M1	P48648	21277.1	0.4689	Some	0	9	42	0.001561	101.092
ACHA01MRNA0029447	Copine-3	Q8BT60	21282	0.1675	All	0	2	3	0.00010018	9.2306
ACHA01MRNA0009153	Gamma-crystallin M1	P48648	21303	0.5989	Some	0	9	35	0.00130083	109.686
ACHA01MRNA0039553	Beta-enolase	B5DGQ7	21314.3	0.2273	Some	0	4	11	0.000365472	30.165
ACHA01MRNA0034708	Myosin light chain, embryonic	P09540	21335.5	0.0851	Some	1	3	6	0.000209952	18.0698
ACHA01MRNA0002867	Ras-related protein ced-10	Q03206	21338.2	0.1094	Some	0	2	4	0.000137052	9.5825
ACHA01MRNA0009643	NAD/NADP-dependent betaine aldehyde dehydrogenase	A6X2G8	21408.9	0.1289	All	0	2	4	0.000135639	11.0604
ACHA01MRNA0015396	60S ribosomal protein L17	P37380	21413.3	0.2446	Some	1	5	12	0.000429033	30.1763
ACHA01MRNA0026430	Glyoxylate reductase	Q9C4M5	21426.6	0.2769	Unique	3	3	4	0.000134944	12.1072
ACHA01MRNA0000931	GTPase HRas	P23175	21439.6	0.2011	Unique	2	2	2	6.96137e-05	5.1804
ACHA01MRNA0040691	Ras-like GTP-binding protein Rho1	P48148	21602	0.171	Some	0	3	6	0.000204513	12.8604
ACHA01MRNA0027657	Ras-related protein ced-10	Q03206	21655.1	0.1719	Some	0	3	5	0.000171315	11.5379
ACHA01MRNA0009306	Ras-related protein ORAB-1	P22125	21658	0.1378	All	0	2	6	0.000201383	15.1142
ACHA01MRNA0017310	Myosin light polypeptide 6	Q64119	21734.6	0.2879	Some	0	6	12	0.000398697	33.0953
ACHA01MRNA0033875	Ras-like GTP-binding protein O-RHO	P22122	21780	0.171	Some	0	3	6	0.000204513	12.8604
ACHA01MRNA0008363	Histone H1t	Q07133	21786.1	0.2275	Some	0	7	68	0.00212008	149.014
ACHA01MRNA0002372	40S ribosomal protein S11-A >lcl|P0CT74.1 RecName: Full=40S ribosomal protein S11-B	P0CT73	21830.8	0.3421	Some	2	8	20	0.000692474	46.1947
ACHA01MRNA0031232	Glutathione S-transferase alpha-4	P14942	21857.5	0.0785	Some	0	2	3	0.000103327	5.0475
ACHA01MRNA0001962	Myoglobin	Q9DGJ0	21861.5	0.1814	Unique	4	4	9	0.000290228	22.7844
ACHA01MRNA0014049	Peroxiredoxin-1	P0CB50	21977.3	0.3604	Some	5	7	19	0.000634474	53.2207
ACHA01MRNA0001232	Synaptic vesicle membrane protein VAT-1 homolog	Q99536	22069	0.1214	All	0	2	5	0.000159672	13.4588
ACHA01MRNA0009125	Cell division control protein 42 homolog	Q2KJ93	22071.3	0.1071	Some	0	2	5	0.000167819	11.1935
ACHA01MRNA0013063	5-demethoxyubiquinone hydroxylase, mitochondrial	Q63619	22084	0.1378	Unique	2	2	3	0.000100691	9.1012
ACHA01MRNA0003958	Hippocalcin-like protein 4	Q8BGZ1	22088.9	0.1257	All	0	2	4	0.00013777	9.8141
ACHA01MRNA0010737	60S ribosomal protein L12-A >lcl|P0CT84.1 RecName: Full=60S ribosomal protein L12-B	P0CT83	22094.6	0.219	Unique	5	5	14	0.000438567	38.4727
ACHA01MRNA0013289	Visinin	P22728	22119	0.125	Unique	2	2	3	0.000102789	8.4378
ACHA01MRNA0028620	Keratin, type I cytoskeletal 18	Q7ZTS4	22139	0.1818	Some	0	4	15	0.000472141	32.8188
ACHA01MRNA0010067	Visinin-like protein 1	P62762	22155.9	0.1257	All	0	2	4	0.00013777	9.8141
ACHA01MRNA0036366	Visinin-like protein 1	P62762	22155.9	0.1257	All	0	2	4	0.00013777	9.8141
ACHA01MRNA0027963	Peroxiredoxin	Q91191	22164.3	0.1263	Some	0	2	7	0.000232573	16.5602
ACHA01MRNA0005317	Myosin regulatory light polypeptide 9	Q5E9E2	22185.6	0.241	Some	1	4	6	0.000202415	15.597
ACHA01MRNA0034721	T-complex protein 1 subunit beta	Q8SQP2	22198.3	0.1029	Some	0	2	3	9.67426e-05	8.397
ACHA01MRNA0028014	High mobility group-T protein	P07746	22215.8	0.1753	Some	1	3	6	0.000203459	14.9571
ACHA01MRNA0027675	Cytochrome c1-2, heme protein, mitochondrial	P29610	22271.1	0.5327	Unique	6	6	7	0.000231404	18.4161
ACHA01MRNA0019971	Gamma-crystallin M2	P10044	22277.6	0.5978	Some	3	9	28	0.00100108	79.1374
ACHA01MRNA0031075	Ras-related protein Rab-1B	Q2HJH2	22292.2	0.1343	All	0	2	6	0.000196373	15.1142
ACHA01MRNA0006966	Myelin protein P0	P06907	22297.7	0.09	All	0	2	4	0.00013157	7.6654
ACHA01MRNA0030117	Ras-related protein Rab-1B	P10536	22341.2	0.133	All	0	2	6	0.000194438	15.1142
ACHA01MRNA0010181	Gamma-crystallin M1	P48648	22355.5	0.625	Some	8	12	41	0.00146586	105.02
ACHA01MRNA0009790	Gamma-crystallin M1	P48648	22361.4	0.625	Some	7	10	21	0.000750807	51.35
ACHA01MRNA0005389	Prefoldin subunit 3	Q5RCG9	22463.4	0.1282	Unique	3	3	3	0.000101208	8.7122
ACHA01MRNA0015370	Transgelin	P19966	22464.4	0.401	Some	1	7	11	0.000358235	31.4639
ACHA01MRNA0039868	Transgelin	P19966	22464.4	0.401	Some	0	6	10	0.000325668	29.4946
ACHA01MRNA0014218	40S ribosomal protein S9	P46781	22503.5	0.3711	Some	1	11	26	0.000881654	61.5943
ACHA01MRNA0038854	40S ribosomal protein S9	P46781	22503.5	0.3711	Some	0	10	25	0.000847745	59.3409
ACHA01MRNA0027475	Actin, alpha cardiac	P53480	22515.3	0.69	Some	2	13	723	0.0237813	2525.88
ACHA01MRNA0014268	Nucleoside diphosphate kinase A	Q05982	22570.5	0.175	All	0	3	5	0.000164462	12.2636
ACHA01MRNA0002684	Nucleoside diphosphate kinase A	Q05982	22570.5	0.175	All	0	3	5	0.000164462	12.2636
ACHA01MRNA0006524	ATP synthase subunit O, mitochondrial	Q06647	22585.3	0.4593	Unique	9	9	18	0.000566569	55.3064
ACHA01MRNA0007691	Gamma-crystallin M2	P10044	22601.6	0.1685	Some	1	4	8	0.000286022	14.2904
ACHA01MRNA0022102	Peptidyl-prolyl cis-trans isomerase C	Q08E11	22688	0.1635	All	0	3	6	0.000189764	16.4517
ACHA01MRNA0008934	Peptidyl-prolyl cis-trans isomerase C	Q08E11	22688	0.1635	All	0	3	6	0.000189764	16.4517
ACHA01MRNA0038267	L-lactate dehydrogenase B chain	P42122	22697.6	0.1707	Some	2	3	15	0.000481354	37.2553
ACHA01MRNA0002226	Beta-crystallin A1	P07317	22821.3	0.5561	All	0	7	23	0.000771967	64.7858
ACHA01MRNA0005144	Beta-crystallin A1	P07317	22821.3	0.5561	All	0	7	23	0.000771967	64.7858
ACHA01MRNA0013002	Protein ABHD14B	Q6DGG1	22831.7	0.128	Unique	2	2	3	9.35332e-05	8.4542
ACHA01MRNA0015902	Gamma-crystallin M2	P10044	22832.5	0.5134	Some	0	8	27	0.000949837	72.1756
ACHA01MRNA0026669	Beta-crystallin A1-1	Q91315	22881.6	0.148	Some	1	2	7	0.000234946	20.2388
ACHA01MRNA0004792	Ras-like GTP-binding protein Rho1	P48148	22910.7	0.1238	Some	1	3	5	0.000162834	10.4136
ACHA01MRNA0033674	Platelet-activating factor acetylhydrolase IB subunit beta homolog	Q9VXP4	23041.8	0.1731	All	0	2	3	9.48822e-05	7.9132
ACHA01MRNA0019109	Rho GDP-dissociation inhibitor 1	P80237	23270.8	0.3122	All	0	4	5	0.000160451	15.8397
ACHA01MRNA0040764	Rho GDP-dissociation inhibitor 1	P80237	23270.8	0.3122	All	0	4	5	0.000160451	15.8397
ACHA01MRNA0026720	60S ribosomal protein L19	Q7ZYS1	23271	0.2051	Some	2	5	10	0.000337359	24.6792
ACHA01MRNA0010530	BAG family molecular chaperone regulator 2	Q91YN9	23327.9	0.149	Unique	2	2	3	9.48822e-05	10.3307
ACHA01MRNA0034958	Tropomyosin alpha-3 chain	Q5KR47	23492	0.2118	Some	0	6	34	0.00110182	83.4821
ACHA01MRNA0013260	Ras-related protein Rab-5A	M0RC99	23511.8	0.1136	All	0	2	2	5.98045e-05	4.451
ACHA01MRNA0036198	Heat shock protein beta-1	Q00649	23518.7	0.381	Some	0	4	10	0.000313262	29.1154
ACHA01MRNA0019970	Gamma-crystallin M1	P48648	23591	0.4718	Some	0	9	40	0.00134944	123.722
ACHA01MRNA0014469	60S ribosomal protein L10	Q08200	23608.2	0.2271	Some	0	4	13	0.000413142	37.3324
ACHA01MRNA0019094	Hepatoma-derived growth factor	P51859	23630.4	0.0968	Some	0	2	5	0.000151578	10.8107
ACHA01MRNA0031120	Hepatoma-derived growth factor	P51859	23630.4	0.0968	Some	0	2	5	0.000151578	10.8107
ACHA01MRNA0010007	Ras-related protein Rab-5A	Q9CQD1	23814	0.1131	All	0	2	2	5.95339e-05	4.451
ACHA01MRNA0029752	Desmin	P02542	23836.8	0.2573	Some	0	5	15	0.000479017	39.2483
ACHA01MRNA0020793	Alpha-enolase	I0J1J1	23862.4	0.4234	Some	0	5	29	0.000859353	91.2046
ACHA01MRNA0021866	60S ribosomal protein L18	Q90YV0	23911	0.244	Unique	5	5	14	0.000440665	38.2864
ACHA01MRNA0035120	Acidic leucine-rich nuclear phosphoprotein 32 family member A	Q6PAF6	23938.6	0.4908	Some	2	6	20	0.000603532	65.1301
ACHA01MRNA0003554	Gamma-crystallin M1	P48648	23980.4	0.585	Some	0	10	36	0.00118413	111.966
ACHA01MRNA0026129	40S ribosomal protein S8-A	P0CX39	24061.1	0.3462	All	0	6	13	0.000411156	35.4466
ACHA01MRNA0002760	40S ribosomal protein S8-A	P0CX39	24061.1	0.3462	All	0	6	13	0.000411156	35.4466
ACHA01MRNA0019339	High mobility group protein B2	P26584	24081.9	0.2804	Some	3	6	15	0.00046111	43.9048
ACHA01MRNA0028335	Ras-related protein rab-11.1	O01803	24089.2	0.0884	Some	0	2	4	0.000122391	9.4266
ACHA01MRNA0033667	Ras-related protein rab-11.1	O01803	24089.2	0.0884	Some	0	2	4	0.000122391	9.4266
ACHA01MRNA0009233	Beta-crystallin A3-2	Q91317	24222.3	0.7596	Some	0	12	56	0.00177113	154.195
ACHA01MRNA0000786	Peroxiredoxin-2D	O22711	24308.5	0.3304	All	0	5	9	0.000264315	27.6273
ACHA01MRNA0006415	Erlin-2	O94905	24373.7	0.1467	Unique	2	2	2	5.84755e-05	4.7692
ACHA01MRNA0031837	40S ribosomal protein S20 >lcl|P60866.1 RecName: Full=40S ribosomal protein S20	P60868	24375.2	0.1589	Unique	4	4	9	0.000276666	26.6391
ACHA01MRNA0028256	Beta-crystallin A1	P02525	24378.1	0.5913	Some	1	8	42	0.00132835	126.843
ACHA01MRNA0029036	Serine/arginine-rich splicing factor 3	P84103	24396.5	0.1442	Some	1	2	3	9.48822e-05	5.7586
ACHA01MRNA0014472	Proteasome subunit alpha type-7-like	Q9CWH6	24408	0.2202	Unique	4	4	6	0.00018106	18.6349
ACHA01MRNA0032756	Ras-related protein ced-10	Q03206	24461.7	0.1507	Some	0	3	5	0.000150194	11.5379
ACHA01MRNA0026654	Conserved regulator of innate immunity protein 3	Q21018	24477.7	0.1567	All	0	2	8	0.000242525	23.2481
ACHA01MRNA0007607	Serine/arginine-rich SC35-like splicing factor SCL30A	Q9LHP2	24480.5	0.1168	Unique	3	3	5	0.000153703	12.5679
ACHA01MRNA0021688	Beta-crystallin A1	P07317	24496.2	0.4929	Some	0	7	40	0.00124711	119.793
ACHA01MRNA0002014	60S ribosomal protein L10 >lcl|Q6ZWV3.3 RecName: Full=60S ribosomal protein L10	Q6PDV7	24535.7	0.2186	Some	3	7	17	0.00052016	44.2627
ACHA01MRNA0002446	Keratin, type II cytoskeletal 8	P05786	24538.1	0.4429	Some	0	9	29	0.000908459	79.7096
ACHA01MRNA0017476	60S ribosomal protein L10a	Q90YV8	24564.4	0.2037	Unique	5	5	8	0.000243648	16.5812
ACHA01MRNA0018275	V-type proton ATPase subunit E 1	P36543	24592.8	0.3208	All	0	5	9	0.000279276	26.1379
ACHA01MRNA0001277	40S ribosomal protein S5	P46782	24623.9	0.2237	Some	1	8	26	0.000781009	76.3319
ACHA01MRNA0026875	Dolichyl-diphosphooligosaccharide--protein glycosyltransferase subunit 2	Q9GL01	24643.9	0.087	Some	0	2	5	0.000143011	10.4324
ACHA01MRNA0016676	Platelet-activating factor acetylhydrolase IB subunit beta	O35264	24649.4	0.1614	All	0	2	3	8.85e-05	7.9132
ACHA01MRNA0006189	Myosin regulatory light chain 2, smooth muscle minor isoform	P24032	24665.9	0.4038	Some	0	6	14	0.00043239	37.7171
ACHA01MRNA0018168	Keratin, type I cytoskeletal 19	O93256	24684.4	0.6852	Some	0	14	105	0.00319788	303.814
ACHA01MRNA0031268	Calpain small subunit 2	Q96L46	24711	0.338	Unique	4	4	6	0.000182736	19.5751
ACHA01MRNA0038194	Polyadenylate-binding protein 2	Q7KNF2	24763.1	0.0921	Unique	2	2	6	0.000173118	14.2801
ACHA01MRNA0008247	Ras-like GTP-binding protein O-RHO	P22122	24818.6	0.1493	Some	0	3	6	0.000178602	12.8604
ACHA01MRNA0014465	Proteasome subunit beta type-6	Q55GJ6	24842.3	0.1121	Unique	5	5	9	0.0002552	22.8978
ACHA01MRNA0013705	Membrane-associated progesterone receptor component 1	Q5ZKN2	24897.3	0.1182	All	0	2	2	5.98045e-05	4.3411
ACHA01MRNA0008759	Peptidyl-prolyl cis-trans isomerase	P54985	24900.8	0.287	All	0	4	49	0.00140151	133.358
ACHA01MRNA0008207	Beta-crystallin A4	A2ICR5	25058.5	0.7418	Some	0	12	56	0.00172956	154.195
ACHA01MRNA0015085	Gamma-crystallin M1	P48648	25061.9	0.6009	Some	1	11	40	0.0012354	120.059
ACHA01MRNA0006117	Superoxide dismutase [Mn], mitochondrial	P07895	25103.8	0.1244	All	0	2	7	0.000204664	25.9852
ACHA01MRNA0010159	Superoxide dismutase [Mn], mitochondrial	P07895	25119.8	0.1244	All	0	2	7	0.000204664	25.9852
ACHA01MRNA0010160	Superoxide dismutase [Mn], mitochondrial	P07895	25119.8	0.1244	All	0	2	7	0.000204664	25.9852
ACHA01MRNA0019032	Gamma-crystallin M3	P28022	25123.2	0.5167	Some	0	10	47	0.00147938	132.497
ACHA01MRNA0006128	Gamma-crystallin M3	P28022	25123.2	0.5167	Some	0	10	47	0.00147938	132.497
ACHA01MRNA0018963	Gamma-crystallin M3	P28022	25141.1	0.5167	Some	0	9	48	0.00151085	136.69
ACHA01MRNA0015904	Gamma-crystallin M2	P10044	25278.9	0.512	Some	0	9	31	0.000975758	81.9772
ACHA01MRNA0010593	40S ribosomal protein S5	P46782	25286.2	0.2188	Some	0	7	25	0.000734207	74.7549
ACHA01MRNA0008097	Serine/arginine-rich splicing factor RSZ21	Q6K4N0	25363.8	0.0804	Some	0	2	6	0.00017621	12.3075
ACHA01MRNA0022546	Proteasome subunit alpha type-6	Q9XZJ4	25412.6	0.2149	Some	0	4	8	0.000230825	20.2274
ACHA01MRNA0002572	Histone H1t	Q07133	25514.8	0.1967	Some	0	7	68	0.00183335	149.014
ACHA01MRNA0025693	Glutathione S-transferase Yc	Q08862	25617.4	0.1211	Some	0	3	6	0.000177	13.6364
ACHA01MRNA0030400	Serine/arginine-rich splicing factor RSZ23	Q6K9C3	25666.9	0.0789	Some	0	2	6	0.000173118	12.3075
ACHA01MRNA0033353	Prostamide/prostaglandin F synthase	B5X9L9	25832.4	0.1435	Unique	2	2	4	0.00011103	10.6799
ACHA01MRNA0035665	Glutathione S-transferase 1, isoform D	Q93113	25835.1	0.2345	Some	0	4	11	0.000320192	30.0186
ACHA01MRNA0000088	Proteasome subunit alpha type-2	Q27488	25840.2	0.235	Some	1	4	8	0.000224906	21.1492
ACHA01MRNA0035821	Proteasome subunit alpha type-2	Q27488	25840.2	0.235	Some	0	3	6	0.000168679	16.8215
ACHA01MRNA0040735	Acetyl-CoA acetyltransferase homolog, mitochondrial	Q22100	25849.3	0.1618	Unique	3	3	7	0.000191077	15.1054
ACHA01MRNA0009071	Ras-related protein rab-11.1	O01803	25883	0.083	Some	1	3	5	0.000143635	11.2443
ACHA01MRNA0013870	Eukaryotic translation initiation factor 3 subunit K	Q567V6	25919	0.1345	Some	1	3	5	0.0001475	12.1936
ACHA01MRNA0040683	Eukaryotic translation initiation factor 3 subunit K	Q567V6	25919	0.1345	Some	0	2	4	0.000118	9.6433
ACHA01MRNA0039875	Translin-1	Q9P7V3	25944.7	0.1278	Unique	2	2	5	0.000144901	14.8581
ACHA01MRNA0003830	3-oxoacyl-[acyl-carrier-protein] reductase FabG	Q9X248	26033.5	0.2749	Unique	4	4	8	0.000209673	25.3112
ACHA01MRNA0026543	Probable proteasome subunit beta type-6	Q9UQY2	26084	0.3418	Some	1	6	18	0.000499633	53.5599
ACHA01MRNA0032788	Acidic leucine-rich nuclear phosphoprotein 32 family member A	P51122	26150.6	0.1975	Unique	3	3	10	0.000276408	26.8352
ACHA01MRNA0001034	Gamma-crystallin M1	P48648	26158.6	0.3545	Some	0	7	35	0.00104658	108.128
ACHA01MRNA0014446	Dolichyl-diphosphooligosaccharide--protein glycosyltransferase subunit 1	Q9GZH4	26169	0.114	All	0	2	4	0.000115412	9.2816
ACHA01MRNA0027575	Heat shock protein beta-1	Q00649	26173.8	0.4596	Some	1	5	14	0.000391911	40.284
ACHA01MRNA0015259	Myosin-binding protein H-like	A2RUH7	26178	0.113	Unique	2	2	5	0.000143011	16.4106
ACHA01MRNA0017348	Thioredoxin-dependent peroxide reductase, mitochondrial	Q5REY3	26229.4	0.1618	All	0	3	11	0.000300263	26.4108
ACHA01MRNA0026171	Thioredoxin-dependent peroxide reductase, mitochondrial	Q5REY3	26229.4	0.1618	All	0	3	11	0.000300263	26.4108
ACHA01MRNA0039606	Fructose-1,6-bisphosphatase 1	P09199	26238.4	0.157	Some	0	3	3	8.15516e-05	7.0616
ACHA01MRNA0004945	40S ribosomal protein S6	Q9BMX5	26316.6	0.1179	Some	0	2	5	0.000143635	11.6768
ACHA01MRNA0027858	FK506-binding protein 1	P0C1J3	26349.9	0.1538	Unique	3	3	7	0.000196793	21.992
ACHA01MRNA0027495	Proteasome subunit alpha type-5	Q9M4T8	26355.2	0.2365	Unique	4	4	7	0.000191077	23.1493
ACHA01MRNA0010639	Triosephosphate isomerase A	Q1MTI4	26454.6	0.7097	All	0	12	49	0.00129978	150.734
ACHA01MRNA0004008	Triosephosphate isomerase A	Q1MTI4	26454.6	0.7097	All	0	12	49	0.00129978	150.734
ACHA01MRNA0022283	Cleavage and polyadenylation specificity factor subunit 5	O43809	26530.7	0.303	Unique	4	4	10	0.000284783	24.3724
ACHA01MRNA0027300	Eukaryotic translation initiation factor 6	P56538	26597.3	0.2724	All	0	3	4	0.000106967	11.0757
ACHA01MRNA0012208	Eukaryotic translation initiation factor 6	P56538	26597.3	0.2724	All	0	3	4	0.000106967	11.0757
ACHA01MRNA0014448	Acidic leucine-rich nuclear phosphoprotein 32 family member A	Q8HY67	26609.4	0.1496	Unique	3	3	7	0.000196793	20.6664
ACHA01MRNA0010516	Fructose-bisphosphate aldolase B	P79226	26656.5	0.2805	Some	0	6	20	0.000534837	48.3802
ACHA01MRNA0014338	Mitochondrial-processing peptidase subunit alpha-2	Q54F93	26665.7	0.1744	Some	1	3	8	0.000203984	22.406
ACHA01MRNA0005135	Beta-crystallin B2	Q91318	26683.3	0.7489	Unique	20	20	110	0.00313262	295.598
ACHA01MRNA0005133	Beta-crystallin A4	A2ICR5	26732.4	0.69	Some	0	12	56	0.00160872	154.195
ACHA01MRNA0015114	LanC-like protein 3 homolog	Q9Y0Y7	26883.2	0.3924	All	0	5	19	0.00052739	63.2721
ACHA01MRNA0033304	LanC-like protein 3 homolog	Q9Y0Y7	26883.2	0.3924	All	0	5	19	0.00052739	63.2721
ACHA01MRNA0028528	50S ribosomal protein L15	A4WVI9	26884.5	0.1066	Unique	2	2	2	5.39221e-05	4.8107
ACHA01MRNA0016596	PDZ and LIM domain protein 7	Q9Z1Z9	27034.6	0.1714	Unique	5	5	11	0.000295361	25.3698
ACHA01MRNA0031191	Myosin-binding protein H-like	A2RUH7	27038.9	0.0958	All	0	2	6	0.000164462	15.443
ACHA01MRNA0014316	Isocitrate dehydrogenase [NAD] subunit alpha, mitochondrial	Q9D6R2	27061	0.2787	Some	4	6	12	0.000323533	33.7359
ACHA01MRNA0033992	60S ribosomal protein L15	P61367	27078.5	0.2121	Unique	6	6	9	0.000256305	23.1912
ACHA01MRNA0006207	Glutathione S-transferase 1, isoform D	Q93113	27104.8	0.2227	Some	0	4	11	0.000304048	30.0186
ACHA01MRNA0016320	Peroxiredoxin	Q91191	27142.7	0.1025	Some	0	2	7	0.000188727	16.5602
ACHA01MRNA0032572	Ran-specific GTPase-activating protein	Q3T0M7	27165.7	0.1459	Some	1	3	3	8.47017e-05	7.1635
ACHA01MRNA0005566	GTP-binding nuclear protein Ran	Q9YGC0	27211.9	0.3083	Unique	6	6	9	0.000246694	21.25
ACHA01MRNA0021836	Histone H1t	Q07133	27225.7	0.1853	Some	0	7	68	0.00172717	149.014
ACHA01MRNA0027692	Beta-crystallin A2	A4L9I9	27348.1	0.5234	All	0	10	32	0.000895796	87.5484
ACHA01MRNA0029638	Low choriolytic enzyme	P31579	27359.5	0.205	All	0	3	4	0.0001101	12.1505
ACHA01MRNA0031327	Proteasome subunit alpha type-6	Q9XZJ4	27420.6	0.1992	Some	0	4	8	0.000213935	20.2274
ACHA01MRNA0033140	Electron transfer flavoprotein subunit beta	Q54YZ4	27436.7	0.0866	Unique	2	2	3	7.76988e-05	7.1272
ACHA01MRNA0005431	Dihydroanticapsin 7-dehydrogenase	Q8KWT4	27495.2	0.2115	Some	1	3	4	0.000101208	8.6267
ACHA01MRNA0008190	Eukaryotic translation initiation factor 3 subunit A	A4II09	27547.9	0.0837	All	0	2	3	8.25753e-05	6.8878
ACHA01MRNA0031063	14-3-3 protein beta/alpha-B	Q7T356	27558.5	0.3975	Some	7	13	49	0.00132109	125.667
ACHA01MRNA0039713	Clavesin-2	Q5SPP0	27698.2	0.1088	Unique	2	2	2	5.50502e-05	4.5674
ACHA01MRNA0018885	Glycogen phosphorylase, muscle form	P11217	27812.9	0.0788	Some	0	2	2	5.45933e-05	5.4031
ACHA01MRNA0008378	Glutarate-semialdehyde dehydrogenase DavD	Q9I6M5	27824.2	0.1086	Some	0	2	2	4.92771e-05	6.7957
ACHA01MRNA0020916	Keratin, type II cytoskeletal 7	Q29S21	27886.4	0.3955	Some	8	13	114	0.00279832	322.334
ACHA01MRNA0019110	Aly/REF export factor 2	Q9JJW6	28006.8	0.166	All	0	3	5	0.000124123	17.4252
ACHA01MRNA0040763	Aly/REF export factor 2	Q9JJW6	28006.8	0.166	All	0	3	5	0.000124123	17.4252
ACHA01MRNA0019784	ATP synthase F(0) complex subunit B1, mitochondrial	P13619	28043.8	0.1905	Unique	6	6	18	0.000469893	47.0001
ACHA01MRNA0021663	Fructose-1,6-bisphosphatase 1	P00637	28108.2	0.149	Some	0	3	3	7.73941e-05	7.0616
ACHA01MRNA0009148	Serine/arginine-rich splicing factor 9	Q5PPI1	28151.8	0.3145	Some	6	9	26	0.000689681	66.4143
ACHA01MRNA0039870	Actin, aortic smooth muscle	P62738	28209.1	0.4625	Some	0	10	279	0.00725455	743.417
ACHA01MRNA0023569	14-3-3 protein gamma-1	Q6PC29	28222.9	0.4211	Some	0	10	28	0.000745741	71.8868
ACHA01MRNA0026647	14-3-3 protein gamma-1	Q6PC29	28222.9	0.4211	Some	0	10	28	0.000745741	71.8868
ACHA01MRNA0017659	Keratin, type I cytoskeletal 17	Q9QWL7	28260	0.0632	Some	0	2	9	0.000234018	15.7387
ACHA01MRNA0001338	14-3-3 protein zeta/delta	P63102	28263.1	0.3684	Some	4	14	37	0.000985443	93.5848
ACHA01MRNA0004303	Tropomyosin alpha-4 chain	Q6IRU2	28282.4	0.0909	Some	0	4	26	0.000706781	61.059
ACHA01MRNA0004496	Phosphatidylinositol-binding clathrin assembly protein LAP	Q9VI75	28373.7	0.0803	Unique	2	2	4	0.000105679	8.0336
ACHA01MRNA0033882	Insulin-like growth factor 2 mRNA-binding protein 1	O42254	28394.4	0.1158	Some	1	2	4	0.000101598	11.0851
ACHA01MRNA0009776	Gamma-crystallin M2	P10044	28403.4	0.3686	Some	0	8	29	0.000808375	74.5419
ACHA01MRNA0034722	T-complex protein 1 subunit beta	Q8SQP2	28407.4	0.0805	Some	0	2	3	7.56149e-05	8.397
ACHA01MRNA0012101	Tropomyosin alpha-1 chain	P58773	28476.5	0.2258	Some	1	7	35	0.000928417	86.2658
ACHA01MRNA0006636	Keratin, type II cytoskeletal 8	P05786	28522.3	0.5488	Some	0	16	71	0.00189867	208.428
ACHA01MRNA0024705	Gamma-crystallin M2	P10044	28549.3	0.4017	Some	0	8	27	0.000743178	72.1756
ACHA01MRNA0029519	Guanine nucleotide-binding protein subunit beta-like protein	P25387	28596.2	0.4672	Some	0	7	39	0.000990585	123.999
ACHA01MRNA0038314	Phosphoglycerate mutase 1	Q5ZLN1	28620.8	0.2549	Some	3	5	10	0.00025798	28.0749
ACHA01MRNA0003582	40S ribosomal protein S6	O01727	28672	0.2008	Some	2	4	10	0.000264197	24.1444
ACHA01MRNA0025188	60S ribosomal protein L7-4	Q9LHP1	28693	0.4309	Some	4	9	24	0.000641805	64.2009
ACHA01MRNA0016720	Electron transfer flavoprotein subunit alpha	Q9HZP7	28741.1	0.1099	All	0	2	3	7.22912e-05	9.0077
ACHA01MRNA0034080	Polyubiquitin-B	P0CG67	28752.2	0.1843	All	0	4	13	0.000335374	28.0618
ACHA01MRNA0008287	Phosphoglycerate mutase 1	Q5ZLN1	28911.8	0.0827	Some	1	3	5	0.000129498	11.2867
ACHA01MRNA0034279	Phosphoglycerate mutase 1	Q5ZLN1	28911.8	0.0827	Some	0	2	4	0.000103598	8.5226
ACHA01MRNA0017787	Probable quinone oxidoreductase	P42865	28963.1	0.1172	Unique	2	2	4	0.000102789	12.0288
ACHA01MRNA0036810	Phosphoglycerate mutase 1	Q5ZLN1	28970.8	0.126	Some	0	3	5	0.000129498	12.0449
ACHA01MRNA0004757	Lamin-L(I)	P09010	28973.7	0.1606	Some	1	4	7	0.000184938	21.9959
ACHA01MRNA0016582	S-formylglutathione hydrolase	P10768	29101.2	0.1673	All	0	3	6	0.000146732	15.0648
ACHA01MRNA0026703	Acetyl-CoA acetyltransferase	P45359	29155.1	0.4945	Unique	10	10	18	0.000430593	54.2978
ACHA01MRNA0016487	ELAV-like protein 1	P70372	29167.6	0.1273	Some	2	3	4	9.85543e-05	11.455
ACHA01MRNA0019169	Apolipoprotein Eb	O42364	29234.6	0.1275	Unique	2	2	2	5.24183e-05	7.1544
ACHA01MRNA0004248	Apolipoprotein A-I	O42175	29264.3	0.6844	Unique	19	19	59	0.00147578	166.824
ACHA01MRNA0030746	Eukaryotic translation initiation factor 3 subunit F-1	B4KBI4	29313	0.1466	All	0	3	5	0.000123656	13.2322
ACHA01MRNA0006453	Eukaryotic translation initiation factor 3 subunit F-1	B4KBI4	29313	0.1466	All	0	3	5	0.000123656	13.2322
ACHA01MRNA0011828	Proteasome subunit alpha type-4	P52427	29323.1	0.272	All	0	4	7	0.000176435	22.5496
ACHA01MRNA0038217	Proteasome subunit alpha type-4	P52427	29323.1	0.272	All	0	4	7	0.000176435	22.5496
ACHA01MRNA0011914	3-ketoacyl-CoA thiolase B, peroxisomal	P33291	29332.1	0.1131	Some	1	3	5	0.000116228	11.8618
ACHA01MRNA0011968	Heterogeneous nuclear ribonucleoprotein D-like	Q9Z130	29340.1	0.1313	Some	2	3	5	0.000126998	13.5424
ACHA01MRNA0035953	ATP-dependent RNA helicase WM6	Q27268	29368.3	0.1137	Some	0	2	4	0.000103192	12.2417
ACHA01MRNA0018197	Low choriolytic enzyme	P31579	29372.4	0.1899	All	0	3	4	0.000101992	12.1505
ACHA01MRNA0002885	Protein BTR1	Q9LZ82	29420	0.0964	Some	0	2	3	7.04839e-05	7.8879
ACHA01MRNA0028829	Guanine nucleotide-binding protein G(q) subunit alpha	P82471	29471.8	0.1076	Some	1	2	3	7.86275e-05	7.5732
ACHA01MRNA0016821	Glucose-6-phosphate isomerase	Q3ZBD7	29476.1	0.083	Some	0	2	4	9.92981e-05	7.9765
ACHA01MRNA0037483	26S proteasome non-ATPase regulatory subunit 11	Q54UB5	29532.6	0.1065	All	0	2	3	7.50399e-05	6.6064
ACHA01MRNA0037537	Voltage-dependent anion-selective channel protein 2	P82013	29776.8	0.1183	All	0	2	5	0.000117894	13.4152
ACHA01MRNA0024388	Vimentin	P48670	29920.9	0.0349	Some	0	2	4	0.000101992	8.7398
ACHA01MRNA0019087	Vimentin	P48670	29920.9	0.0349	Some	0	2	4	0.000101992	8.7398
ACHA01MRNA0006805	60S ribosomal protein L7a-1 >lcl|P0DKK7.1 RecName: Full=60S ribosomal protein L7a-2	P35685	29965.9	0.2594	Some	0	8	25	0.00061828	64.2438
ACHA01MRNA0022642	ATP synthase gamma chain	B6IPC7	29980.9	0.2993	Unique	7	7	17	0.000408155	40.2115
ACHA01MRNA0031649	Voltage-dependent anion-selective channel protein 2	P82013	30017.2	0.0854	Unique	2	2	3	7.02331e-05	8.5922
ACHA01MRNA0030907	Nucleoplasmin	P05221	30028.8	0.1612	Unique	2	2	4	9.63883e-05	9.6874
ACHA01MRNA0002090	RNA-binding protein 4.1	Q6IQ97	30038.1	0.0842	Some	2	4	6	0.000144582	12.8524
ACHA01MRNA0008435	RNA-binding protein 4.1	Q6IQ97	30046.2	0.0842	Some	0	2	4	9.63883e-05	8.6765
ACHA01MRNA0015572	40S ribosomal protein S3a	Q642T2	30064.8	0.312	Some	5	10	61	0.0015086	162.949
ACHA01MRNA0004156	Beta-crystallin A2	A4L9I9	30081.1	0.4805	All	0	10	32	0.000822312	87.5484
ACHA01MRNA0022399	Desmin	P23239	30092	0.2046	Some	1	6	16	0.000406394	40.457
ACHA01MRNA0002438	Toll-interacting protein	Q2LGB5	30121	0.1014	Unique	2	2	3	7.15054e-05	9.9314
ACHA01MRNA0032781	60S ribosomal protein L8	O13672	30147	0.2197	Some	0	6	21	0.00052329	52.8312
ACHA01MRNA0003925	Fumarylacetoacetate hydrolase domain-containing protein 2 homolog	Q54BF3	30181.5	0.1295	All	0	2	2	4.73273e-05	6.086
ACHA01MRNA0020169	40S ribosomal protein S2	P46791	30208.1	0.1857	Unique	5	5	10	0.000234946	23.2985
ACHA01MRNA0020525	Nuclear and cytoplasmic polyadenylated RNA-binding protein PUB1	P32588	30214.8	0.3027	Some	0	7	18	0.000402765	48.896
ACHA01MRNA0028255	Beta-crystallin B3	P19141	30215.2	0.5114	Unique	14	14	171	0.00426107	479.969
ACHA01MRNA0016048	Pyruvate dehydrogenase E1 component subunit beta, mitochondrial	P86222	30215.3	0.1978	Some	0	4	12	0.000283964	34.8541
ACHA01MRNA0016389	V-type proton ATPase subunit E 1	P11019	30234.6	0.2576	All	0	5	9	0.000224267	26.1379
ACHA01MRNA0026966	Low choriolytic enzyme	P31579	30298.4	0.4867	Some	1	11	28	0.000700372	76.5778
ACHA01MRNA0040135	Low choriolytic enzyme	P31579	30298.4	0.4867	Some	0	10	27	0.000675359	74.5465
ACHA01MRNA0027929	40S ribosomal protein SA	A2Q0U8	30422.4	0.3696	Unique	7	7	28	0.000667384	78.4979
ACHA01MRNA0019418	PDZ and LIM domain protein 1	O00151	30440.3	0.2883	Some	2	3	3	7.02331e-05	10.1697
ACHA01MRNA0023998	Voltage-dependent anion-selective channel protein 2	P82013	30463.4	0.0989	Unique	2	2	4	9.29823e-05	7.1738
ACHA01MRNA0000967	NAD(P)H-hydrate epimerase	F7DL67	30579.6	0.1281	Unique	2	2	2	4.68221e-05	4.2427
ACHA01MRNA0004980	26S proteasome non-ATPase regulatory subunit 8	Q23449	30594.7	0.1132	Unique	2	2	4	9.92981e-05	12.3059
ACHA01MRNA0000963	Choline O-acetyltransferase	Q03059	30626.9	0.1559	Unique	3	3	5	0.000125067	10.8409
ACHA01MRNA0034000	60S ribosomal protein L8	O13672	30644.3	0.2189	Some	0	6	21	0.000521315	52.8312
ACHA01MRNA0001521	Quinone oxidoreductase 1	P28304	30648.7	0.1429	Unique	3	3	5	0.000111879	12.4911
ACHA01MRNA0025770	Dolichyl-diphosphooligosaccharide--protein glycotransferase	P12244	30661.7	0.219	Unique	4	4	5	0.000120046	10.8002
ACHA01MRNA0023194	Protein SET	P53997	30664.2	0.1273	Some	0	3	6	0.000147831	17.3073
ACHA01MRNA0031778	Malate dehydrogenase, cytoplasmic	Q04820	30792	0.414	Unique	9	9	93	0.00214667	299.429
ACHA01MRNA0018129	S-formylglutathione hydrolase	B0BNE5	30793.1	0.1596	All	0	3	6	0.000139968	15.0648
ACHA01MRNA0031187	S-formylglutathione hydrolase	B0BNE5	30793.1	0.1596	All	0	3	6	0.000139968	15.0648
ACHA01MRNA0033401	Tubulin alpha chain	P08537	30971.3	0.2616	Some	0	5	34	0.000801681	92.0195
ACHA01MRNA0015516	V-type proton ATPase subunit C 1-B	Q5XIY6	31030.1	0.125	Some	1	3	6	0.000145114	14.3354
ACHA01MRNA0029382	U2 small nuclear ribonucleoprotein A'	Q5BGW9	31051.2	0.1964	Unique	4	4	6	0.000143531	16.168
ACHA01MRNA0036595	63 kDa chaperonin, mitochondrial	P25420	31175.7	0.1384	Some	0	3	9	0.000204867	29.8015
ACHA01MRNA0013005	Alpha-enolase	I0J1J1	31194.2	0.3889	Some	0	7	32	0.000730944	97.0144
ACHA01MRNA0040199	NAP1-related protein 2	Q69JW2	31236.4	0.1292	Some	1	3	6	0.000145649	16.4174
ACHA01MRNA0040427	Methionine aminopeptidase	Q9UYT4	31280	0.1139	Some	0	3	6	0.000140466	15.9702
ACHA01MRNA0004236	14-3-3-like protein	P54632	31315.7	0.1075	Some	1	3	12	0.000282946	29.9075
ACHA01MRNA0008709	Protein SET	P53997	31326.6	0.1245	Some	0	3	6	0.000144582	17.3073
ACHA01MRNA0021035	Elongation factor Tu, mitochondrial	P84172	31571.4	0.3125	Unique	5	5	17	0.000388314	48.8266
ACHA01MRNA0003674	Band 7 protein AGAP004871	Q7PPU9	31615.8	0.0625	Some	0	2	4	9.1368e-05	10.2898
ACHA01MRNA0020230	Band 7 protein AGAP004871	Q7PPU9	31615.8	0.0625	Some	0	2	4	9.1368e-05	10.2898
ACHA01MRNA0024274	Mimecan	Q9DE65	31658.5	0.0819	Some	0	2	3	7.02331e-05	7.2099
ACHA01MRNA0031292	Heterogeneous nuclear ribonucleoprotein D-like	Q640A2	31880.6	0.2041	Some	0	5	13	0.000290886	35.9337
ACHA01MRNA0010793	Low choriolytic enzyme	P31579	31895.8	0.1738	All	0	3	4	9.3312e-05	12.1505
ACHA01MRNA0021339	Zona pellucida sperm-binding protein 3	P48830	31897.9	0.1123	Unique	2	2	4	9.23298e-05	10.1436
ACHA01MRNA0000485	Enolase	P42897	31923	0.2143	Some	1	5	9	0.000201383	25.3459
ACHA01MRNA0003926	Probable cytosol aminopeptidase	Q46XT9	32185.5	0.1111	All	0	2	5	0.000110749	14.0009
ACHA01MRNA0019690	Probable cytosol aminopeptidase	Q0K7F5	32430.6	0.1104	All	0	2	5	0.000110008	14.0009
ACHA01MRNA0031179	Myosin heavy chain, skeletal muscle	P02562	32455.7	0.7032	Some	0	26	120	0.00278947	375.214
ACHA01MRNA0000713	NADH dehydrogenase [ubiquinone] iron-sulfur protein 3, mitochondrial	Q0MQG7	32498.6	0.0954	Unique	4	4	5	0.000116228	10.7526
ACHA01MRNA0022888	Annexin A4	P13214	32506.6	0.1111	Some	0	3	7	0.000159894	16.2437
ACHA01MRNA0012419	Tropomyosin alpha-1 chain	Q01173	32694.6	0.162	Some	1	6	31	0.000718076	72.4387
ACHA01MRNA0000587	Tropomyosin alpha-1 chain	P84335	32698.5	0.0775	Some	2	6	28	0.000648584	66.3966
ACHA01MRNA0031237	Tropomyosin alpha-1 chain	P84335	32738.7	0.2887	Some	1	13	66	0.00152881	171.081
ACHA01MRNA0020185	Stomatin-like protein 3	Q8TAV4	32742.4	0.2088	Some	3	5	11	0.000243648	32.1772
ACHA01MRNA0016117	ADP/ATP translocase 3	P32007	32786.1	0.3064	Some	0	7	20	0.000442997	44.5916
ACHA01MRNA0004819	Apolipoprotein A-I	O42296	32828.8	0.2951	Unique	7	7	21	0.000479682	55.7276
ACHA01MRNA0038219	Vimentin	P48670	32883.5	0.0317	Some	0	2	4	9.26549e-05	8.7398
ACHA01MRNA0028182	Tubulin alpha-1C chain	Q9BQE3	32895.4	0.3401	Some	0	7	67	0.00148404	185.602
ACHA01MRNA0003403	ADP/ATP translocase 3	P32007	32898.1	0.3423	Some	2	9	23	0.000507736	50.8741
ACHA01MRNA0026163	Keratin, type II cytoskeletal 8	Q28810	32898.5	0.3	Some	0	9	32	0.000701707	83.5301
ACHA01MRNA0006267	Annexin A4	P09525	32920.1	0.0606	Some	1	2	6	0.000132899	14.8098
ACHA01MRNA0040494	Far upstream element-binding protein 3	Q96I24	32965	0.1006	Some	0	2	5	0.000106794	16.0333
ACHA01MRNA0017455	ADP/ATP translocase 2	Q09073	33016	0.2408	Some	0	5	18	0.00039603	40.4675
ACHA01MRNA0038426	Mitochondrial carrier homolog 2 >lcl|Q9Y6C9.1 RecName: Full=Mitochondrial carrier homolog 2	Q5R5M0	33080.2	0.1462	Some	1	3	4	8.74219e-05	9.3563
ACHA01MRNA0010573	Annexin A7	Q92125	33204.2	0.097	Some	2	3	5	9.96742e-05	15.1537
ACHA01MRNA0028717	Probable mediator of RNA polymerase II transcription subunit 36b	Q9FEF8	33217.1	0.2134	All	0	6	13	0.000272358	27.709
ACHA01MRNA0023162	Protein NipSnap homolog 2	Q9PU58	33279	0.1661	Some	1	3	7	0.000162719	18.5811
ACHA01MRNA0013841	Enolase	P42897	33336.5	0.1176	Some	0	3	13	0.000279479	34.8485
ACHA01MRNA0022671	Poly(rC)-binding protein 2	Q61990	33439.2	0.0849	Some	0	2	3	6.20613e-05	7.8879
ACHA01MRNA0009369	Myozenin-1	Q8SQ24	33522.7	0.1154	Unique	2	2	3	6.32548e-05	9.3094
ACHA01MRNA0007952	Protein NipSnap homolog 2	O55126	33547.9	0.0944	Some	0	2	2	4.60035e-05	4.0555
ACHA01MRNA0040672	Protein NipSnap homolog 2	O55126	33547.9	0.0944	Some	0	2	2	4.60035e-05	4.0555
ACHA01MRNA0028285	Dihydropyrimidinase-related protein 3	Q62952	33586.2	0.0833	Some	0	2	2	4.21699e-05	4.5184
ACHA01MRNA0032165	40S ribosomal protein S4	Q90YS0	33595.3	0.4228	Unique	15	15	34	0.000750567	80.3242
ACHA01MRNA0007193	Transcription factor A, mitochondrial	Q00059	33610.9	0.161	Unique	3	3	4	9.01164e-05	12.3813
ACHA01MRNA0039523	Transcriptional activator protein Pur-beta	O35295	33685.6	0.2677	Some	3	4	6	0.000127326	15.1455
ACHA01MRNA0021223	Prohibitin	P84173	33773.9	0.2208	Some	4	6	11	0.000234946	33.5008
ACHA01MRNA0040361	60S acidic ribosomal protein P0	Q9DG68	33906.6	0.5333	Unique	13	13	54	0.00112774	161.494
ACHA01MRNA0008049	60S ribosomal protein L5	Q26481	33967.6	0.1448	Unique	6	6	10	0.000221498	21.7367
ACHA01MRNA0035145	Transcriptional activator protein Pur-beta	O35295	33999.5	0.0942	Some	1	2	4	8.5435e-05	10.5157
ACHA01MRNA0019933	Keratin, type I cytoskeletal 17	Q04695	34053.5	0.0707	Some	0	2	4	8.85993e-05	10.2651
ACHA01MRNA0031697	Voltage-dependent anion-selective channel protein 2	P82013	34139.2	0.1038	All	0	2	5	0.000103436	13.4152
ACHA01MRNA0022855	High choriolytic enzyme 1	P31580	34148.5	0.5926	Unique	18	18	57	0.00126254	161.011
ACHA01MRNA0037491	Isocitrate dehydrogenase [NAD] subunit alpha, mitochondrial	Q28480	34167.2	0.1003	Some	0	2	5	0.000106448	15.8734
ACHA01MRNA0036672	Collagen alpha-2(I) chain	C0HJP8	34205.7	0.063	Some	1	2	4	6.90656e-05	11.1579
ACHA01MRNA0006154	Four and a half LIM domains protein 2	Q2KI95	34302.8	0.1351	All	0	4	6	0.000133348	13.3808
ACHA01MRNA0003023	Four and a half LIM domains protein 2	Q14192	34310	0.1338	All	0	4	6	0.00013201	13.3808
ACHA01MRNA0038931	3-ketoacyl-CoA thiolase, peroxisomal	Q05493	34445.9	0.0967	Some	0	2	4	7.94985e-05	9.8781
ACHA01MRNA0030973	NAD/NADP-dependent betaine aldehyde dehydrogenase	A6X2G8	34522.6	0.0786	All	0	2	4	8.27484e-05	11.0604
ACHA01MRNA0028004	Probable mediator of RNA polymerase II transcription subunit 36b	Q9FEF8	34664.9	0.21	All	0	6	13	0.000268089	27.709
ACHA01MRNA0020347	Tubulin beta-4 chain	P41937	34669.8	0.4422	Some	0	13	64	0.00138952	164.445
ACHA01MRNA0000497	Tubulin beta-4 chain	P41937	34669.8	0.4422	Some	0	13	64	0.00138952	164.445
ACHA01MRNA0009036	Ribose-phosphate pyrophosphokinase 1	P60892	34800	0.0594	All	0	2	3	6.16734e-05	5.8317
ACHA01MRNA0010429	Ribose-phosphate pyrophosphokinase 1	P60892	34800	0.0594	All	0	2	3	6.16734e-05	5.8317
ACHA01MRNA0027920	Lamin-L(III)	P10999	34828.9	0.2054	Some	2	5	12	0.000265798	36.2524
ACHA01MRNA0001451	Glutarate-semialdehyde dehydrogenase DavD	Q88RC0	34853.8	0.0881	Some	1	3	3	5.99863e-05	8.5982
ACHA01MRNA0022378	Exodeoxyribonuclease	P37454	34862.5	0.1516	Unique	3	3	9	0.000190989	23.1839
ACHA01MRNA0024713	Ubiquitin carboxyl-terminal hydrolase 2	Q9UUB6	34862.6	0.0951	All	0	3	4	8.62754e-05	9.3266
ACHA01MRNA0014474	Malate dehydrogenase, mitochondrial	P83373	34872.2	0.6717	Some	1	16	85	0.00168425	245.788
ACHA01MRNA0019786	Malate dehydrogenase, mitochondrial	P83373	34872.2	0.6717	Some	0	15	84	0.00166444	244.043
ACHA01MRNA0012589	Guanine nucleotide-binding protein G(I)/G(S)/G(T) subunit beta-1	Q6PH57	34888	0.1492	Some	0	3	5	0.000104421	15.6547
ACHA01MRNA0014571	Heterogeneous nuclear ribonucleoprotein A1	P49312	34912	0.2973	All	0	8	22	0.000434616	67.8043
ACHA01MRNA0031997	Guanine nucleotide-binding protein subunit beta-2-like 1	Q93134	34968.4	0.5489	Some	0	10	48	0.000996113	147.299
ACHA01MRNA0004923	Dehydrogenase/reductase SDR family member 12	A6QP05	34991.7	0.1258	Unique	3	3	4	8.27484e-05	10.4499
ACHA01MRNA0022320	Beta-crystallin A3	P14881	35044.2	0.5147	Some	0	12	56	0.00119999	154.195
ACHA01MRNA0026762	Low choriolytic enzyme	P31579	35046.3	0.1607	All	0	3	4	8.62754e-05	12.1505
ACHA01MRNA0028964	ATP-dependent RNA helicase WM6	Q27268	35172.6	0.0812	Some	0	3	5	0.000106794	9.9636
ACHA01MRNA0019691	Fumarylacetoacetate hydrolase domain-containing protein 2A	Q3TC72	35249.1	0.1121	All	0	2	2	4.09875e-05	6.086
ACHA01MRNA0032732	Fructose-bisphosphate aldolase C	P05063	35258	0.3385	Some	2	9	25	0.000506038	62.6152
ACHA01MRNA0014762	Nucleophosmin	P06748	35329.7	0.1118	Unique	2	2	4	8.17205e-05	9.9645
ACHA01MRNA0001935	Alpha-enolase	I0J1J1	35581.2	0.5091	Some	0	11	34	0.000681918	98.8005
ACHA01MRNA0029590	Septin-2B	Q63ZQ1	35589.2	0.1262	Some	0	2	3	6.38689e-05	10.7519
ACHA01MRNA0033019	Succinate--CoA ligase [ADP-forming] subunit alpha	Q4ULQ8	35719.4	0.1265	Unique	3	3	6	0.000116091	15.4418
ACHA01MRNA0001940	Protein BTR1	Q9LZ82	35724.6	0.1424	Some	1	3	4	7.80831e-05	10.4948
ACHA01MRNA0026707	60S ribosomal protein L6-2	Q9C9C6	35753.9	0.2427	Unique	6	6	15	0.000319345	43.1842
ACHA01MRNA0001858	40S ribosomal protein S17	Q90YQ6	35763.9	0.2305	Some	4	6	13	0.000266419	41.5434
ACHA01MRNA0015434	Enoyl-CoA hydratase, mitochondrial	Q8BH95	35847.3	0.0939	Some	2	4	4	7.97394e-05	8.738
ACHA01MRNA0015213	Heterogeneous nuclear ribonucleoprotein L-like	Q8WVV9	35858.1	0.0708	Some	1	3	7	0.000141691	16.5994
ACHA01MRNA0038575	Collagen alpha-1(XII) chain	Q28902	35876.9	0.0851	Unique	2	2	3	5.99863e-05	7.6986
ACHA01MRNA0030099	Proteasome subunit alpha type-6	Q9XZJ4	35885.7	0.0975	Some	1	3	6	0.000124123	13.8437
ACHA01MRNA0005206	Glyceraldehyde-3-phosphate dehydrogenase	Q5XJ10	35911.4	0.5676	Some	11	16	115	0.00227185	343.819
ACHA01MRNA0005793	Eukaryotic translation initiation factor 2 subunit alpha	P56286	35997.4	0.219	Unique	5	5	9	0.000187957	23.5536
ACHA01MRNA0034174	Glyceraldehyde-3-phosphate dehydrogenase	P04406	36008.1	0.4119	Some	9	12	59	0.0011586	153.518
ACHA01MRNA0020570	Heterogeneous nuclear ribonucleoprotein A0	Q13151	36110.5	0.2861	All	0	8	22	0.000418286	67.8043
ACHA01MRNA0009082	Heterogeneous nuclear ribonucleoprotein D-like	Q5ZI72	36169.2	0.1796	Some	0	5	13	0.000256049	35.9337
ACHA01MRNA0022023	Ribonuclease 3	O51648	36395.8	0.1468	All	0	2	3	6.03532e-05	7.5694
ACHA01MRNA0016925	Serine/threonine-protein phosphatase PP1-gamma catalytic subunit	Q6NVU2	36460.2	0.1969	Some	0	5	14	0.000287809	36.3486
ACHA01MRNA0003072	26S protease regulatory subunit 6B homolog	P54778	36470.9	0.1569	All	0	2	4	8.09661e-05	12.2973
ACHA01MRNA0012285	Serine/threonine-protein phosphatase PP1-gamma catalytic subunit	Q6NVU2	36859.5	0.0831	Some	0	2	5	0.000101208	15.723
ACHA01MRNA0016854	Serine/threonine-protein phosphatase PP1-beta catalytic subunit	P61292	36880.5	0.1393	Some	0	4	12	0.000244402	30.189
ACHA01MRNA0017772	Serine/threonine-protein phosphatase PP1-alpha catalytic subunit	P62138	36942.7	0.1393	Some	1	4	10	0.000203669	25.9322
ACHA01MRNA0000442	Probable aconitate hydratase, mitochondrial	Q54XS2	36966.5	0.06	Some	0	2	4	7.51828e-05	9.1437
ACHA01MRNA0039872	Fructose-1,6-bisphosphatase 1	P00637	37028.8	0.1976	Some	2	5	9	0.00017465	24.0738
ACHA01MRNA0029038	RNA-binding protein 4	Q3MHX3	37072.4	0.2249	Some	0	6	8	0.000159963	19.2629
ACHA01MRNA0028057	ATP-dependent RNA helicase WM6	Q27268	37139	0.12	Some	1	4	7	0.000141691	18.439
ACHA01MRNA0014262	Serine/arginine-rich splicing factor 5	Q13243	37149.9	0.071	Unique	2	2	3	6.0912e-05	6.665
ACHA01MRNA0004903	RNA-binding protein 4	Q9BWF3	37218.4	0.2242	Some	1	7	10	0.000199348	22.5401
ACHA01MRNA0017473	Poly(rC)-binding protein 1	O19048	37229.2	0.0771	Some	1	2	2	3.75914e-05	5.2687
ACHA01MRNA0030810	26S protease regulatory subunit 6B	P43686	37235.3	0.1536	All	0	2	4	7.9259e-05	12.2973
ACHA01MRNA0037035	Guanine nucleotide-binding protein G(I)/G(S)/G(T) subunit beta-1	Q6PH57	37288	0.0824	Some	0	2	4	7.73941e-05	11.7355
ACHA01MRNA0021193	Guanine nucleotide-binding protein G(I)/G(S)/G(T) subunit beta-1	Q6PH57	37288	0.0824	Some	0	2	4	7.73941e-05	11.7355
ACHA01MRNA0011972	Guanine nucleotide-binding protein G(I)/G(S)/G(T) subunit beta-2	P62879	37308.7	0.0853	Some	1	2	5	9.67426e-05	10.3226
ACHA01MRNA0005945	Guanine nucleotide-binding protein subunit beta-4	Q9HAV0	37318.9	0.1412	Some	3	5	7	0.00013544	17.7662
ACHA01MRNA0021008	26S protease regulatory subunit 10B	Q2KIW6	37322.5	0.25	Unique	6	6	11	0.00022062	31.9201
ACHA01MRNA0004882	Electron transfer flavoprotein subunit alpha	Q9HZP7	37332.4	0.085	All	0	2	3	5.59079e-05	9.0077
ACHA01MRNA0004480	Ubiquitin carboxyl-terminal hydrolase 2	Q9UUB6	37409.8	0.0881	All	0	3	4	7.99817e-05	9.3266
ACHA01MRNA0039900	Sarcoplasmic/endoplasmic reticulum calcium ATPase 1	Q0VCY0	37429.2	0.2126	Some	0	5	10	0.000189037	30.3229
ACHA01MRNA0025847	Creatine kinase M-type	P06732	37445.2	0.2538	Some	3	9	39	0.00077511	95.3406
ACHA01MRNA0036267	ADP/ATP translocase 2	Q09073	37525.4	0.2124	Some	0	5	18	0.000349301	40.4675
ACHA01MRNA0011633	Elongation factor 1-alpha	Q9YIC0	37527.4	0.1195	Some	1	4	12	0.000230152	29.4251
ACHA01MRNA0020505	Annexin A2-A	P27006	37538.5	0.2478	Some	1	6	19	0.000373109	63.0525
ACHA01MRNA0016604	Ubiquitin carboxyl-terminal hydrolase RPN11	P43588	37626.2	0.1395	Unique	2	2	2	3.90415e-05	7.2186
ACHA01MRNA0001535	Tropomyosin alpha-1 chain	P84335	37637.2	0.3436	Some	4	15	76	0.00153364	198.013
ACHA01MRNA0031184	Serine/threonine-protein phosphatase PP1-alpha catalytic subunit	P62138	37676	0.0813	Some	0	2	5	9.90738e-05	15.723
ACHA01MRNA0014409	Leukocyte elastase inhibitor	Q52L45	37731.8	0.1118	Some	0	3	12	0.000238495	35.8672
ACHA01MRNA0020562	Serine/arginine-rich splicing factor 5	Q09167	37996.7	0.0464	Unique	2	2	2	3.81362e-05	3.4694
ACHA01MRNA0037457	Collagen alpha-2(VI) chain	P12110	38293.8	0.084	Unique	2	2	3	5.52815e-05	7.3073
ACHA01MRNA0019677	Mimecan	Q9DE65	38342	0.0667	Some	1	3	4	7.62724e-05	9.1218
ACHA01MRNA0029341	Citrate synthase, mitochondrial	P00889	38372.3	0.1599	Unique	3	3	5	9.56177e-05	16.4569
ACHA01MRNA0010295	Annexin A2	P19620	38493	0.1331	Unique	4	4	9	0.000175167	25.8666
ACHA01MRNA0010280	Flotillin-1	O13127	38538.9	0.087	Some	1	2	5	9.53406e-05	12.144
ACHA01MRNA0029629	Alpha-actinin-1	Q3B7N2	38925	0.0858	Some	0	3	6	0.000116778	14.311
ACHA01MRNA0038446	Annexin A5	Q4R4H7	39074.3	0.2905	Some	1	7	27	0.000496144	76.0619
ACHA01MRNA0007214	Annexin A5	Q4R4H7	39085.3	0.2318	Some	1	7	24	0.000441017	64.2405
ACHA01MRNA0004624	NAD-dependent malic enzyme, mitochondrial	P23368	39140	0.1105	Some	0	2	5	9.56177e-05	11.9095
contaminant_KERATIN21	#N/A	#N/A	39176.6	0.1148	Some	0	6	24	0.000442252	76.8888
ACHA01MRNA0016098	Flotillin-2a	Q98TZ8	39212.7	0.1099	Unique	3	3	7	0.000129717	18.2311
ACHA01MRNA0031745	Fructose-bisphosphate aldolase C-B	Q8JH70	39369.2	0.4573	Some	15	17	54	0.00097862	150.731
ACHA01MRNA0014425	Pyruvate dehydrogenase E1 component subunit beta, mitochondrial	P26269	39378.9	0.3417	Some	4	8	18	0.000328925	52.1642
ACHA01MRNA0010173	Stomatin-like protein 2, mitochondrial	Q9UJZ1	39431.4	0.0847	Unique	4	4	6	0.0001115	13.5466
ACHA01MRNA0009236	Tubulin alpha chain	P08537	39491.5	0.0761	Some	0	2	76	0.00140835	209.93
ACHA01MRNA0016139	Ribonuclease 3	O51648	39542.4	0.1352	All	0	2	3	5.55929e-05	7.5694
ACHA01MRNA0006989	Actin-interacting protein 1	P54686	39715.1	0.0497	Unique	2	2	3	5.45179e-05	6.4969
ACHA01MRNA0035841	Fructose-bisphosphate aldolase C-A	Q4KMC8	39836.1	0.1295	Some	0	3	12	0.000217471	24.0025
ACHA01MRNA0012244	Guanine nucleotide-binding protein G(o) subunit alpha	P09471	39858.9	0.0904	Unique	3	3	4	7.43333e-05	10.1331
ACHA01MRNA0031742	Vimentin	P02543	39868.1	0.0575	Unique	4	4	5	9.45187e-05	10.5553
ACHA01MRNA0003550	Creatine kinase U-type, mitochondrial	P12532	39885.3	0.1667	Some	1	5	12	0.000223	37.7085
ACHA01MRNA0017954	Fructose-bisphosphate aldolase A	B5DGM7	40030.4	0.5068	Some	17	18	57	0.00102173	146.79
ACHA01MRNA0023039	RNA-binding protein 4B	Q06AT9	40050.3	0.3088	Some	6	11	23	0.000428627	60.1266
ACHA01MRNA0040865	Glyceraldehyde-3-phosphate dehydrogenase	P00356	40083.6	0.1903	Some	0	5	32	0.000564375	81.1152
ACHA01MRNA0023131	Dihydropyrimidinase-related protein 2	Q90635	40088.5	0.0836	Some	0	2	3	5.31954e-05	7.4825
ACHA01MRNA0021949	Heterogeneous nuclear ribonucleoprotein A/B	Q99729	40204.1	0.0826	Unique	3	3	5	9.06129e-05	12.0446
ACHA01MRNA0034098	Annexin A1	P19619	40310.4	0.1922	Some	0	5	25	0.000458113	74.913
ACHA01MRNA0032296	Methionine aminopeptidase	B6YTG0	40422.8	0.058	Some	0	2	4	7.26906e-05	10.1215
ACHA01MRNA0005556	Serine/threonine-protein phosphatase PP1-gamma catalytic subunit	Q6NVU2	40431.4	0.1489	Some	0	4	11	0.000203268	30.1014
ACHA01MRNA0037679	Nucleolar protein 56	Q9D6Z1	40452.3	0.2417	Some	0	6	13	0.000237557	38.486
ACHA01MRNA0040384	Cytosolic 5'-nucleotidase 1A	A3KFX0	40472.8	0.1163	Unique	3	3	3	5.4669e-05	8.8016
ACHA01MRNA0030308	KH domain-containing, RNA-binding, signal transduction-associated protein 2	Q0VFL3	40552.8	0.0452	Unique	4	4	8	0.000139968	15.3663
ACHA01MRNA0018893	Glyceraldehyde-3-phosphate dehydrogenase	P00356	40686.8	0.1873	Some	0	5	32	0.000555441	81.1152
ACHA01MRNA0004379	Pyruvate carboxylase 1	O17732	40691.2	0.0809	Unique	3	3	5	8.8659e-05	10.0726
ACHA01MRNA0037678	Nucleolar protein 56	Q9D6Z1	40809.5	0.2397	Some	0	6	13	0.000235594	38.486
ACHA01MRNA0037531	Annexin A1	P14087	40925.6	0.3073	Some	0	9	34	0.000602881	100.938
ACHA01MRNA0007276	Heterogeneous nuclear ribonucleoprotein K	P61980	41004.1	0.1165	Some	1	4	7	0.000124795	18.1529
ACHA01MRNA0004247	Guanine nucleotide-binding protein G(z) subunit alpha	P19086	41005.9	0.0648	Some	1	2	3	5.55929e-05	5.9812
ACHA01MRNA0003224	Glutamine synthetase	Q4R7U3	41470.9	0.0674	Unique	4	4	9	0.000159586	20.3806
ACHA01MRNA0018693	Actin, aortic smooth muscle	P62738	41492.4	0.4617	Some	2	20	368	0.00638757	959.202
ACHA01MRNA0040595	ELAV-like protein 1	Q6GLB5	41510.7	0.0912	Some	2	3	4	7.05469e-05	11.9099
ACHA01MRNA0006255	Catalase	P24270	41570.5	0.3747	Some	4	10	18	0.000326207	48.4645
ACHA01MRNA0001106	Actin, cytoplasmic 1	P68142	41719.8	0.64	Some	2	23	283	0.00496457	738.616
ACHA01MRNA0004984	Actin, cytoplasmic 1	P68142	41719.8	0.64	Some	0	21	281	0.00492949	735.052
ACHA01MRNA0029823	Actin, cytoplasmic 1	Q7ZVI7	41721.7	0.5653	Some	0	20	287	0.00503474	748.572
ACHA01MRNA0032345	Copine-3	Q8BT60	41787	0.0864	All	0	2	3	5.16636e-05	9.2306
ACHA01MRNA0011062	ATP-dependent RNA helicase WM6	Q27268	41839.2	0.124	Some	0	4	7	0.000126858	19.3266
ACHA01MRNA0005878	Fructose-bisphosphate aldolase C-A	Q4KMC8	41918.3	0.123	Some	0	3	12	0.000206654	24.0025
ACHA01MRNA0030698	Actin, alpha cardiac	P53480	41929.8	0.6817	Some	0	23	871	0.0151986	2910.55
ACHA01MRNA0031262	Core histone macro-H2A.1	Q02874	41981.2	0.2196	Some	4	6	15	0.000254981	43.3648
ACHA01MRNA0004528	Creatine kinase U-type, mitochondrial	P70079	42012.3	0.0992	Some	0	2	3	5.29102e-05	10.0428
ACHA01MRNA0032694	Annexin A3	P12429	42041.8	0.0681	Some	2	3	10	0.000172212	28.4005
ACHA01MRNA0022929	Probable isocitrate dehydrogenase [NAD] subunit beta, mitochondrial	Q93353	42065.5	0.1207	Some	1	3	8	0.000138131	24.9716
ACHA01MRNA0015852	Dynamin-1	Q08DF4	42071	0.0745	Some	1	3	3	5.2488e-05	5.5354
ACHA01MRNA0000017	Septin-2B	Q63ZQ1	42147.6	0.1057	Some	1	3	4	7.13116e-05	12.681
ACHA01MRNA0024200	Rab GDP dissociation inhibitor beta	P50397	42166.5	0.1253	Some	0	3	6	0.000105256	16.0045
ACHA01MRNA0010972	Annexin A5	Q4R4H7	42320	0.2694	Some	0	7	24	0.000409026	65.482
ACHA01MRNA0038186	60S ribosomal protein L4-A	P08429	42323.2	0.448	Some	9	15	48	0.000842048	123.447
ACHA01MRNA0028060	Eukaryotic translation initiation factor 3 subunit M	Q7ZYU8	42362.9	0.0749	Unique	2	2	5	8.79478e-05	12.679
ACHA01MRNA0039349	Alpha-enolase	P51913	42523.3	0.2066	Some	0	5	23	0.000385983	71.6603
ACHA01MRNA0032249	Actin, alpha skeletal muscle	P53479	42636.2	0.6172	Some	2	22	871	0.0149215	2942.23
ACHA01MRNA0010891	Methylthioribose-1-phosphate isomerase	A9JRE2	42713.9	0.0985	Some	1	3	5	8.30619e-05	13.0343
ACHA01MRNA0020423	Spermatid perinuclear RNA-binding protein	Q5ZIL4	42843.1	0.1086	Unique	3	3	5	8.30619e-05	12.8126
ACHA01MRNA0017531	Annexin A1	P14087	42879.6	0.2946	Some	2	11	36	0.000611953	104.695
ACHA01MRNA0007123	Creatine kinase M-type	P05123	42907.7	0.4514	Some	11	16	124	0.00214103	339.07
ACHA01MRNA0010840	Annexin A5	Q4R4H7	42973.3	0.2667	Some	1	7	25	0.000421699	67.7623
ACHA01MRNA0034608	Methionine aminopeptidase	B6YTG0	43008.2	0.0831	Some	0	3	6	0.000102522	15.9702
ACHA01MRNA0014434	Drebrin-like protein B	Q6GM14	43243.7	0.0749	Unique	2	2	3	5.09961e-05	8.4502
ACHA01MRNA0007146	Methionine aminopeptidase	B6YTG0	43339.3	0.0536	Some	0	2	4	6.71275e-05	10.1215
ACHA01MRNA0026505	Creatine kinase, testis isozyme	P24722	43365.1	0.2674	Some	0	6	22	0.000372049	65.2865
ACHA01MRNA0032704	Alpha-actinin-1	Q9Z1P2	43411.3	0.095	Some	1	3	15	0.000260363	43.9472
ACHA01MRNA0020038	3-hydroxyisobutyryl-CoA hydrolase, mitochondrial	Q58EB4	43426.3	0.0831	Unique	2	2	3	4.97116e-05	8.3106
ACHA01MRNA0037034	TAR DNA-binding protein 43	Q28F51	43528.8	0.1355	Unique	3	3	3	4.86096e-05	7.1216
ACHA01MRNA0016253	Arrestin-C	P36575	43534.3	0.0949	Some	1	3	4	6.74718e-05	9.5536
ACHA01MRNA0015339	Keratin, type I cytoskeletal 19	P19001	43661.7	0.6846	Some	9	26	146	0.00246272	401.868
ACHA01MRNA0039816	Probable serine/threonine-protein phosphatase PP2A regulatory subunit	Q09543	43769.6	0.1186	Some	0	3	13	0.000220414	34.187
ACHA01MRNA0029680	Heterochromatin protein 1-binding protein 3	Q5ZM33	43807.2	0.08	Unique	2	2	8	0.00013157	25.5792
ACHA01MRNA0024623	Insulin-like growth factor 2 mRNA-binding protein 3	Q9PW80	43885.8	0.1443	Some	3	4	6	9.65061e-05	14.7142
ACHA01MRNA0002616	Flotillin-2	A6QLR4	43942.9	0.0974	Some	2	3	4	6.74718e-05	9.2449
ACHA01MRNA0017352	Lamin-B1	P70615	43961.8	0.0724	Some	0	2	2	3.39974e-05	5.2584
ACHA01MRNA0023857	Cartilage matrix protein	P21941	43990.9	0.1323	All	0	3	4	6.69567e-05	11.8692
ACHA01MRNA0024959	Alpha-enolase	I0J1J1	43997.5	0.4557	Some	0	12	51	0.000826363	150.445
contaminant_KERATIN10	#N/A	#N/A	44061.1	0.0975	Some	0	4	77	0.00126636	197.121
ACHA01MRNA0011206	Fructose-1,6-bisphosphatase 1	P09467	44061.7	0.0767	Some	3	4	4	6.51336e-05	12.1339
ACHA01MRNA0036093	Keratin, type II cytoskeletal 8	P05786	44141.6	0.4444	Some	2	20	95	0.00157818	277.86
ACHA01MRNA0027247	Actin, cytoplasmic	P12716	44146.9	0.5452	Some	4	19	262	0.00433057	662.225
ACHA01MRNA0017701	Heterogeneous nuclear ribonucleoprotein F	Q794E4	44201.9	0.0662	Unique	2	2	3	4.83713e-05	7.3949
ACHA01MRNA0023866	Methylthioribose-1-phosphate isomerase	Q16I17	44324.7	0.0944	Some	0	2	4	6.37143e-05	9.9864
ACHA01MRNA0031534	L-lactate dehydrogenase A chain	O93545	44423.3	0.1108	Some	0	4	16	0.000259251	35.1864
ACHA01MRNA0022818	V-type proton ATPase catalytic subunit A	P31404	44491.5	0.1222	Some	0	4	8	0.000128675	23.1605
ACHA01MRNA0022301	L-lactate dehydrogenase A chain	O93545	44664.6	0.11	Some	1	5	17	0.000273434	36.9636
ACHA01MRNA0003636	DExH-box ATP-dependent RNA helicase DExH1	F4ILR7	44720	0.0561	All	0	2	3	5.03457e-05	7.6564
ACHA01MRNA0030396	Desmin	P02540	45255.4	0.3383	Some	0	11	32	0.000523662	100.26
ACHA01MRNA0028908	Cell division cycle protein 48 homolog	P54774	45397.7	0.0956	Some	0	3	8	0.00012899	23.9649
ACHA01MRNA0039545	26S proteasome non-ATPase regulatory subunit 6	Q15008	45431.3	0.0696	All	0	2	4	6.78196e-05	10.1796
ACHA01MRNA0028081	26S proteasome non-ATPase regulatory subunit 6	Q15008	45431.3	0.0696	All	0	2	4	6.78196e-05	10.1796
ACHA01MRNA0010374	Cartilage matrix protein	P51942	45453.6	0.1162	All	0	5	10	0.000159286	21.5568
ACHA01MRNA0011945	Elongation factor 1-delta	P32192	45572.7	0.0874	All	0	2	2	3.19345e-05	6.9543
ACHA01MRNA0038713	RNA-binding protein 4B	Q64LC9	45590.8	0.056	Some	0	2	4	6.40243e-05	8.6765
ACHA01MRNA0028671	Keratin, type I cytoskeletal 42	Q6IFX2	45598.8	0.6348	Some	2	28	111	0.00178974	282.607
ACHA01MRNA0031720	Keratin, type I cytoskeletal 42	Q6IFX2	45598.8	0.6348	Some	0	26	109	0.00175749	278.767
ACHA01MRNA0011045	Alpha-1-antitrypsin	O00394	45676.6	0.0835	Unique	2	2	4	6.46535e-05	10.5921
ACHA01MRNA0003056	Alpha-actinin-1	Q3B7N2	45811.9	0.0623	Some	0	2	2	3.28105e-05	3.9852
ACHA01MRNA0015725	Myosin-binding protein H	Q13203	45866.6	0.0546	All	0	2	6	9.37553e-05	15.443
ACHA01MRNA0002761	Medium-chain specific acyl-CoA dehydrogenase, mitochondrial	P08503	46002.2	0.1019	Unique	3	3	6	9.35332e-05	15.5748
ACHA01MRNA0019666	Keratin, type I cytoskeletal 18-A	A1KQY9	46009.8	0.244	Some	9	10	17	0.000267547	37.4303
ACHA01MRNA0011129	Eukaryotic initiation factor 4A-I	P29562	46112.7	0.1485	Some	0	4	8	0.000130267	24.1443
ACHA01MRNA0020437	60S ribosomal protein L3	Q9NBK4	46121.6	0.0918	Unique	6	6	10	0.000163238	21.0929
ACHA01MRNA0037718	Tubulin alpha-1C chain	Q9BQE3	46231.8	0.2788	Some	0	9	45	0.000711616	117.458
ACHA01MRNA0024813	Eukaryotic translation initiation factor 3 subunit A	A4II09	46509.8	0.05	All	0	2	3	4.93387e-05	6.8878
ACHA01MRNA0029864	Creatine kinase U-type, mitochondrial	P30275	46562.8	0.1422	Some	0	4	10	0.000158518	33.3185
ACHA01MRNA0031640	Keratin, type II cytoskeletal cochleal	O93532	46704.1	0.0222	Some	0	2	4	6.49728e-05	8.7398
ACHA01MRNA0027869	Elongation factor 1-delta	P32192	46745.3	0.0851	All	0	2	2	3.1104e-05	6.9543
ACHA01MRNA0010948	Creatine kinase S-type, mitochondrial	Q3ZBP1	46758.7	0.0892	Some	2	3	5	7.9259e-05	15.873
ACHA01MRNA0026684	Elongation factor 1-alpha	Q9YIC0	46787.4	0.281	Some	5	8	28	0.000431377	79.7755
ACHA01MRNA0021450	Tubulin beta-7 chain	P09244	46788.1	0.3164	Some	0	14	76	0.00120765	202.105
ACHA01MRNA0030243	Gamma-enolase	P07323	46789.7	0.1452	Some	1	5	33	0.000500208	92.295
ACHA01MRNA0028068	Eukaryotic initiation factor 4A-II	Q8JFP1	46811.9	0.146	Some	0	4	8	0.000128049	24.1443
ACHA01MRNA0006076	Keratocan	O35367	46866.5	0.0913	Some	1	5	17	0.000268833	44.1721
ACHA01MRNA0017658	Keratin, type I cytoskeletal 17	Q6IFU8	46891.3	0.2927	Some	8	11	49	0.00075491	122.825
ACHA01MRNA0034624	Keratin, type I cytoskeletal 47 kDa	P08778	47074.2	0.0386	Some	0	2	9	0.000143011	16.0666
ACHA01MRNA0006697	Serpin B6	Q4R3G2	47134.6	0.1164	Some	1	4	13	0.000203137	38.3494
ACHA01MRNA0017203	Aspartate aminotransferase, mitochondrial	Q28F67	47160.1	0.3505	All	0	12	33	0.000507221	86.3819
ACHA01MRNA0013739	26S proteasome non-ATPase regulatory subunit 11	Q7KLV9	47237.2	0.0664	All	0	2	3	4.67666e-05	6.6064
ACHA01MRNA0037710	Keratin, type I cytoskeletal 17	Q9QWL7	47322.1	0.231	Some	9	10	25	0.000391577	53.3341
ACHA01MRNA0023493	Keratin, type I cytoskeletal 17	Q9QWL7	47515.1	0.4031	Some	2	17	49	0.000717921	127.662
ACHA01MRNA0029142	Keratin, type I cytoskeletal 17	Q9QWL7	47515.1	0.4031	Some	0	15	47	0.000688618	123.515
ACHA01MRNA0011274	Keratin, type I cytoskeletal 17	Q9QWL7	47536	0.6368	Some	1	28	222	0.0034444	607.821
ACHA01MRNA0037870	Eukaryotic initiation factor 4A-I	P29562	47587.4	0.1595	Some	0	5	10	0.000156631	27.8911
ACHA01MRNA0032645	Rab GDP dissociation inhibitor alpha	P50398	47735	0.1114	Some	0	3	6	9.35332e-05	16.0045
ACHA01MRNA0026538	26S protease regulatory subunit 6A-B	O42586	47752.7	0.0445	All	0	2	4	6.16253e-05	9.4764
ACHA01MRNA0026562	26S protease regulatory subunit 6A-B	O42586	47752.7	0.0445	All	0	2	4	6.16253e-05	9.4764
ACHA01MRNA0015719	Polyadenylate-binding protein 6	O04319	47836	0.1969	Some	0	7	18	0.000261976	48.896
ACHA01MRNA0034966	Keratin, type I cytoskeletal 42	Q6IFX2	47886.7	0.6651	Some	2	29	241	0.00361143	658.287
contaminant_KERATIN12	#N/A	#N/A	47927	0.1114	Some	1	5	40	0.000610534	84.9775
ACHA01MRNA0016768	Synaptotagmin-2	Q8N9I0	48124.2	0.0812	Unique	2	2	2	3.05267e-05	4.9225
ACHA01MRNA0012476	Poly(rC)-binding protein 1	O19048	48198.9	0.1517	Some	1	4	7	0.000105861	22.0534
ACHA01MRNA0010198	Creatine kinase S-type, mitochondrial	P17540	48311.7	0.0855	Some	0	2	3	4.55785e-05	10.0428
ACHA01MRNA0038555	Keratin, type I cytoskeletal 42	Q6IFU7	48400.9	0.2919	Some	0	12	64	0.000952543	145.359
ACHA01MRNA0004316	Keratin, type I cytoskeletal 42	Q6IFU7	48400.9	0.2919	Some	0	12	64	0.000952543	145.359
ACHA01MRNA0000692	Keratin, type I cytoskeletal 18	P05783	48623.8	0.0536	Some	1	2	7	0.000107341	15.633
ACHA01MRNA0015483	Alpha-actinin-1	Q3B7N2	48628.3	0.0588	Some	0	2	2	3.09576e-05	3.9852
ACHA01MRNA0013085	Catalase	Q9PT92	48802.3	0.2297	Some	1	7	12	0.00018316	31.1612
ACHA01MRNA0040342	Nucleolin	P08199	48808.8	0.051	Some	0	2	5	7.29324e-05	12.3841
ACHA01MRNA0033739	26S protease regulatory subunit 7	P35998	48819.1	0.0531	Unique	4	4	6	9.1157e-05	13.9975
ACHA01MRNA0035014	ATP-dependent RNA helicase WM6	Q27268	48830.5	0.1288	Some	0	5	9	0.000138657	23.7402
ACHA01MRNA0020704	Tubulin beta-4 chain	P41937	48908.5	0.1881	Some	0	9	40	0.000603532	116.354
ACHA01MRNA0022130	Glycogen phosphorylase, muscle form	O18751	48991.2	0.1655	Some	5	7	16	0.000245352	45.9746
ACHA01MRNA0000771	Keratin, type I cytoskeletal 17	Q6IFU8	49030.7	0.1103	Some	1	5	9	0.000136107	20.6043
ACHA01MRNA0036162	T-complex protein 1 subunit epsilon	O04450	49035.7	0.1648	Some	0	3	5	7.42494e-05	14.0576
contaminant_KERATIN06	#N/A	#N/A	49119	0.0504	Some	2	5	38	0.000548208	80.2946
ACHA01MRNA0040114	Matrilin-3	O42401	49292.5	0.0583	All	0	2	3	4.425e-05	7.6125
ACHA01MRNA0012582	Creatine kinase, testis isozyme	P24722	49381.3	0.2353	Some	1	7	23	0.00034232	67.1475
ACHA01MRNA0029822	Tubulin beta-4B chain	P68371	49590.8	0.5518	Some	0	20	120	0.00177797	346.578
contaminant_KERATIN04	#N/A	#N/A	49595.4	0.0742	Some	0	3	50	0.000718177	136.566
ACHA01MRNA0012264	Tubulin beta-1 chain	Q9YHC3	49753	0.6629	Some	0	23	120	0.00177398	336.351
ACHA01MRNA0012278	Tubulin beta-1 chain	Q9YHC3	49753	0.6629	Some	0	23	120	0.00177398	336.351
ACHA01MRNA0014905	V-type proton ATPase subunit C 1-B	Q5XIY6	49872.9	0.0552	Some	0	2	5	7.56149e-05	12.0772
ACHA01MRNA0030389	Tubulin beta-4 chain	P41937	49893	0.5326	Some	3	20	95	0.0014044	269.401
ACHA01MRNA0003172	Tubulin alpha chain	P30436	49897.4	0.3875	Some	1	14	149	0.00218307	405.16
ACHA01MRNA0003335	Tubulin alpha chain	P30436	49897.4	0.3875	Some	0	13	148	0.00216841	403.308
ACHA01MRNA0009913	Tubulin alpha-1C chain	P68365	49970.6	0.4178	Some	0	14	144	0.00210512	388.738
ACHA01MRNA0004429	Tubulin alpha-1C chain	P68365	49984.6	0.3764	Some	0	12	95	0.00139189	261.253
ACHA01MRNA0008009	Heat shock 70 kDa protein 1	Q9I8F9	50087.8	0.0632	Some	0	2	8	0.000114658	22.9162
ACHA01MRNA0009101	Tubulin alpha-1C chain	P68365	50101.6	0.4169	Some	0	14	144	0.00210045	388.738
ACHA01MRNA0014419	Pyruvate dehydrogenase E1 component subunit alpha, somatic form, mitochondrial	P29804	50102.7	0.082	Unique	4	4	7	0.000102105	20.2284
ACHA01MRNA0019140	Tubulin alpha-1C chain	Q9BQE3	50126.6	0.3956	Some	0	13	141	0.00206126	382.19
ACHA01MRNA0024412	Tubulin alpha-1C chain	P68365	50129.6	0.3969	Some	0	13	98	0.00142947	267.935
ACHA01MRNA0009100	Tubulin alpha-1C chain	P68365	50129.6	0.3969	Some	0	13	98	0.00142947	267.935
ACHA01MRNA0024596	Tubulin alpha-1C chain	P68365	50145.6	0.4169	Some	1	14	99	0.00144406	271.276
ACHA01MRNA0038740	Elongation factor 1-alpha 1	Q90835	50252.6	0.0481	Some	2	3	6	8.63698e-05	11.7226
ACHA01MRNA0027063	Tubulin alpha-1C chain	P68365	50265.4	0.2227	Some	1	7	57	0.000835132	159.521
ACHA01MRNA0035923	Isocitrate dehydrogenase [NADP], mitochondrial	Q4R502	50306.5	0.44	Some	12	19	42	0.000613993	115.916
ACHA01MRNA0028447	Tubulin alpha chain	P08537	50390.6	0.0841	Some	0	3	79	0.00114978	217.478
contaminant_KERATIN08	#N/A	#N/A	50449.7	0.0682	Some	0	4	37	0.000518986	78.9474
ACHA01MRNA0027034	Cell division cycle protein 48 homolog	P54774	50586.3	0.2325	Some	0	7	13	0.000187545	39.1917
ACHA01MRNA0008103	Aspartate aminotransferase, mitochondrial	P08907	50634.5	0.3226	All	0	12	33	0.000466861	86.3819
ACHA01MRNA0008434	Eukaryotic initiation factor 4A-I	P29562	50706.1	0.1502	Some	4	9	15	0.00022125	37.2875
ACHA01MRNA0009702	Isocitrate dehydrogenase [NADP], mitochondrial	Q4R502	50796.9	0.1759	Some	0	7	16	0.000234423	38.854
contaminant_KERATIN07	#N/A	#N/A	50864.8	0.0486	Some	0	3	36	0.000500689	76.3813
ACHA01MRNA0027527	Dihydropyrimidinase-related protein 3	Q14195	50934.8	0.1563	Some	1	4	5	7.04336e-05	13.7514
ACHA01MRNA0015466	Myosin-2	Q8MJV1	51066.8	0.2511	Some	0	9	41	0.000594093	119.947
contaminant_KERATIN19	#N/A	#N/A	51154.2	0.0385	Some	0	4	9	0.00012651	17.8281
contaminant_KERATIN05	#N/A	#N/A	51481.4	0.0679	Some	0	4	37	0.000516782	78.9474
ACHA01MRNA0037373	T-complex protein 1 subunit beta	Q8SQP2	51635.1	0.1754	Some	0	6	13	0.00017854	39.2913
contaminant_GR78_MAIZE	#N/A	#N/A	51639.4	0.0364	Some	0	2	8	0.000112694	27.2447
ACHA01MRNA0038769	Guanine nucleotide-binding protein G(q) subunit alpha	P21279	51945.2	0.0601	Some	1	2	4	5.86058e-05	11.9691
ACHA01MRNA0030491	Ubiquitin-activating enzyme E1 2	P92974	52179	0.0571	All	0	2	3	4.17241e-05	6.529
ACHA01MRNA0028017	Myosin heavy chain, fast skeletal muscle	Q90339	52212.6	0.1353	Some	0	5	6	8.75188e-05	20.3325
ACHA01MRNA0007988	Collagen alpha-2(I) chain	O42350	52482.3	0.0808	Some	1	3	7	8.85567e-05	23.9707
ACHA01MRNA0038095	Sarcalumenin	Q90577	52519.9	0.2101	Some	0	8	18	0.000259109	49.0257
ACHA01MRNA0040245	Eukaryotic initiation factor 4A-III	Q7ZVA6	52681.4	0.0886	Some	1	2	3	4.26253e-05	9.8305
ACHA01MRNA0032401	Coronin-1C	Q9ULV4	53077.8	0.0571	All	0	2	2	2.78161e-05	5.0897
ACHA01MRNA0017946	Beta-enolase	B5DGQ7	53105.2	0.305	Some	5	11	25	0.000341208	66.8502
ACHA01MRNA0035148	Tubulin beta-6 chain	P09207	53421.1	0.0612	Some	0	5	20	0.000277574	49.097
ACHA01MRNA0011684	Tubulin beta-4 chain	P41937	53588.8	0.1715	Some	0	9	40	0.000550502	116.354
ACHA01MRNA0034736	Sarcalumenin	Q90577	53602.4	0.2047	Some	1	9	19	0.000266506	50.8519
ACHA01MRNA0019538	26S protease regulatory subunit 8	P62197	53627.3	0.1347	Unique	5	5	8	0.000110796	23.6693
ACHA01MRNA0007412	Coronin-1C	Q9ULV4	53680.1	0.0565	All	0	2	2	2.75251e-05	5.0897
contaminant_KERATIN20	#N/A	#N/A	53697.1	0.0766	Some	0	7	18	0.000245161	41.4683
ACHA01MRNA0030642	Keratin, type I cytoskeletal 18	O57611	53747.4	0.1983	Some	6	11	26	0.00035339	57.4672
ACHA01MRNA0022703	Desmin	P23239	53761.7	0.37	Some	0	15	44	0.000611953	128.718
ACHA01MRNA0014461	Major vault protein	Q62667	53948	0.0637	Some	0	3	7	9.45575e-05	15.7757
ACHA01MRNA0007635	Gelation factor	P13466	53983.5	0.1198	Some	5	6	13	0.000176695	31.0783
ACHA01MRNA0010052	Mitochondrial-processing peptidase subunit alpha-2	Q54F93	54019.4	0.1228	Some	0	4	9	0.000117241	25.3398
ACHA01MRNA0009825	Serine/threonine-protein phosphatase PP2A 65 kDa regulatory subunit	P36179	54045.9	0.1349	Some	1	4	15	0.000204725	40.5818
ACHA01MRNA0037673	Isocitrate dehydrogenase [NADP], mitochondrial	Q4R502	54425.7	0.1639	Some	0	7	16	0.000218373	38.854
ACHA01MRNA0020341	Alpha-internexin	P46660	54479.3	0.0981	Unique	4	4	8	0.000109871	22.6836
ACHA01MRNA0038607	Protein disulfide-isomerase A6	Q63081	54495	0.0581	Unique	2	2	5	6.59168e-05	14.2269
ACHA01MRNA0014016	U2 snRNP component HSH155	P49955	54532.3	0.0415	All	0	2	3	4.0945e-05	6.1922
ACHA01MRNA0037803	Inosine-5'-monophosphate dehydrogenase 1	F6S675	54579	0.061	Unique	2	2	3	3.88494e-05	9.7561
ACHA01MRNA0017302	V-type proton ATPase catalytic subunit A	P31404	54802	0.136	Some	1	6	11	0.000144727	33.0368
ACHA01MRNA0002243	Elongation factor 1-gamma	Q29387	54815.6	0.1167	Unique	5	5	15	0.000205578	39.2634
ACHA01MRNA0004580	26S proteasome non-ATPase regulatory subunit 5	Q0P5A6	55162.5	0.0416	Unique	2	2	3	3.90802e-05	7.0883
ACHA01MRNA0024006	Collagen alpha-1(XII) chain	Q28902	55188.7	0.1107	Some	0	4	6	7.80059e-05	14.7239
ACHA01MRNA0016447	Dihydrolipoyllysine-residue succinyltransferase component of 2-oxoglutarate dehydrogenase complex, mitochondrial	Q869Y7	55380.8	0.0467	Unique	2	2	6	7.67918e-05	11.7842
ACHA01MRNA0013928	Tubulin beta chain	P11833	55723.1	0.375	Some	0	17	105	0.00139263	303.367
ACHA01MRNA0029264	Matrilin-3	O35701	55908.8	0.0515	All	0	2	3	3.90802e-05	7.6125
ACHA01MRNA0007584	RNA-binding protein 4.1	Q6IQ97	56130.1	0.0517	Unique	2	2	2	2.61571e-05	5.5251
ACHA01MRNA0015446	Myosin-6	P02563	56459.9	0.1113	Some	0	7	16	0.000217023	47.3443
ACHA01MRNA0016822	Glucose-6-phosphate isomerase	Q3ZBD7	57206.1	0.0643	Some	1	3	6	7.69415e-05	12.331
contaminant_KERATIN16	#N/A	#N/A	57211.9	0.0449	Some	0	3	12	0.000147831	23.7154
ACHA01MRNA0019499	Ubiquitin-like modifier-activating enzyme 1	Q29504	57571.7	0.0515	All	0	2	3	3.76632e-05	6.529
ACHA01MRNA0035327	Keratin, type II cytoskeletal 8	P05786	57649.9	0.4828	Some	0	29	247	0.00311281	702.106
ACHA01MRNA0030766	Keratin, type II cytoskeletal 8	P05786	57649.9	0.4828	Some	0	29	247	0.00311281	702.106
ACHA01MRNA0012569	V-type proton ATPase subunit B, brain isoform	Q5R5V5	57770.4	0.0498	All	0	2	4	5.041e-05	8.3986
ACHA01MRNA0027546	Beta-adaptin-like protein C	O81742	57897.3	0.0605	Unique	2	2	2	2.56973e-05	4.8078
ACHA01MRNA0029803	Myosin heavy chain, skeletal muscle	P02562	58000.8	0.6131	Some	0	38	177	0.00231031	533.165
ACHA01MRNA0010053	Vitellogenin-6	Q94637	58021.3	0.5851	Some	0	25	144	0.00185382	407.107
ACHA01MRNA0019941	Dynamin-1	Q08DF4	58054.7	0.035	Some	0	2	2	2.55476e-05	3.9271
ACHA01MRNA0036185	Myosin heavy chain, skeletal muscle	P02562	58150.8	0.6087	Some	0	38	176	0.00228817	532.483
ACHA01MRNA0006114	T-complex protein 1 subunit alpha	P28480	58203.4	0.0428	All	0	3	7	8.57532e-05	19.8105
ACHA01MRNA0027699	Trifunctional enzyme subunit beta, mitochondrial	O46629	58388.1	0.0333	Unique	3	3	3	3.64797e-05	7.2043
ACHA01MRNA0011634	Nucleolar protein 56	Q9D6Z1	58565.9	0.2258	Some	2	8	16	0.000199727	46.6109
ACHA01MRNA0007196	Desmin	P23239	58619.3	0.0449	Some	2	4	6	7.70918e-05	13.213
ACHA01MRNA0011555	Keratin, type II cytoskeletal 8	P05786	59021	0.3427	Some	4	17	46	0.000569889	124.066
ACHA01MRNA0000228	ATP synthase subunit beta, mitochondrial	P00829	59124.2	0.5082	Some	2	21	101	0.00120586	293.806
ACHA01MRNA0025961	Polypyrimidine tract-binding protein homolog 3	Q6ICX4	59161.8	0.0428	Some	0	2	6	7.35028e-05	14.4687
ACHA01MRNA0008587	V-type proton ATPase subunit B, brain isoform	Q5R5V5	59193.9	0.0485	All	0	2	4	4.90933e-05	8.3986
ACHA01MRNA0009009	T-complex protein 1 subunit eta	P80313	59331.8	0.0993	Unique	5	5	14	0.0001693	37.6097
contaminant_KERATIN03	#N/A	#N/A	59464.9	0.3895	Some	19	23	54	0.000599054	146.944
ACHA01MRNA0011888	T-complex protein 1 subunit epsilon	P48643	59470	0.1904	Some	0	4	10	0.000121599	36.3828
ACHA01MRNA0040650	T-complex protein 1 subunit epsilon	P48643	59470	0.1904	Some	0	4	10	0.000121599	36.3828
ACHA01MRNA0011678	Glutamate dehydrogenase, mitochondrial	P82264	59656.3	0.0683	Some	1	4	6	7.28247e-05	12.1737
ACHA01MRNA0011949	Glutamate dehydrogenase, mitochondrial	P82264	59656.3	0.0683	Some	0	3	5	6.06873e-05	10.33
contaminant_KERATIN18	#N/A	#N/A	59767.2	0.0712	Some	1	7	23	0.000269227	69.456
ACHA01MRNA0013550	Heterogeneous nuclear ribonucleoprotein U	Q8VEK3	59836.6	0.0401	All	0	2	3	3.59481e-05	7.549
ACHA01MRNA0025785	ATP synthase subunit alpha, mitochondrial	P08428	59858.8	0.3176	Some	0	14	61	0.000728291	192.898
ACHA01MRNA0000371	Polyubiquitin-C	P0CG68	59919.3	0.0882	All	0	4	13	0.000160451	28.0618
ACHA01MRNA0022331	Anthranilate 1,2-dioxygenase system ferredoxin--NAD(+) reductase component	Q84BZ0	59957.1	0.0418	All	0	2	4	4.78436e-05	12.359
ACHA01MRNA0020530	T-complex protein 1 subunit gamma	Q54TH8	60111.1	0.1	Some	3	7	12	0.000146189	30.1052
ACHA01MRNA0039110	T-complex protein 1 subunit gamma	Q54TH8	60171.2	0.1	Some	0	4	9	0.000109642	24.3621
ACHA01MRNA0020668	Anthranilate 1,2-dioxygenase system ferredoxin--NAD(+) reductase component	Q84BZ0	60886.9	0.0406	All	0	2	4	4.64912e-05	12.359
ACHA01MRNA0017521	63 kDa chaperonin, mitochondrial	P25420	60995.2	0.2296	Some	9	12	45	0.000514839	151.772
ACHA01MRNA0014504	Far upstream element-binding protein 3	Q96I24	61070.2	0.0755	Some	1	3	6	6.77032e-05	18.241
ACHA01MRNA0000446	Dihydropyrimidinase-related protein 3	Q14195	61445.1	0.0549	Some	0	2	3	3.49301e-05	7.4825
ACHA01MRNA0027274	Dihydropyrimidinase-related protein 5	Q9BPU6	61681.8	0.0724	Unique	4	4	5	5.81139e-05	12.3591
ACHA01MRNA0017686	ATP synthase subunit beta, mitochondrial	P00829	61688.3	0.4878	Some	0	19	98	0.00112316	288.54
ACHA01MRNA0030880	Heat shock cognate 71 kDa protein	P63018	61811.7	0.2679	Some	0	12	30	0.00035242	90.9997
contaminant_KERATIN02	#N/A	#N/A	61931.8	0.4309	Some	19	20	68	0.000719193	225.079
ACHA01MRNA0008623	Keratin, type II cytoskeletal 8	P05786	62148.1	0.4468	Some	2	31	249	0.00290434	706.151
contaminant_KERATIN17	#N/A	#N/A	62405.1	0.0525	Some	0	5	17	0.00018955	45.278
ACHA01MRNA0010672	Myosin-binding protein C, cardiac-type	Q90233	62537.5	0.1163	Unique	7	7	15	0.000176525	42.5509
ACHA01MRNA0012222	Cleavage and polyadenylation specificity factor subunit 7	Q5XI29	62722	0.067	All	0	2	4	4.5213e-05	10.0347
ACHA01MRNA0032150	T-complex protein 1 subunit alpha	P28480	62836.8	0.0397	All	0	3	7	7.95328e-05	19.8105
ACHA01MRNA0009912	T-complex protein 1 subunit alpha	P28480	62836.8	0.0397	All	0	3	7	7.95328e-05	19.8105
ACHA01MRNA0038313	Neurofilament light polypeptide	P35616	62839.5	0.0446	Some	0	3	5	5.86319e-05	11.5194
ACHA01MRNA0002059	Neurofilament light polypeptide	Q02916	63012.6	0.0445	Some	0	3	5	5.85276e-05	11.5194
ACHA01MRNA0011702	ATP synthase subunit alpha, mitochondrial	P08428	63429.8	0.3007	Some	1	15	62	0.000700802	194.5
ACHA01MRNA0036718	Dolichyl-diphosphooligosaccharide--protein glycosyltransferase subunit 2	Q9GL01	64213.3	0.0338	Some	1	3	6	6.67868e-05	12.7062
contaminant_KERATIN15	#N/A	#N/A	64453.6	0.0143	Some	0	2	5	5.22933e-05	9.0883
ACHA01MRNA0025854	Lamin-B1	P20700	64577.7	0.1196	Some	4	7	12	0.000136815	32.4575
ACHA01MRNA0020725	Potassium voltage-gated channel subfamily V member 2	Q8TDN2	64633.8	0.043	Unique	2	2	4	4.71577e-05	10.6695
contaminant_KERATIN13	#N/A	#N/A	65436.5	0.3033	Some	20	27	85	0.00086963	236.082
ACHA01MRNA0026155	Lamin-B2	P14732	65472	0.1134	Some	0	5	13	0.000146942	37.9732
ACHA01MRNA0008838	Dolichyl-diphosphooligosaccharide--protein glycosyltransferase subunit 1	Q9GZH4	65744.2	0.0448	All	0	2	4	4.52909e-05	9.2816
ACHA01MRNA0000363	Myosin heavy chain, fast skeletal muscle	Q90339	65752.8	0.5	Some	2	28	80	0.000929823	233.136
contaminant_KERATIN22	#N/A	#N/A	65807.4	0.3783	Some	16	23	66	0.000673149	210.3
contaminant_KERATIN14	#N/A	#N/A	65812.1	0.0141	Some	0	2	5	5.15556e-05	9.0883
ACHA01MRNA0016265	Cartilage matrix protein	P21941	66834.9	0.0861	All	0	3	4	4.35662e-05	11.8692
ACHA01MRNA0024288	Sodium/potassium-transporting ATPase subunit alpha-3	P24798	67083.3	0.033	Some	0	2	4	4.34224e-05	7.5442
ACHA01MRNA0036756	Adseverin	Q9Y6U3	67124.4	0.0458	All	0	2	5	5.37459e-05	12.6555
ACHA01MRNA0035388	Far upstream element-binding protein 3	Q96I24	68015.3	0.0471	Unique	3	3	5	4.99886e-05	12.6887
ACHA01MRNA0001617	Transketolase-like protein 2	Q9H0I9	68041.1	0.0687	Some	4	7	11	0.000115597	32.7689
ACHA01MRNA0038935	Transketolase-like protein 2	Q9H0I9	68041.1	0.0687	Some	0	3	7	7.35615e-05	23.9098
ACHA01MRNA0024638	T-complex protein 1 subunit zeta	Q3MHL7	68174.9	0.0628	Some	0	3	3	3.17802e-05	7.7693
ACHA01MRNA0033288	V-type proton ATPase catalytic subunit A	Q5TTG1	68452.6	0.1297	Some	1	6	13	0.000138607	38.8875
ACHA01MRNA0023139	Phosphoglucomutase	Q9VUY9	68974	0.0616	Some	1	3	6	6.23554e-05	13.8291
ACHA01MRNA0012769	Cleavage and polyadenylation specificity factor subunit 7	Q5XI29	69000	0.061	All	0	2	4	4.118e-05	10.0347
ACHA01MRNA0038502	Transketolase	P29401	69109.8	0.0494	Unique	2	2	4	4.19013e-05	13.0996
contaminant_INT-STD1	#N/A	#N/A	69207.4	0.1021	Unique	6	6	9	9.75395e-05	23.6936
ACHA01MRNA0006326	Pyruvate kinase PKM	P11980	69454.7	0.181	Unique	11	11	19	0.000198399	48.7733
ACHA01MRNA0000993	Collagen alpha-2(VI) chain	P15988	69542.8	0.0723	All	0	5	10	9.90738e-05	21.5568
ACHA01MRNA0018735	Spectrin beta chain	Q00963	70155.5	0.1312	Unique	6	6	14	0.000152988	46.816
ACHA01MRNA0016586	Heat shock 70 kDa protein	Q91233	70243.8	0.0454	Some	0	2	8	8.23599e-05	22.9162
ACHA01MRNA0036301	Heat shock 70 kDa protein	Q91233	70243.8	0.0454	Some	0	2	8	8.23599e-05	22.9162
ACHA01MRNA0017144	Phosphoglucomutase	Q7KHA1	70687	0.0681	Some	1	3	6	6.11006e-05	15.404
ACHA01MRNA0024081	Alpha-actinin-1	P12814	70755.9	0.2655	Some	1	13	26	0.000278568	74.4565
ACHA01MRNA0000606	Heat shock cognate 70 kDa protein	P08108	70847	0.2581	Some	6	14	33	0.000335534	97.4487
ACHA01MRNA0033212	T-complex protein 1 subunit beta	Q8SQP2	70940.9	0.1296	Some	1	7	14	0.000142128	41.1204
ACHA01MRNA0026094	Calpain-2 catalytic subunit	O08529	71063	0.0329	Unique	2	2	2	2.059e-05	4.3949
ACHA01MRNA0023280	Heat shock cognate 71 kDa protein	P63018	71063.3	0.2523	Some	0	13	35	0.00035642	102.904
ACHA01MRNA0034259	Heat shock cognate 71 kDa protein	P63018	71146.2	0.1231	Some	0	8	26	0.00026314	75.7413
ACHA01MRNA0020217	Calcium-binding mitochondrial carrier protein Aralar1	Q5RBC8	71277.8	0.1495	Unique	6	6	10	0.000101364	26.5309
contaminant_GR78_HUMAN	#N/A	#N/A	72053.2	0.0429	Some	0	2	5	5.03714e-05	15.932
ACHA01MRNA0019365	78 kDa glucose-regulated protein	Q0VCX2	72067.1	0.0796	Some	4	7	15	0.000151114	44.3347
contaminant_GR78_RAT	#N/A	#N/A	72284.4	0.0428	Some	0	2	5	5.02943e-05	15.932
contaminant_GR78_MESAU	#N/A	#N/A	72316.4	0.0428	Some	0	2	5	5.02943e-05	15.932
contaminant_GR78_MOUSE	#N/A	#N/A	72358.5	0.0427	Some	0	2	5	5.02175e-05	15.932
ACHA01MRNA0000098	Succinate dehydrogenase [ubiquinone] flavoprotein subunit, mitochondrial	Q7ZVF3	72510.1	0.0392	Some	2	4	7	6.94562e-05	17.2012
ACHA01MRNA0008174	Succinate dehydrogenase [ubiquinone] flavoprotein subunit, mitochondrial	Q7ZVF3	72510.1	0.0392	Some	0	2	4	3.96893e-05	11.7319
ACHA01MRNA0016029	T-complex protein 1 subunit zeta	Q3MHL7	72874	0.1005	Some	1	6	8	8.01035e-05	19.2805
ACHA01MRNA0029567	Spectrin beta chain	Q00963	72899	0.0502	Unique	6	6	8	8.2489e-05	17.6681
contaminant_GR78_LYCES	#N/A	#N/A	73171.8	0.0255	Some	0	2	8	7.9021e-05	27.2447
ACHA01MRNA0008992	Junction plakoglobin	P30998	73340.8	0.0523	All	0	3	7	6.88333e-05	19.6611
ACHA01MRNA0000169	Sarcoplasmic/endoplasmic reticulum calcium ATPase 1	Q0VCY0	73359.6	0.1033	Some	0	4	7	6.89364e-05	20.791
ACHA01MRNA0023568	Lamin-B2	P14732	73379.1	0.1012	Some	0	5	13	0.000131166	37.9732
ACHA01MRNA0000403	Myosin-4	Q5SX39	73418.2	0.3466	Some	1	19	72	0.00072646	210.809
ACHA01MRNA0029881	Stress-70 protein, mitochondrial	Q5R511	73513.6	0.1018	Unique	5	5	9	8.73252e-05	25.048
ACHA01MRNA0009352	Anthranilate 1,2-dioxygenase system ferredoxin--NAD(+) reductase component	Q84BZ0	73941.7	0.0333	All	0	2	4	3.81362e-05	12.359
ACHA01MRNA0020144	Collagen alpha-2(I) chain	Q28668	77204.2	0.0682	Unique	3	3	5	4.08095e-05	17.999
ACHA01MRNA0000799	Heterogeneous nuclear ribonucleoprotein M	Q62826	77858.3	0.1477	Unique	8	8	15	0.00013499	41.7754
ACHA01MRNA0018703	ATP-dependent 6-phosphofructokinase, muscle type	P08237	79042.3	0.0369	Unique	2	2	2	1.7974e-05	4.8735
ACHA01MRNA0031319	Junction plakoglobin	P30998	79661.3	0.0483	All	0	3	7	6.35165e-05	19.6611
ACHA01MRNA0004658	Ovotransferrin	P02789	79835	0.0405	All	0	2	2	1.77797e-05	5.0629
ACHA01MRNA0022623	Ovotransferrin	P02789	80517.3	0.0402	All	0	2	2	1.76367e-05	5.0629
ACHA01MRNA0003115	Adseverin	Q60604	82039.9	0.0376	All	0	2	5	4.4151e-05	12.6555
ACHA01MRNA0003069	Sarcoplasmic/endoplasmic reticulum calcium ATPase 1	P13585	82647.9	0.0605	Some	0	3	6	5.19355e-05	17.5092
ACHA01MRNA0016297	Periostin	Q15063	82807.9	0.0489	Unique	2	2	3	2.61052e-05	7.3131
ACHA01MRNA0019281	Heat shock protein HSP 90-alpha	P30946	83054.1	0.1119	Some	1	7	15	0.000136295	38.1882
ACHA01MRNA0000620	Heat shock protein HSP 90-alpha	P30946	83328	0.1381	Some	0	8	16	0.000145381	43.5835
ACHA01MRNA0006615	Heat shock protein HSP 90-alpha	P30946	84381.5	0.1176	Some	1	8	16	0.000143989	42.9036
ACHA01MRNA0023000	Heat shock protein HSP 90-alpha	P30946	84391.6	0.1178	Some	0	7	15	0.000135175	41.2443
ACHA01MRNA0019280	Heat shock protein HSP 90-alpha	P30946	84500.5	0.1176	Some	0	7	15	0.00013499	41.2443
ACHA01MRNA0000439	Aconitate hydratase, mitochondrial	Q99KI0	84621	0.1434	Some	3	7	12	0.000101078	34.267
ACHA01MRNA0040807	NADP-dependent malic enzyme	P40927	85985.7	0.049	Some	1	3	6	5.08647e-05	13.6091
ACHA01MRNA0005791	Heat shock protein HSP 90-alpha	P30946	88020.6	0.1307	Some	0	8	16	0.00013759	43.5835
ACHA01MRNA0004587	Cell division cycle protein 48 homolog	P54774	89053.6	0.1315	Some	1	8	14	0.000114267	40.8429
ACHA01MRNA0027815	von Willebrand factor A domain-containing protein 5A	Q99KC8	90346.7	0.0264	Unique	2	2	3	2.37205e-05	7.7728
ACHA01MRNA0002585	Heterogeneous nuclear ribonucleoprotein U-like protein 2	Q1KMD3	90943.1	0.0265	All	0	2	3	2.37491e-05	7.549
ACHA01MRNA0035980	Alpha-actinin-1	Q3B7N2	92480.4	0.3163	Some	7	21	51	0.000417812	139.561
ACHA01MRNA0009498	Elongation factor 2	P13060	95585.8	0.1282	Some	2	9	22	0.000168679	56.2049
ACHA01MRNA0032964	Spectrin beta chain, erythrocytic	P15508	96307.2	0.1386	Unique	7	7	12	9.35332e-05	35.2288
ACHA01MRNA0028895	Dynamin-3	Q8BZ98	96421.2	0.0209	Some	0	2	2	1.52633e-05	3.9271
ACHA01MRNA0035404	Sarcoplasmic/endoplasmic reticulum calcium ATPase 2	P11607	97355.5	0.0517	Some	0	3	6	4.43494e-05	17.5092
ACHA01MRNA0024631	Annexin A2-A	P27006	99092.7	0.075	Some	0	5	18	0.000132601	60.6958
ACHA01MRNA0013471	Non-POU domain-containing octamer-binding protein	Q5RFL9	99169.3	0.0298	Some	2	5	7	5.08273e-05	13.9212
ACHA01MRNA0011231	M-protein, striated muscle	Q02173	100627	0.0294	Unique	2	2	2	1.43322e-05	4.6664
ACHA01MRNA0037734	Elongation factor 2	P13060	100680	0.2666	Some	14	21	50	0.000363855	125.772
ACHA01MRNA0008542	Major vault protein	Q5EAJ7	102727	0.1152	Some	8	11	19	0.00013586	46.458
ACHA01MRNA0033366	Sodium/potassium-transporting ATPase subunit alpha-1	Q08DA1	104437	0.0251	All	0	2	4	2.74676e-05	8.1855
ACHA01MRNA0021944	Glycogen phosphorylase, muscle form	P09812	104990	0.1317	Some	6	10	21	0.000151645	52.9521
ACHA01MRNA0008000	Importin subunit beta-1	Q06142	105635	0.0325	Unique	2	2	2	1.3777e-05	6.0743
ACHA01MRNA0003669	Paraspeckle component 1	Q1LZD9	107202	0.0441	Some	2	5	9	6.06624e-05	22.3581
ACHA01MRNA0040201	Eukaryotic translation initiation factor 3 subunit A	B4K250	107477	0.0223	Some	0	2	2	1.46514e-05	4.5687
ACHA01MRNA0040001	Clathrin heavy chain 2	P53675	107925	0.0376	All	0	2	4	2.82339e-05	12.65
ACHA01MRNA0034749	Sarcoplasmic/endoplasmic reticulum calcium ATPase 1	P13585	109168	0.1898	Some	8	14	26	0.000171728	75.4148
ACHA01MRNA0034827	Eukaryotic translation initiation factor 3 subunit A	B4K250	109556	0.0218	Some	1	3	3	2.15453e-05	6.5472
ACHA01MRNA0029327	Gelation factor	P13466	110319	0.0189	Some	1	2	2	1.30655e-05	3.8441
ACHA01MRNA0007185	Vinculin	P12003	110531	0.0277	Unique	3	3	4	2.60277e-05	8.9721
ACHA01MRNA0007410	Sodium/potassium-transporting ATPase subunit alpha-1	Q08DA1	112582	0.0196	Some	1	3	5	3.21844e-05	9.59
ACHA01MRNA0013426	Sodium/potassium-transporting ATPase subunit alpha-1	Q08DA1	113114	0.0175	Some	1	2	4	2.56472e-05	8.6733
ACHA01MRNA0023271	Sodium/potassium-transporting ATPase subunit alpha-1	Q08DA1	113381	0.0231	All	0	2	4	2.53751e-05	8.1855
ACHA01MRNA0007489	Collagen alpha-2(VI) chain	P12110	115626	0.056	Some	1	6	10	6.24146e-05	23.2213
ACHA01MRNA0008735	Collagen alpha-1(VI) chain	P12109	117344	0.082	Some	3	8	13	7.70455e-05	31.8714
ACHA01MRNA0001875	Vitellogenin	Q92093	120213	0.0538	Unique	5	5	11	6.83319e-05	29.417
ACHA01MRNA0011409	Myosin heavy chain, fast skeletal muscle	Q90339	121522	0.0779	Some	0	10	30	0.0001876	75.1482
ACHA01MRNA0026769	Clathrin heavy chain 2	P53675	122418	0.0331	All	0	2	4	2.49186e-05	12.65
ACHA01MRNA0015447	Myosin-7	P13540	127561	0.061	Some	0	7	23	0.0001357	59.0588
ACHA01MRNA0018922	Collagen alpha-1(XXI) chain	Q641F3	135011	0.0718	Some	4	8	11	5.7069e-05	27.9316
ACHA01MRNA0029368	Probable ATP-dependent RNA helicase A	Q22307	137556	0.0176	All	0	2	3	1.57506e-05	7.6564
ACHA01MRNA0022701	Myosin heavy chain, fast skeletal muscle	Q90339	138293	0.6055	Some	0	84	360	0.0019752	1094.72
ACHA01MRNA0031633	Myosin heavy chain, fast skeletal muscle	Q90339	138293	0.6055	Some	0	84	360	0.0019752	1094.72
ACHA01MRNA0009201	Collagen alpha-1(I) chain	P11087	141163	0.0329	Some	4	7	10	4.50891e-05	29.0632
ACHA01MRNA0003269	Myosin-7	P13540	142465	0.0755	Some	0	9	26	0.000137382	65.4318
ACHA01MRNA0016430	Myosin-9	P14105	142942	0.0227	Some	0	3	7	3.73778e-05	17.5022
ACHA01MRNA0002905	Splicing factor 3B subunit 1	O75533	147528	0.0151	All	0	2	3	1.49285e-05	6.1922
ACHA01MRNA0029429	Collagen alpha-1(XII) chain	Q28902	156851	0.0349	Unique	4	4	6	2.75828e-05	13.995
ACHA01MRNA0013281	Myosin-7	P13540	158609	0.0204	Some	0	3	9	4.31534e-05	19.6043
ACHA01MRNA0038206	Myosin-7	P13540	163834	0.1088	Some	0	16	40	0.000185833	111.966
ACHA01MRNA0005287	Myosin-7	P13540	167144	0.0908	Some	0	14	48	0.000217172	127.934
ACHA01MRNA0008989	Myosin-binding protein C, fast-type	Q5XKE0	169773	0.0169	Unique	2	2	7	2.8817e-05	15.4848
ACHA01MRNA0030622	Vitellogenin	Q92093	174307	0.4283	Some	4	54	330	0.00139608	928.289
ACHA01MRNA0027927	Myosin-9	P14105	183948	0.0501	Some	2	6	10	4.17153e-05	28.4183
ACHA01MRNA0027737	Vitellogenin-2	Q98893	188717	0.0903	Unique	15	15	33	0.000127326	90.7275
ACHA01MRNA0012411	Myosin-7	P13540	190535	0.1001	Some	0	19	57	0.000227533	153.906
ACHA01MRNA0015467	Myosin-1	Q9TV61	190586	0.399	Some	3	70	290	0.00114306	854.426
ACHA01MRNA0022395	Myosin-11	P35749	191103	0.0121	Some	0	2	6	2.38064e-05	14.208
ACHA01MRNA0011196	Clathrin heavy chain 1	P49951	191550	0.0209	All	0	2	4	1.56818e-05	12.65
ACHA01MRNA0014415	Myosin heavy chain, fast skeletal muscle	Q90339	192209	0.4797	Some	1	87	351	0.00137607	1061.56
ACHA01MRNA0009647	Vitellogenin	Q92093	192915	0.3556	Some	7	56	325	0.00123228	913.933
ACHA01MRNA0027410	Vitellogenin	Q92093	193182	0.3468	Some	0	48	313	0.0011861	882.698
ACHA01MRNA0034904	Myosin-1B	P02565	215861	0.4196	Some	0	85	341	0.00119006	1025.9
ACHA01MRNA0012828	Myosin-7	P79293	216536	0.0149	Some	0	3	9	3.14761e-05	19.6043
ACHA01MRNA0018031	Myosin heavy chain, fast skeletal muscle	Q90339	222183	0.291	Some	1	56	188	0.000638162	535.869
ACHA01MRNA0005500	Myosin-7	Q91Z83	222292	0.0703	Some	1	17	37	0.000125855	107.15
ACHA01MRNA0027285	Myosin heavy chain, fast skeletal muscle	Q90339	222452	0.3387	Some	2	60	175	0.00059434	499.354
ACHA01MRNA0003268	Myosin-7	P13540	222982	0.0943	Some	0	19	58	0.000196677	152.341
ACHA01MRNA0027788	Myosin heavy chain, fast skeletal muscle	Q90339	224142	0.283	Some	0	54	188	0.000632936	537.728
ACHA01MRNA0006906	Plectin	Q9JI55	231441	0.0145	Unique	2	2	2	6.36526e-06	3.9737
ACHA01MRNA0009785	Myosin-1B	P02565	237958	0.4776	Some	6	108	454	0.00143657	1367.43
ACHA01MRNA0034903	Myosin heavy chain, fast skeletal muscle	Q90339	273488	0.3543	Some	0	90	363	0.000999998	1077.67
ACHA01MRNA0030788	Myosin-binding protein C, slow-type	Q00872	286247	0.0089	Unique	2	2	2	5.08188e-06	4.9426
ACHA01MRNA0002835	Epiplakin	P58107	310879	0.0129	Unique	2	2	2	4.72593e-06	4.8456
ACHA01MRNA0032595	Collagen alpha-6(VI) chain	A6NMZ7	383741	0.0616	Unique	14	14	33	6.16559e-05	100.054
ACHA01MRNA0034444	Collagen alpha-3(VI) chain	P15989	485498	0.0081	Unique	3	3	6	8.91194e-06	15.5224
ACHA01MRNA0021090	Nebulette	Q0II04	593980	0.0347	Unique	14	14	20	2.54832e-05	52.4804

## Sheet: DIA-2
Spectra FDR:	0/10966=0%	Peptide FDR:	0/3453=0%		Protein FDR:	0/1138=0%		No Proteins (Max Parsimony):		639
Unique proteins:	512	Unlabeled Decoy Ptns/Groups: 0/0			View mode:	Proteins Max Pars
ID A.charrua	Annotation	ID UNIPROT max identity	MolWt	Coverage	Group Type	#Unique Peptides	SequenceCount	Spectrum Count	NSAF	Protein Score
ACHA01MRNA0030622	Vitellogenin	Q92093	174307	0.5762	Some	4	82	951	0.00535493	2921.83
ACHA01MRNA0009647	Vitellogenin	Q92093	192915	0.5101	Some	8	86	947	0.00477919	2900.14
ACHA01MRNA0027410	Vitellogenin	Q92093	193182	0.4706	Some	0	74	900	0.00453938	2760.23
ACHA01MRNA0032249	Actin, alpha skeletal muscle	P53479	42636.2	0.7214	Some	2	27	654	0.0149125	2374.16
ACHA01MRNA0030698	Actin, alpha cardiac	P53480	41929.8	0.7692	Some	0	27	649	0.0150732	2346.31
ACHA01MRNA0009785	Myosin-1B	P02565	237958	0.4858	Some	5	116	617	0.00259857	1880.8
ACHA01MRNA0027475	Actin, alpha cardiac	P53480	22515.3	0.71	Some	1	15	537	0.0235097	2051.11
ACHA01MRNA0031633	Myosin heavy chain, fast skeletal muscle	Q90339	138293	0.5746	Some	0	85	482	0.00351991	1490.63
ACHA01MRNA0022701	Myosin heavy chain, fast skeletal muscle	Q90339	138293	0.5746	Some	0	85	482	0.00351991	1490.63
ACHA01MRNA0014415	Myosin heavy chain, fast skeletal muscle	Q90339	192209	0.4863	Some	0	92	442	0.00230639	1358.86
ACHA01MRNA0034903	Myosin heavy chain, fast skeletal muscle	Q90339	273488	0.3681	Some	0	99	434	0.00159132	1274.81
ACHA01MRNA0034904	Myosin-1B	P02565	215861	0.4467	Some	0	97	428	0.00198809	1258.03
ACHA01MRNA0015467	Myosin-1	Q9TV61	190586	0.4542	Some	5	79	368	0.00193061	1151.01
ACHA01MRNA0008623	Keratin, type II cytoskeletal 8	P05786	62148.1	0.5887	Some	1	39	308	0.00478162	918.187
ACHA01MRNA0030766	Keratin, type II cytoskeletal 8	P05786	57649.9	0.636	Some	0	38	307	0.00514957	916.973
ACHA01MRNA0035327	Keratin, type II cytoskeletal 8	P05786	57649.9	0.636	Some	0	38	307	0.00514957	916.973
ACHA01MRNA0010053	Vitellogenin-6	Q94637	58021.3	0.7065	Some	0	35	302	0.00517475	859.638
ACHA01MRNA0027285	Myosin heavy chain, fast skeletal muscle	Q90339	222452	0.4306	Some	2	81	259	0.00117078	744.387
ACHA01MRNA0018031	Myosin heavy chain, fast skeletal muscle	Q90339	222183	0.3725	Some	4	77	239	0.00107981	678.919
ACHA01MRNA0027788	Myosin heavy chain, fast skeletal muscle	Q90339	224142	0.3439	Some	0	70	231	0.00103512	659.597
ACHA01MRNA0029823	Actin, cytoplasmic 1	Q7ZVI7	41721.7	0.7253	Some	1	25	223	0.00520687	600.158
ACHA01MRNA0006851	Histone H4 >lcl|Q6WV73.3 RecName: Full=Histone H4 >lcl|Q6WV90.3 RecName: Full=Histone H4 >lcl|Q7K8C0.3 RecName: Full=Histone H4 >lcl|Q7KQD1.3 RecName: Full=Histone H4 >lcl|P62802.2 RecName: Full=Histone H4 >lcl|P62804.2 RecName: Full=Histone H4	Q6WV72	11285.3	0.549	Some	2	16	219	0.0187995	549.906
ACHA01MRNA0024520	Histone H4 >lcl|Q6WV73.3 RecName: Full=Histone H4 >lcl|Q6WV90.3 RecName: Full=Histone H4 >lcl|Q7K8C0.3 RecName: Full=Histone H4 >lcl|Q7KQD1.3 RecName: Full=Histone H4 >lcl|P62802.2 RecName: Full=Histone H4 >lcl|P62804.2 RecName: Full=Histone H4	Q6WV72	11342.4	0.6117	Some	0	15	218	0.018532	547.542
ACHA01MRNA0007099	Histone H4 >lcl|Q6WV73.3 RecName: Full=Histone H4 >lcl|Q6WV90.3 RecName: Full=Histone H4 >lcl|Q7K8C0.3 RecName: Full=Histone H4 >lcl|Q7KQD1.3 RecName: Full=Histone H4 >lcl|P62802.2 RecName: Full=Histone H4 >lcl|P62804.2 RecName: Full=Histone H4	Q6WV72	11342.4	0.6117	Some	0	15	218	0.018532	547.542
ACHA01MRNA0024717	Histone H4 >lcl|Q6WV73.3 RecName: Full=Histone H4 >lcl|Q6WV90.3 RecName: Full=Histone H4 >lcl|Q7K8C0.3 RecName: Full=Histone H4 >lcl|Q7KQD1.3 RecName: Full=Histone H4 >lcl|P62802.2 RecName: Full=Histone H4 >lcl|P62804.2 RecName: Full=Histone H4	Q6WV72	11342.4	0.6117	Some	0	15	218	0.018532	547.542
ACHA01MRNA0021772	Histone H4 >lcl|Q6WV73.3 RecName: Full=Histone H4 >lcl|Q6WV90.3 RecName: Full=Histone H4 >lcl|Q7K8C0.3 RecName: Full=Histone H4 >lcl|Q7KQD1.3 RecName: Full=Histone H4 >lcl|P62802.2 RecName: Full=Histone H4 >lcl|P62804.2 RecName: Full=Histone H4	Q6WV72	11746.5	0.5888	Some	0	15	218	0.0178392	547.542
ACHA01MRNA0021323	Histone H4 >lcl|Q6WV73.3 RecName: Full=Histone H4 >lcl|Q6WV90.3 RecName: Full=Histone H4 >lcl|Q7K8C0.3 RecName: Full=Histone H4 >lcl|Q7KQD1.3 RecName: Full=Histone H4 >lcl|P62802.2 RecName: Full=Histone H4 >lcl|P62804.2 RecName: Full=Histone H4	Q6WV72	11342.4	0.6117	Some	0	15	218	0.018532	547.542
ACHA01MRNA0027778	Histone H4 >lcl|Q6WV73.3 RecName: Full=Histone H4 >lcl|Q6WV90.3 RecName: Full=Histone H4 >lcl|Q7K8C0.3 RecName: Full=Histone H4 >lcl|Q7KQD1.3 RecName: Full=Histone H4 >lcl|P62802.2 RecName: Full=Histone H4 >lcl|P62804.2 RecName: Full=Histone H4	Q6WV72	11342.4	0.6117	Some	0	15	218	0.018532	547.542
ACHA01MRNA0014834	Histone H4 >lcl|Q6WV73.3 RecName: Full=Histone H4 >lcl|Q6WV90.3 RecName: Full=Histone H4 >lcl|Q7K8C0.3 RecName: Full=Histone H4 >lcl|Q7KQD1.3 RecName: Full=Histone H4 >lcl|P62802.2 RecName: Full=Histone H4 >lcl|P62804.2 RecName: Full=Histone H4	Q6WV72	11342.4	0.6117	Some	0	15	218	0.018532	547.542
ACHA01MRNA0032768	Histone H4 >lcl|Q6WV73.3 RecName: Full=Histone H4 >lcl|Q6WV90.3 RecName: Full=Histone H4 >lcl|Q7K8C0.3 RecName: Full=Histone H4 >lcl|Q7KQD1.3 RecName: Full=Histone H4 >lcl|P62802.2 RecName: Full=Histone H4 >lcl|P62804.2 RecName: Full=Histone H4	Q6WV72	11342.4	0.6117	Some	0	15	218	0.018532	547.542
ACHA01MRNA0032426	Histone H4 >lcl|Q6WV73.3 RecName: Full=Histone H4 >lcl|Q6WV90.3 RecName: Full=Histone H4 >lcl|Q7K8C0.3 RecName: Full=Histone H4 >lcl|Q7KQD1.3 RecName: Full=Histone H4 >lcl|P62802.2 RecName: Full=Histone H4 >lcl|P62804.2 RecName: Full=Histone H4	Q6WV72	11342.4	0.6117	Some	0	15	218	0.018532	547.542
ACHA01MRNA0013591	Histone H4 >lcl|Q6WV73.3 RecName: Full=Histone H4 >lcl|Q6WV90.3 RecName: Full=Histone H4 >lcl|Q7K8C0.3 RecName: Full=Histone H4 >lcl|Q7KQD1.3 RecName: Full=Histone H4 >lcl|P62802.2 RecName: Full=Histone H4 >lcl|P62804.2 RecName: Full=Histone H4	Q6WV72	11285.3	0.549	Some	0	14	217	0.0186279	545.76
ACHA01MRNA0028297	Histone H4 >lcl|Q6WV73.3 RecName: Full=Histone H4 >lcl|Q6WV90.3 RecName: Full=Histone H4 >lcl|Q7K8C0.3 RecName: Full=Histone H4 >lcl|Q7KQD1.3 RecName: Full=Histone H4 >lcl|P62802.2 RecName: Full=Histone H4 >lcl|P62804.2 RecName: Full=Histone H4	Q6WV72	11285.3	0.549	Some	0	14	217	0.0186279	545.76
ACHA01MRNA0034966	Keratin, type I cytoskeletal 42	Q6IFX2	47886.7	0.7039	Some	2	31	210	0.0041885	614.972
ACHA01MRNA0001106	Actin, cytoplasmic 1	P68142	41719.8	0.688	Some	4	27	210	0.00490333	570.323
ACHA01MRNA0004984	Actin, cytoplasmic 1	P68142	41719.8	0.688	Some	0	23	206	0.00480994	562.639
ACHA01MRNA0018693	Actin, aortic smooth muscle	P62738	41492.4	0.562	Some	2	24	204	0.00471297	554.498
ACHA01MRNA0011274	Keratin, type I cytoskeletal 17	Q9QWL7	47536	0.6769	Some	2	31	201	0.00415082	590.867
ACHA01MRNA0036185	Myosin heavy chain, skeletal muscle	P02562	58150.8	0.5217	Some	0	37	197	0.00340894	599.134
ACHA01MRNA0029803	Myosin heavy chain, skeletal muscle	P02562	58000.8	0.5258	Some	0	36	194	0.00337035	590.418
ACHA01MRNA0027247	Actin, cytoplasmic	P12716	44146.9	0.5327	Some	4	21	185	0.00406998	484.255
ACHA01MRNA0028255	Beta-crystallin B3	P19141	30215.2	0.5189	Unique	15	15	154	0.00510764	444.844
ACHA01MRNA0007123	Creatine kinase M-type	P05123	42907.7	0.4383	Some	9	16	153	0.00351617	472.858
ACHA01MRNA0039870	Actin, aortic smooth muscle	P62738	28209.1	0.4704	Some	0	12	149	0.00515667	423.364
ACHA01MRNA0028671	Keratin, type I cytoskeletal 42	Q6IFX2	45598.8	0.75	Some	2	37	137	0.00294011	355.022
ACHA01MRNA0031720	Keratin, type I cytoskeletal 42	Q6IFX2	45598.8	0.75	Some	0	35	135	0.00289719	350.267
ACHA01MRNA0000363	Myosin heavy chain, fast skeletal muscle	Q90339	65752.8	0.5424	Some	3	36	133	0.00205749	376.241
ACHA01MRNA0027737	Vitellogenin-2	Q98893	188717	0.2152	Some	30	34	125	0.000641932	376.963
ACHA01MRNA0031179	Myosin heavy chain, skeletal muscle	P02562	32455.7	0.6714	Some	0	28	125	0.00386747	374.673
ACHA01MRNA0001398	Histone H3 >lcl|P84230.2 RecName: Full=Histone H3.2 >lcl|P84234.2 RecName: Full=Histone H3.2 >lcl|P84235.2 RecName: Full=Histone H3 >lcl|P84236.2 RecName: Full=Histone H3 >lcl|P84237.2 RecName: Full=Histone H3 >lcl|P84238.2 RecName: Full=Histone H3	P02299	15360.5	0.5441	Some	1	9	116	0.00746831	407.157
ACHA01MRNA0037686	Histone H3 >lcl|P84230.2 RecName: Full=Histone H3.2 >lcl|P84234.2 RecName: Full=Histone H3.2 >lcl|P84235.2 RecName: Full=Histone H3 >lcl|P84236.2 RecName: Full=Histone H3 >lcl|P84237.2 RecName: Full=Histone H3 >lcl|P84238.2 RecName: Full=Histone H3	P02299	15360.5	0.5441	Some	0	8	115	0.00740393	405.437
ACHA01MRNA0010759	Histone H3 >lcl|P84230.2 RecName: Full=Histone H3.2 >lcl|P84234.2 RecName: Full=Histone H3.2 >lcl|P84235.2 RecName: Full=Histone H3 >lcl|P84236.2 RecName: Full=Histone H3 >lcl|P84237.2 RecName: Full=Histone H3 >lcl|P84238.2 RecName: Full=Histone H3	P02299	15360.5	0.5441	Some	0	8	115	0.00740393	405.437
ACHA01MRNA0020693	Histone H3 >lcl|P84230.2 RecName: Full=Histone H3.2 >lcl|P84234.2 RecName: Full=Histone H3.2 >lcl|P84235.2 RecName: Full=Histone H3 >lcl|P84236.2 RecName: Full=Histone H3 >lcl|P84237.2 RecName: Full=Histone H3 >lcl|P84238.2 RecName: Full=Histone H3	P02299	15360.5	0.5441	Some	0	8	115	0.00740393	405.437
ACHA01MRNA0011567	Histone H3 >lcl|P84230.2 RecName: Full=Histone H3.2 >lcl|P84234.2 RecName: Full=Histone H3.2 >lcl|P84235.2 RecName: Full=Histone H3 >lcl|P84236.2 RecName: Full=Histone H3 >lcl|P84237.2 RecName: Full=Histone H3 >lcl|P84238.2 RecName: Full=Histone H3	P02299	15360.5	0.5441	Some	0	8	115	0.00740393	405.437
ACHA01MRNA0025453	Histone H3 >lcl|P84230.2 RecName: Full=Histone H3.2 >lcl|P84234.2 RecName: Full=Histone H3.2 >lcl|P84235.2 RecName: Full=Histone H3 >lcl|P84236.2 RecName: Full=Histone H3 >lcl|P84237.2 RecName: Full=Histone H3 >lcl|P84238.2 RecName: Full=Histone H3	P02299	15360.5	0.5441	Some	0	8	115	0.00740393	405.437
ACHA01MRNA0027114	Histone H3 >lcl|P84230.2 RecName: Full=Histone H3.2 >lcl|P84234.2 RecName: Full=Histone H3.2 >lcl|P84235.2 RecName: Full=Histone H3 >lcl|P84236.2 RecName: Full=Histone H3 >lcl|P84237.2 RecName: Full=Histone H3 >lcl|P84238.2 RecName: Full=Histone H3	P02299	15332.5	0.5441	Some	0	8	115	0.00740393	405.437
ACHA01MRNA0033218	Histone H3 >lcl|P84230.2 RecName: Full=Histone H3.2 >lcl|P84234.2 RecName: Full=Histone H3.2 >lcl|P84235.2 RecName: Full=Histone H3 >lcl|P84236.2 RecName: Full=Histone H3 >lcl|P84237.2 RecName: Full=Histone H3 >lcl|P84238.2 RecName: Full=Histone H3	P02299	19508.7	0.4253	Some	0	8	115	0.00578698	405.437
ACHA01MRNA0027361	Histone H3 >lcl|P84230.2 RecName: Full=Histone H3.2 >lcl|P84234.2 RecName: Full=Histone H3.2 >lcl|P84235.2 RecName: Full=Histone H3 >lcl|P84236.2 RecName: Full=Histone H3 >lcl|P84237.2 RecName: Full=Histone H3 >lcl|P84238.2 RecName: Full=Histone H3	P02299	15360.5	0.5441	Some	0	8	115	0.00740393	405.437
ACHA01MRNA0000228	ATP synthase subunit beta, mitochondrial	P00829	59124.2	0.5662	Some	1	23	115	0.00182747	340.686
ACHA01MRNA0017686	ATP synthase subunit beta, mitochondrial	P00829	61688.3	0.5436	Some	0	22	114	0.00173899	337.87
ACHA01MRNA0020421	Histone H3 >lcl|P84230.2 RecName: Full=Histone H3.2 >lcl|P84234.2 RecName: Full=Histone H3.2 >lcl|P84235.2 RecName: Full=Histone H3 >lcl|P84236.2 RecName: Full=Histone H3 >lcl|P84237.2 RecName: Full=Histone H3 >lcl|P84238.2 RecName: Full=Histone H3	P02299	18581.1	0.3647	Some	0	7	112	0.00576863	398.521
ACHA01MRNA0003172	Tubulin alpha chain	P30436	49897.4	0.4633	Some	3	18	111	0.00216461	296.053
ACHA01MRNA0015339	Keratin, type I cytoskeletal 19	P19001	43661.7	0.7385	Some	8	29	110	0.00246963	297.963
ACHA01MRNA0003335	Tubulin alpha chain	P30436	49897.4	0.4633	Some	0	15	108	0.00210611	290.161
ACHA01MRNA0009913	Tubulin alpha-1C chain	P68365	49970.6	0.4178	Some	0	14	106	0.00206251	287.413
ACHA01MRNA0009101	Tubulin alpha-1C chain	P68365	50101.6	0.4169	Some	0	14	106	0.00205794	287.413
ACHA01MRNA0000403	Myosin-4	Q5SX39	73418.2	0.4172	Some	0	24	106	0.00142351	306.13
ACHA01MRNA0020916	Keratin, type II cytoskeletal 7	Q29S21	27886.4	0.4776	Some	8	15	105	0.0034305	303.734
ACHA01MRNA0019140	Tubulin alpha-1C chain	Q9BQE3	50126.6	0.4178	Some	1	14	101	0.00196522	275.752
ACHA01MRNA0003268	Myosin-7	P13540	222982	0.1021	Some	3	26	99	0.000446824	237.429
ACHA01MRNA0036093	Keratin, type II cytoskeletal 8	P05786	44141.6	0.5328	Some	4	23	96	0.00212265	257.636
contaminant_KERATIN22	#N/A	#N/A	65807.4	0.4698	Some	18	26	95	0.00128964	280.771
ACHA01MRNA0012264	Tubulin beta-1 chain	Q9YHC3	49753	0.6472	Some	0	24	91	0.00179054	265.302
ACHA01MRNA0012278	Tubulin beta-1 chain	Q9YHC3	49753	0.6472	Some	0	24	91	0.00179054	265.302
ACHA01MRNA0024596	Tubulin alpha-1C chain	P68365	50145.6	0.3769	Some	0	13	90	0.00174731	244.597
ACHA01MRNA0029822	Tubulin beta-4B chain	P68371	49590.8	0.5968	Some	0	23	89	0.00175513	260.759
ACHA01MRNA0005206	Glyceraldehyde-3-phosphate dehydrogenase	Q5XJ10	35911.4	0.5676	Some	11	15	89	0.00234018	261.457
ACHA01MRNA0038206	Myosin-7	P13540	163834	0.1215	Some	0	21	87	0.000537972	214.994
ACHA01MRNA0009100	Tubulin alpha-1C chain	P68365	50129.6	0.3969	Some	0	13	87	0.00168906	240.426
ACHA01MRNA0024412	Tubulin alpha-1C chain	P68365	50129.6	0.3969	Some	0	13	87	0.00168906	240.426
contaminant_KERATIN13	#N/A	#N/A	65436.5	0.2768	Some	16	23	86	0.00117109	246.413
ACHA01MRNA0012411	Myosin-7	P13540	190535	0.1141	Some	0	22	83	0.000440985	209.53
ACHA01MRNA0004429	Tubulin alpha-1C chain	P68365	49984.6	0.3764	Some	0	12	83	0.00161858	230.76
ACHA01MRNA0013928	Tubulin beta chain	P11833	55723.1	0.4335	Some	1	21	80	0.00141225	233.864
ACHA01MRNA0018168	Keratin, type I cytoskeletal 19	O93256	24684.4	0.8287	Some	0	18	79	0.00320241	219.055
ACHA01MRNA0005287	Myosin-7	P13540	167144	0.1217	Some	0	20	78	0.000469714	192.814
ACHA01MRNA0005943	Myosin light chain 3, skeletal muscle isoform	P82160	16705.3	0.7467	Some	10	12	78	0.00455309	231.203
ACHA01MRNA0005500	Myosin-7	Q91Z83	222292	0.092	Some	1	19	77	0.000348608	200.092
ACHA01MRNA0005135	Beta-crystallin B2	Q91318	26683.3	0.71	Unique	15	15	76	0.00288075	225.412
ACHA01MRNA0009023	Myosin regulatory light chain 2, ventricular/cardiac muscle isoform	Q7M2V4	19372.6	0.9253	Some	16	19	75	0.00377412	231.759
ACHA01MRNA0023493	Keratin, type I cytoskeletal 17	Q9QWL7	47515.1	0.441	Some	3	21	75	0.00146258	193.614
ACHA01MRNA0006636	Keratin, type II cytoskeletal 8	P05786	28522.3	0.6341	Some	0	18	75	0.0026695	199.469
ACHA01MRNA0030389	Tubulin beta-4 chain	P41937	49893	0.5775	Some	4	21	74	0.00145605	219.779
contaminant_KERATIN03	#N/A	#N/A	59464.9	0.3862	Some	19	25	74	0.00109265	215.827
ACHA01MRNA0022703	Desmin	P23239	53761.7	0.4588	Some	1	22	73	0.00135134	195.408
ACHA01MRNA0029142	Keratin, type I cytoskeletal 17	Q9QWL7	47515.1	0.441	Some	0	18	72	0.00140407	187.367
ACHA01MRNA0004008	Triosephosphate isomerase A	Q1MTI4	26454.6	0.6411	Some	3	15	66	0.00233021	201.728
ACHA01MRNA0011702	ATP synthase subunit alpha, mitochondrial	P08428	63429.8	0.3076	Some	4	18	63	0.000947809	159.417
ACHA01MRNA0002860	Keratin, type II cytoskeletal 75	O95678	18162.7	0.2932	Unique	5	5	62	0.00284225	177.347
ACHA01MRNA0010639	Triosephosphate isomerase A	Q1MTI4	26454.6	0.6411	Some	0	12	61	0.00215368	190.223
ACHA01MRNA0036949	Hemoglobin subunit beta	P84652	16077.4	0.8231	Unique	12	12	61	0.00363342	151.205
ACHA01MRNA0011555	Keratin, type II cytoskeletal 8	P05786	59021	0.4426	Some	4	22	58	0.000956394	152.535
ACHA01MRNA0021450	Tubulin beta-7 chain	P09244	46788.1	0.3188	Some	0	15	58	0.00122668	154.888
ACHA01MRNA0025785	ATP synthase subunit alpha, mitochondrial	P08428	59858.8	0.3249	Some	0	14	57	0.000905788	146.96
ACHA01MRNA0028182	Tubulin alpha-1C chain	Q9BQE3	32895.4	0.3401	Some	0	7	54	0.00159199	156.367
ACHA01MRNA0014474	Malate dehydrogenase, mitochondrial	P83373	34872.2	0.6265	Some	1	14	53	0.00139779	145.252
ACHA01MRNA0019786	Malate dehydrogenase, mitochondrial	P83373	34872.2	0.6265	Some	0	13	52	0.00137141	143.548
ACHA01MRNA0035980	Alpha-actinin-1	Q3B7N2	92480.4	0.2902	Some	5	19	52	0.000567011	146.274
ACHA01MRNA0026235	Histone H2B 1/2	Q5BJA5	13627.4	0.621	Some	0	12	51	0.00360124	107.364
ACHA01MRNA0005697	Histone H2B 1/2	Q5BJA5	13627.4	0.621	Some	0	12	51	0.00360124	107.364
ACHA01MRNA0001397	Histone H2B 1/2	Q5BJA5	13627.4	0.621	Some	0	12	51	0.00360124	107.364
ACHA01MRNA0022855	High choriolytic enzyme 1	P31580	34148.5	0.5623	Unique	15	15	51	0.00150355	138.185
ACHA01MRNA0019268	Histone H2B 1/2	Q5BJA5	13627.4	0.621	Some	0	12	51	0.00360124	107.364
ACHA01MRNA0014836	Histone H2B 1/2	Q5BJA5	13627.4	0.621	Some	0	12	51	0.00360124	107.364
ACHA01MRNA0028296	Histone H2B 1/2	Q5BJA5	13627.4	0.621	Some	0	12	51	0.00360124	107.364
ACHA01MRNA0030650	Histone H2B 1/2	Q5BJA5	13627.4	0.621	Some	0	12	51	0.00360124	107.364
ACHA01MRNA0031650	Histone H2B 1/2	Q5BJA5	13627.4	0.621	Some	0	12	51	0.00360124	107.364
ACHA01MRNA0000848	Histone H2B 1/2	Q5BJA5	13627.4	0.621	Some	0	12	51	0.00360124	107.364
ACHA01MRNA0034111	Histone H2B 1/2	Q5BJA5	13657.4	0.621	Some	0	12	51	0.00360124	107.364
ACHA01MRNA0037906	Histone H2B 1/2	Q5BJA5	13627.4	0.621	Some	0	12	51	0.00360124	107.364
ACHA01MRNA0002520	Histone H2B 1/2	Q5BJA5	13657.4	0.621	Some	0	12	51	0.00360124	107.364
ACHA01MRNA0023721	Histone H2B 1/2	Q5BJA5	13627.4	0.621	Some	0	12	51	0.00360124	107.364
ACHA01MRNA0032767	Histone H2B 1/2	Q5BJA5	13657.4	0.621	Some	0	12	51	0.00360124	107.364
ACHA01MRNA0006749	Hemoglobin subunit beta	O93351	16482.5	0.7075	Unique	8	8	51	0.00303778	148.625
ACHA01MRNA0024959	Alpha-enolase	I0J1J1	43997.5	0.5	Some	0	14	51	0.00109989	139.748
ACHA01MRNA0030396	Desmin	P02540	45255.4	0.4403	Some	0	17	49	0.00106727	141.607
ACHA01MRNA0007100	Histone H2B 3	Q6PC60	13499.3	0.5528	Some	0	11	49	0.00348814	102.823
ACHA01MRNA0034174	Glyceraldehyde-3-phosphate dehydrogenase	P04406	36008.1	0.3104	Some	8	10	49	0.00128072	123.746
contaminant_KERATIN02	#N/A	#N/A	61931.8	0.2749	Some	13	14	48	0.0006757	165.117
ACHA01MRNA0009220	Histone H2B >lcl|P69070.2 RecName: Full=Histone H2B	P69069	13643.4	0.5645	Some	0	11	48	0.0033894	101.865
ACHA01MRNA0009221	Histone H2B >lcl|P69070.2 RecName: Full=Histone H2B	P69069	13643.4	0.5645	Some	0	11	48	0.0033894	101.865
ACHA01MRNA0034749	Sarcoplasmic/endoplasmic reticulum calcium ATPase 1	P13585	109168	0.3122	Some	17	24	47	0.000413182	124.456
ACHA01MRNA0027063	Tubulin alpha-1C chain	P68365	50265.4	0.216	Some	0	7	46	0.000897046	130.818
ACHA01MRNA0028447	Tubulin alpha chain	P08537	50390.6	0.0841	Some	0	3	46	0.000891092	123.575
ACHA01MRNA0031745	Fructose-bisphosphate aldolase C-B	Q8JH70	39369.2	0.4435	Unique	16	16	46	0.00110957	128.666
ACHA01MRNA0009236	Tubulin alpha chain	P08537	39491.5	0.0761	Some	0	2	45	0.00110991	121.618
ACHA01MRNA0014835	Histone H1t	Q07133	20109.2	0.2308	Some	0	7	44	0.0019757	112.912
ACHA01MRNA0030642	Keratin, type I cytoskeletal 18	O57611	53747.4	0.2231	Some	7	12	44	0.000795996	98.2699
ACHA01MRNA0015466	Myosin-2	Q8MJV1	51066.8	0.2819	Some	0	12	44	0.000848594	124.31
ACHA01MRNA0032595	Collagen alpha-6(VI) chain	A6NMZ7	383741	0.0761	Some	18	20	44	0.000109418	134.137
ACHA01MRNA0028658	Histone H1t	Q07133	20109.2	0.2308	Some	0	7	44	0.0019757	112.912
ACHA01MRNA0024718	Histone H1t	Q07133	20109.2	0.2308	Some	0	7	44	0.0019757	112.912
ACHA01MRNA0015572	40S ribosomal protein S3a	Q642T2	30064.8	0.312	Some	4	8	43	0.00141544	112.546
ACHA01MRNA0025847	Creatine kinase M-type	P06732	37445.2	0.2749	Some	3	11	43	0.00113748	114.102
ACHA01MRNA0001875	Vitellogenin	Q92093	120213	0.2502	Unique	22	22	43	0.00035553	116.09
contaminant_KERATIN10	#N/A	#N/A	44061.1	0.0975	Some	1	5	42	0.000919375	108.044
ACHA01MRNA0026163	Keratin, type II cytoskeletal 8	Q28810	32898.5	0.4833	Some	0	14	42	0.00122583	106.696
ACHA01MRNA0007633	Myosin regulatory light chain 2B, cardiac muscle isoform	P02611	19035.4	0.7118	Some	9	12	42	0.00216324	122.489
ACHA01MRNA0037718	Tubulin alpha-1C chain	Q9BQE3	46231.8	0.3125	Some	0	10	42	0.000884014	114.89
ACHA01MRNA0022399	Desmin	P23239	30092	0.4131	Some	0	11	42	0.00141988	102.874
ACHA01MRNA0001935	Alpha-enolase	I0J1J1	35581.2	0.5366	Some	0	12	40	0.0010678	108.185
ACHA01MRNA0031778	Malate dehydrogenase, cytoplasmic	Q04820	30792	0.4386	Unique	10	10	40	0.00122891	121.229
ACHA01MRNA0011409	Myosin heavy chain, fast skeletal muscle	Q90339	121522	0.076	Some	1	10	40	0.000332926	96.7541
ACHA01MRNA0001894	Metalloproteinase inhibitor 2	Q9TRZ7	16177.7	0.4797	Unique	5	5	39	0.00230731	107.431
ACHA01MRNA0008207	Beta-crystallin A4	A2ICR5	25058.5	0.6714	Some	0	11	38	0.00156209	116.37
ACHA01MRNA0001535	Tropomyosin alpha-1 chain	P84335	37637.2	0.4479	Some	6	18	38	0.00102063	104.527
ACHA01MRNA0022320	Beta-crystallin A3	P14881	35044.2	0.4658	Some	0	11	38	0.0010838	116.37
ACHA01MRNA0009233	Beta-crystallin A3-2	Q91317	24222.3	0.6875	Some	0	11	38	0.00159965	116.37
ACHA01MRNA0017521	63 kDa chaperonin, mitochondrial	P25420	60995.2	0.3652	Some	11	18	38	0.000578654	122.43
ACHA01MRNA0005133	Beta-crystallin A4	A2ICR5	26732.4	0.6245	Some	0	11	38	0.00145295	116.37
ACHA01MRNA0020347	Tubulin beta-4 chain	P41937	34669.8	0.3696	Some	0	11	38	0.00109811	95.6696
ACHA01MRNA0000497	Tubulin beta-4 chain	P41937	34669.8	0.3696	Some	0	11	38	0.00109811	95.6696
ACHA01MRNA0017658	Keratin, type I cytoskeletal 17	Q6IFU8	46891.3	0.2529	Some	10	13	38	0.000779218	89.5856
ACHA01MRNA0021090	Nebulette	Q0II04	593980	0.0542	Some	21	24	37	6.27484e-05	92.4243
ACHA01MRNA0037734	Elongation factor 2	P13060	100680	0.2799	Some	14	22	37	0.000358374	99.6814
contaminant_KERATIN18	#N/A	#N/A	59767.2	0.1032	Some	0	8	37	0.000576459	97.1769
ACHA01MRNA0004248	Apolipoprotein A-I	O42175	29264.3	0.6084	Unique	15	15	36	0.00119853	106.95
ACHA01MRNA0010181	Gamma-crystallin M1	P48648	22355.5	0.5543	Some	8	12	36	0.00171312	94.8045
ACHA01MRNA0018158	Nucleoside diphosphate kinase A2	P70011	20948.5	0.5	Some	2	11	36	0.00165902	100.912
contaminant_KERATIN21	#N/A	#N/A	39176.6	0.1653	Some	0	8	35	0.000858427	98.2415
ACHA01MRNA0029752	Desmin	P02542	23836.8	0.3398	Some	0	7	34	0.00144516	81.292
ACHA01MRNA0027360	Histone H1.1	D4A3K5	20280.3	0.2284	Some	0	6	34	0.00151118	86.0546
ACHA01MRNA0021466	Nucleoside diphosphate kinase B	P19804	16776.4	0.6376	Some	0	9	34	0.001998	96.8269
ACHA01MRNA0037687	Histone H1.1	D4A3K5	20282.3	0.2284	Some	0	6	34	0.00151118	86.0546
ACHA01MRNA0022130	Glycogen phosphorylase, muscle form	O18751	48991.2	0.2914	Some	9	12	34	0.000693945	91.0793
ACHA01MRNA0033219	Histone H1.1	D4A3K5	20280.3	0.2284	Some	0	6	34	0.00151118	86.0546
ACHA01MRNA0005243	Histone H1t	Q07133	20075.1	0.1949	Some	1	6	34	0.00152668	86.3167
ACHA01MRNA0029821	Histone H1.1	D4A3K5	20280.3	0.2284	Some	0	6	34	0.00151118	86.0546
ACHA01MRNA0005709	Histone H1.1	D4A3K5	20053.2	0.2308	Some	0	6	34	0.00152668	86.0546
ACHA01MRNA0003554	Gamma-crystallin M1	P48648	23980.4	0.585	Some	0	11	34	0.00148851	110.366
contaminant_KERATIN20	#N/A	#N/A	53697.1	0.1366	Some	1	11	33	0.000598233	72.3812
ACHA01MRNA0017954	Fructose-bisphosphate aldolase A	B5DGM7	40030.4	0.4687	Unique	13	13	33	0.00078732	88.3438
ACHA01MRNA0014691	Histone H3.3 >lcl|P84243.2 RecName: Full=Histone H3.3 >lcl|P84244.2 RecName: Full=Histone H3.3 >lcl|P84246.2 RecName: Full=Histone H3.3 >lcl|P84247.2 RecName: Full=Histone H3.3	P84245	15300.5	0.5441	Some	0	7	33	0.00212461	81.4167
ACHA01MRNA0004156	Beta-crystallin A2	A4L9I9	30081.1	0.5117	All	0	10	33	0.0011287	98.6771
ACHA01MRNA0027692	Beta-crystallin A2	A4L9I9	27348.1	0.5574	All	0	10	33	0.00122956	98.6771
ACHA01MRNA0005232	Histone H1t	Q07133	20951.5	0.1872	Some	0	5	33	0.00142338	83.373
ACHA01MRNA0040752	Histone H1.1	D4A3K5	20176.2	0.1929	Some	0	5	33	0.00146673	83.373
ACHA01MRNA0000606	Heat shock cognate 70 kDa protein	P08108	70847	0.1731	Some	4	12	33	0.000446594	91.9178
ACHA01MRNA0038089	Histone H3.3 >lcl|P84243.2 RecName: Full=Histone H3.3 >lcl|P84244.2 RecName: Full=Histone H3.3 >lcl|P84246.2 RecName: Full=Histone H3.3 >lcl|P84247.2 RecName: Full=Histone H3.3	P84245	15300.5	0.5441	Some	0	7	33	0.00212461	81.4167
ACHA01MRNA0015085	Gamma-crystallin M1	P48648	25061.9	0.5164	Some	0	10	33	0.00135656	108.522
ACHA01MRNA0027327	Histone H3.3 >lcl|P84243.2 RecName: Full=Histone H3.3 >lcl|P84244.2 RecName: Full=Histone H3.3 >lcl|P84246.2 RecName: Full=Histone H3.3 >lcl|P84247.2 RecName: Full=Histone H3.3	P84245	15300.5	0.5441	Some	0	7	33	0.00212461	81.4167
ACHA01MRNA0010760	Histone H1t	Q07133	20007.1	0.1949	Some	0	5	33	0.00148178	83.373
ACHA01MRNA0013779	Histone H3.3 >lcl|P84243.2 RecName: Full=Histone H3.3 >lcl|P84244.2 RecName: Full=Histone H3.3 >lcl|P84246.2 RecName: Full=Histone H3.3 >lcl|P84247.2 RecName: Full=Histone H3.3	P84245	15300.5	0.5441	Some	0	7	33	0.00212461	81.4167
ACHA01MRNA0006837	Histone H3.3 >lcl|P84243.2 RecName: Full=Histone H3.3 >lcl|P84244.2 RecName: Full=Histone H3.3 >lcl|P84246.2 RecName: Full=Histone H3.3 >lcl|P84247.2 RecName: Full=Histone H3.3	P84245	15300.5	0.5441	Some	0	7	33	0.00212461	81.4167
ACHA01MRNA0009219	Histone H1t	Q07133	20005.1	0.1949	Some	0	5	33	0.00148178	83.373
ACHA01MRNA0010644	Histone H3.3 >lcl|P84243.2 RecName: Full=Histone H3.3 >lcl|P84244.2 RecName: Full=Histone H3.3 >lcl|P84246.2 RecName: Full=Histone H3.3 >lcl|P84247.2 RecName: Full=Histone H3.3	P84245	15300.5	0.5441	Some	0	7	33	0.00212461	81.4167
ACHA01MRNA0002760	40S ribosomal protein S8-A	P0CX39	24061.1	0.4615	All	0	8	32	0.00134707	91.2219
ACHA01MRNA0026129	40S ribosomal protein S8-A	P0CX39	24061.1	0.4615	All	0	8	32	0.00134707	91.2219
ACHA01MRNA0023280	Heat shock cognate 71 kDa protein	P63018	71063.3	0.1749	Some	1	12	32	0.000433731	90.6152
ACHA01MRNA0005089	Myosin light chain 1/3, skeletal muscle isoform	P02600	20165	0.6043	Some	9	11	32	0.00149834	86.4401
ACHA01MRNA0018963	Gamma-crystallin M3	P28022	25141.1	0.488	Some	0	8	32	0.00134062	98.6792
ACHA01MRNA0017946	Beta-enolase	B5DGQ7	53105.2	0.2282	Some	5	12	32	0.000581308	88.269
ACHA01MRNA0020704	Tubulin beta-4 chain	P41937	48908.5	0.172	Some	0	9	31	0.000622556	94.8566
ACHA01MRNA0004316	Keratin, type I cytoskeletal 42	Q6IFU7	48400.9	0.2873	Some	0	13	31	0.000614105	78.2084
ACHA01MRNA0035923	Isocitrate dehydrogenase [NADP], mitochondrial	Q4R502	50306.5	0.4044	Some	11	16	31	0.000603188	85.3779
ACHA01MRNA0015447	Myosin-7	P13540	127561	0.1058	Some	0	12	31	0.000243439	86.0098
ACHA01MRNA0038090	Histone H3.3 >lcl|P84243.2 RecName: Full=Histone H3.3 >lcl|P84244.2 RecName: Full=Histone H3.3 >lcl|P84246.2 RecName: Full=Histone H3.3 >lcl|P84247.2 RecName: Full=Histone H3.3	P84245	17248.9	0.4581	Some	0	6	31	0.00175119	76.0319
ACHA01MRNA0011684	Tubulin beta-4 chain	P41937	53588.8	0.1569	Some	0	9	31	0.000567855	94.8566
ACHA01MRNA0033401	Tubulin alpha chain	P08537	30971.3	0.2616	Some	0	5	31	0.000972884	89.1909
ACHA01MRNA0003269	Myosin-7	P13540	142465	0.0996	Some	0	12	31	0.00021802	85.0135
ACHA01MRNA0038555	Keratin, type I cytoskeletal 42	Q6IFU7	48400.9	0.2873	Some	0	13	31	0.000614105	78.2084
ACHA01MRNA0001338	14-3-3 protein zeta/delta	P63102	28263.1	0.3684	Some	5	14	30	0.00106348	78.7467
ACHA01MRNA0018893	Glyceraldehyde-3-phosphate dehydrogenase	P00356	40686.8	0.1873	Some	0	5	29	0.00066998	74.5465
ACHA01MRNA0006129	Gamma-crystallin M1	P48648	21277.1	0.6045	Some	0	11	29	0.00143459	70.5586
ACHA01MRNA0034259	Heat shock cognate 71 kDa protein	P63018	71146.2	0.1523	Some	0	10	29	0.00039065	82.0356
ACHA01MRNA0017531	Annexin A1	P14087	42879.6	0.2997	Some	2	11	29	0.000656131	91.7818
ACHA01MRNA0006128	Gamma-crystallin M3	P28022	25123.2	0.488	Some	2	10	29	0.00121494	85.0622
ACHA01MRNA0013005	Alpha-enolase	I0J1J1	31194.2	0.4236	Some	0	8	29	0.000881676	80.7938
ACHA01MRNA0020922	Gamma-crystallin M1	P48648	21277.1	0.6045	Some	0	11	29	0.00143459	70.5586
ACHA01MRNA0040865	Glyceraldehyde-3-phosphate dehydrogenase	P00356	40083.6	0.1903	Some	0	5	29	0.000680758	74.5465
contaminant_KERATIN12	#N/A	#N/A	47927	0.1114	Some	2	6	29	0.000589148	62.5584
ACHA01MRNA0020793	Alpha-enolase	I0J1J1	23862.4	0.5495	Some	0	8	29	0.0011438	80.7938
ACHA01MRNA0002572	Histone H1t	Q07133	25514.8	0.1516	Some	1	5	28	0.00100478	70.182
ACHA01MRNA0009153	Gamma-crystallin M1	P48648	21303	0.5989	Some	0	9	28	0.00138512	93.7822
contaminant_KERATIN05	#N/A	#N/A	51481.4	0.0722	Some	0	7	28	0.000520524	64.1823
ACHA01MRNA0031719	Gamma-crystallin M1	P48648	17969.8	0.5099	Some	0	8	28	0.00162362	89.9903
contaminant_KERATIN08	#N/A	#N/A	50449.7	0.0725	Some	0	7	28	0.000522743	64.1823
ACHA01MRNA0037870	Eukaryotic initiation factor 4A-I	P29562	47587.4	0.3	Some	0	9	27	0.000562883	73.4593
ACHA01MRNA0008363	Histone H1t	Q07133	21786.1	0.1754	Some	0	4	27	0.00112043	68.074
ACHA01MRNA0027666	Histone H1t	Q07133	20487.4	0.185	Some	0	4	27	0.00118205	68.074
ACHA01MRNA0008434	Eukaryotic initiation factor 4A-I	P29562	50706.1	0.2825	Some	0	9	27	0.000530069	73.4593
ACHA01MRNA0031997	Guanine nucleotide-binding protein subunit beta-2-like 1	Q93134	34968.4	0.5016	Some	0	10	27	0.000745775	79.0196
ACHA01MRNA0030880	Heat shock cognate 71 kDa protein	P63018	61811.7	0.1589	Some	0	9	27	0.000422162	78.0825
ACHA01MRNA0021836	Histone H1t	Q07133	27225.7	0.1429	Some	0	4	27	0.000912783	68.074
ACHA01MRNA0009776	Gamma-crystallin M2	P10044	28403.4	0.5042	Some	1	12	27	0.00100174	72.7915
ACHA01MRNA0019032	Gamma-crystallin M3	P28022	25123.2	0.488	Some	0	8	27	0.00113115	80.5532
ACHA01MRNA0002446	Keratin, type II cytoskeletal 8	P05786	24538.1	0.4857	Some	1	11	27	0.00112577	70.7217
contaminant_KERATIN17	#N/A	#N/A	62405.1	0.1237	Some	6	12	27	0.000400696	62.3356
ACHA01MRNA0015904	Gamma-crystallin M2	P10044	25278.9	0.4737	Some	0	11	26	0.00108926	70.0899
ACHA01MRNA0036950	Hemoglobin subunit alpha-2	P62363	17962	0.4717	Some	6	9	26	0.00143179	71.3528
ACHA01MRNA0015446	Myosin-6	P02563	56459.9	0.0969	Some	0	6	26	0.000469391	68.1008
ACHA01MRNA0024705	Gamma-crystallin M2	P10044	28549.3	0.4142	Some	0	11	26	0.00095253	70.0899
ACHA01MRNA0019970	Gamma-crystallin M1	P48648	23591	0.4718	Some	0	9	26	0.00116746	87.9804
ACHA01MRNA0024081	Alpha-actinin-1	P12814	70755.9	0.272	Some	0	12	26	0.000370773	72.0507
ACHA01MRNA0037531	Annexin A1	P14087	40925.6	0.3127	Some	0	9	26	0.000613625	86.7033
ACHA01MRNA0015902	Gamma-crystallin M2	P10044	22832.5	0.5294	Some	0	11	26	0.00121741	70.0899
ACHA01MRNA0040361	60S acidic ribosomal protein P0	Q9DG68	33906.6	0.2889	Unique	8	8	25	0.000694917	67.1597
ACHA01MRNA0007098	Troponin C, skeletal muscle	P02587	18648.7	0.5394	Unique	8	8	25	0.00132666	78.4645
ACHA01MRNA0031063	14-3-3 protein beta/alpha-B	Q7T356	27558.5	0.3238	Some	5	9	25	0.000897126	71.5186
ACHA01MRNA0020745	Myosin light chain kinase, smooth muscle	P29294	1.46811e+06	0.0117	Some	17	18	24	1.58431e-05	59.6992
contaminant_KERATIN04	#N/A	#N/A	49595.4	0.0502	Some	0	2	24	0.000458827	68.0911
ACHA01MRNA0022793	Parvalbumin alpha	P09227	11534.7	0.7156	Some	5	6	24	0.00192792	72.1241
ACHA01MRNA0019666	Keratin, type I cytoskeletal 18-A	A1KQY9	46009.8	0.3038	Some	14	15	24	0.000502734	57.5995
ACHA01MRNA0021944	Glycogen phosphorylase, muscle form	P09812	104990	0.1043	Some	5	9	24	0.000230673	65.9466
ACHA01MRNA0001277	40S ribosomal protein S5	P46782	24623.9	0.2603	Some	1	7	23	0.000919575	67.733
ACHA01MRNA0033806	Beta-crystallin S-1	P48646	20833.5	0.5665	Some	7	9	23	0.00116409	63.9323
ACHA01MRNA0026684	Elongation factor 1-alpha	Q9YIC0	46787.4	0.281	Some	5	8	23	0.000471632	62.5273
ACHA01MRNA0011497	Histone H2B	Q75VN4	15555.3	0.3768	Some	3	6	23	0.00145933	58.2501
ACHA01MRNA0028256	Beta-crystallin A1	P02525	24378.1	0.5913	Some	1	9	23	0.000968206	75.1279
ACHA01MRNA0025236	Histone H3 >lcl|P84230.2 RecName: Full=Histone H3.2 >lcl|P84234.2 RecName: Full=Histone H3.2 >lcl|P84235.2 RecName: Full=Histone H3 >lcl|P84236.2 RecName: Full=Histone H3 >lcl|P84237.2 RecName: Full=Histone H3 >lcl|P84238.2 RecName: Full=Histone H3	P02299	16509.7	0.1987	Some	0	5	23	0.00133369	42.3586
ACHA01MRNA0013787	Histone H3.3	Q8WSF1	12483.9	0.2679	Some	0	5	23	0.0017981	42.3586
ACHA01MRNA0038091	Histone H3.3	Q8WSF1	11479.4	0.2913	Some	0	5	23	0.00195521	42.3586
ACHA01MRNA0027929	40S ribosomal protein SA	A2Q0U8	30422.4	0.2899	Unique	5	5	23	0.000729663	73.7755
ACHA01MRNA0037435	Vitellogenin-B1	P19010	23234	0.2714	Some	0	4	23	0.000958985	66.1535
ACHA01MRNA0026647	14-3-3 protein gamma-1	Q6PC29	28222.9	0.3927	Some	0	8	22	0.000779882	61.5332
ACHA01MRNA0031237	Tropomyosin alpha-1 chain	P84335	32738.7	0.2676	Some	0	9	22	0.000678278	63.7915
ACHA01MRNA0029519	Guanine nucleotide-binding protein subunit beta-like protein	P25387	28596.2	0.5174	Some	1	9	22	0.000743749	63.6337
ACHA01MRNA0001034	Gamma-crystallin M1	P48648	26158.6	0.3545	Some	0	7	22	0.000875595	75.271
ACHA01MRNA0034736	Sarcalumenin	Q90577	53602.4	0.145	Some	1	7	22	0.000410727	58.2203
ACHA01MRNA0023569	14-3-3 protein gamma-1	Q6PC29	28222.9	0.3927	Some	0	8	22	0.000779882	61.5332
ACHA01MRNA0015719	Polyadenylate-binding protein 6	O04319	47836	0.2058	Some	1	8	22	0.000426175	59.9129
ACHA01MRNA0025188	60S ribosomal protein L7-4	Q9LHP1	28693	0.3293	Some	6	10	21	0.000747459	52.3779
ACHA01MRNA0026793	Hemoglobin subunit alpha-2	P62363	17262.1	0.3782	Some	5	7	21	0.00117869	56.8224
contaminant_KERATIN06	#N/A	#N/A	49119	0.0504	Some	2	5	21	0.000403235	44.6557
ACHA01MRNA0021688	Beta-crystallin A1	P07317	24496.2	0.4929	Some	0	8	21	0.000871445	66.5008
ACHA01MRNA0022681	Gamma-crystallin 1	P02530	16073.9	0.6212	Some	0	6	21	0.00139299	72.2941
ACHA01MRNA0019365	78 kDa glucose-regulated protein	Q0VCX2	72067.1	0.1608	Some	3	9	21	0.000281585	58.2643
ACHA01MRNA0010593	40S ribosomal protein S5	P46782	25286.2	0.2545	Some	0	6	21	0.00082087	64.266
ACHA01MRNA0009498	Elongation factor 2	P13060	95585.8	0.1748	Some	3	13	21	0.000214307	53.4409
ACHA01MRNA0008759	Peptidyl-prolyl cis-trans isomerase	P54985	24900.8	0.1696	Some	1	5	20	0.000761387	57.5084
ACHA01MRNA0026707	60S ribosomal protein L6-2	Q9C9C6	35753.9	0.2718	Unique	8	8	20	0.000566728	51.0769
ACHA01MRNA0038186	60S ribosomal protein L4-A	P08429	42323.2	0.3307	Some	4	9	20	0.000466984	58.8892
ACHA01MRNA0009609	Adenylate kinase isoenzyme 1	P12115	21201.1	0.399	Unique	9	9	20	0.000907353	51.649
ACHA01MRNA0028691	Myosin light chain kinase, smooth muscle	P29294	1.546e+06	0.0161	Unique	17	17	20	1.25596e-05	48.7836
ACHA01MRNA0022642	ATP synthase gamma chain	B6IPC7	29980.9	0.3029	Unique	7	7	20	0.000639121	53.2577
ACHA01MRNA0038095	Sarcalumenin	Q90577	52519.9	0.1488	Some	0	6	20	0.000383193	54.9233
ACHA01MRNA0014890	Parvalbumin beta 1	P86774	11425.7	0.3853	Some	1	8	20	0.0016066	52.5728
ACHA01MRNA0032072	Troponin I, slow skeletal muscle	P02645	17887.5	0.5723	Some	0	8	20	0.00110138	52.6683
ACHA01MRNA0016505	Troponin I, fast skeletal muscle	P68246	19290.3	0.5322	Some	0	8	20	0.00102409	52.6683
ACHA01MRNA0027575	Heat shock protein beta-1	Q00649	26173.8	0.4298	Some	2	6	19	0.000707928	47.6767
ACHA01MRNA0009148	Serine/arginine-rich splicing factor 9	Q5PPI1	28151.8	0.3589	Some	5	8	19	0.000670819	49.1729
ACHA01MRNA0008103	Aspartate aminotransferase, mitochondrial	P08907	50634.5	0.2839	Some	1	11	19	0.00035777	50.5858
ACHA01MRNA0012582	Creatine kinase, testis isozyme	P24722	49381.3	0.1584	Some	0	6	19	0.000376387	55.5255
ACHA01MRNA0026505	Creatine kinase, testis isozyme	P24722	43365.1	0.1799	Some	0	6	19	0.000427669	55.5255
ACHA01MRNA0038446	Annexin A5	Q4R4H7	39074.3	0.2905	Some	1	7	19	0.000464701	54.4383
ACHA01MRNA0019784	ATP synthase F(0) complex subunit B1, mitochondrial	P13619	28043.8	0.2857	Unique	7	7	19	0.000660171	51.4265
ACHA01MRNA0003403	ADP/ATP translocase 3	P32007	32898.1	0.2215	Some	2	6	19	0.000558265	39.6664
ACHA01MRNA0028017	Myosin heavy chain, fast skeletal muscle	Q90339	52212.6	0.2328	Some	0	8	19	0.000368876	57.181
contaminant_KERATIN07	#N/A	#N/A	50864.8	0.0486	Some	0	3	19	0.000351719	40.8576
ACHA01MRNA0027927	Myosin-9	P14105	183948	0.0951	Some	4	10	19	0.000105493	60.3866
ACHA01MRNA0016479	Peptidyl-prolyl cis-trans isomerase	P54985	17581.8	0.2378	Some	0	4	19	0.00101441	55.9432
ACHA01MRNA0020525	Nuclear and cytoplasmic polyadenylated RNA-binding protein PUB1	P32588	30214.8	0.2415	Some	0	6	19	0.000565861	52.6607
ACHA01MRNA0010840	Annexin A5	Q4R4H7	42973.3	0.2179	Some	2	7	18	0.000404121	50.3298
ACHA01MRNA0037710	Keratin, type I cytoskeletal 17	Q9QWL7	47322.1	0.2571	Some	9	10	18	0.000375255	46.3779
ACHA01MRNA0023039	RNA-binding protein 4B	Q06AT9	40050.3	0.2125	Some	5	9	18	0.000446479	41.1595
ACHA01MRNA0017203	Aspartate aminotransferase, mitochondrial	Q28F67	47160.1	0.3084	Some	0	10	18	0.000368241	49.1177
ACHA01MRNA0002372	40S ribosomal protein S11-A >lcl|P0CT74.1 RecName: Full=40S ribosomal protein S11-B	P0CT73	21830.8	0.3421	Some	2	8	18	0.000829511	41.161
ACHA01MRNA0009740	40S ribosomal protein S7	P33514	18806.6	0.4049	Unique	7	7	18	0.000966915	51.7599
ACHA01MRNA0006326	Pyruvate kinase PKM	P11980	69454.7	0.1413	Unique	7	7	18	0.00025017	47.9771
ACHA01MRNA0020100	Hemoglobin subunit alpha-1	P83611	18827	0.3547	Unique	5	5	18	0.000916321	50.3003
ACHA01MRNA0026860	Parvalbumin beta 1	P86774	11417.6	0.3853	Some	0	7	18	0.00144594	49.1961
ACHA01MRNA0011129	Eukaryotic initiation factor 4A-I	P29562	46112.7	0.1782	Some	0	5	18	0.000390117	50.6162
ACHA01MRNA0028068	Eukaryotic initiation factor 4A-II	Q8JFP1	46811.9	0.1752	Some	0	5	18	0.000383472	50.6162
ACHA01MRNA0002226	Beta-crystallin A1	P07317	22821.3	0.4388	All	0	6	17	0.000759445	51.8821
ACHA01MRNA0039349	Alpha-enolase	P51913	42523.3	0.2092	Some	0	4	17	0.000379722	49.337
ACHA01MRNA0019281	Heat shock protein HSP 90-alpha	P30946	83054.1	0.1243	Some	2	8	17	0.000205596	40.338
ACHA01MRNA0005144	Beta-crystallin A1	P07317	22821.3	0.4388	All	0	6	17	0.000759445	51.8821
ACHA01MRNA0030243	Gamma-enolase	P07323	46789.7	0.106	Some	0	3	17	0.000342975	47.1177
ACHA01MRNA0009775	Carbonyl reductase [NADPH] 1	P16152	15713	0.5	Some	1	6	17	0.00103369	55.4082
contaminant_KERATIN16	#N/A	#N/A	57211.9	0.0506	Some	0	4	17	0.000278748	36.7574
ACHA01MRNA0031394	40S ribosomal protein S18	Q90YQ5	17718.8	0.3553	Some	1	8	17	0.000979284	40.9557
ACHA01MRNA0033304	LanC-like protein 3 homolog	Q9Y0Y7	26883.2	0.3924	All	0	5	17	0.000628064	62.3825
ACHA01MRNA0015114	LanC-like protein 3 homolog	Q9Y0Y7	26883.2	0.3924	All	0	5	17	0.000628064	62.3825
ACHA01MRNA0036198	Heat shock protein beta-1	Q00649	23518.7	0.3476	Some	0	4	17	0.000708815	43.1823
ACHA01MRNA0019538	26S protease regulatory subunit 8	P62197	53627.3	0.2168	Unique	7	7	17	0.000313371	48.6238
ACHA01MRNA0020570	Heterogeneous nuclear ribonucleoprotein A0	Q13151	36110.5	0.3266	All	0	8	17	0.000430206	55.2009
ACHA01MRNA0014571	Heterogeneous nuclear ribonucleoprotein A1	P49312	34912	0.3393	All	0	8	17	0.000447001	55.2009
ACHA01MRNA0032165	40S ribosomal protein S4	Q90YS0	33595.3	0.2517	Unique	9	9	17	0.000499501	43.2673
ACHA01MRNA0026966	Low choriolytic enzyme	P31579	30298.4	0.3422	Some	1	9	17	0.000565974	41.4398
ACHA01MRNA0021008	26S protease regulatory subunit 10B	Q2KIW6	37322.5	0.2256	Unique	6	6	17	0.000453815	45.9277
ACHA01MRNA0025411	Guanine nucleotide-binding protein subunit beta-2-like 1	Q21215	19015.4	0.5	Some	1	7	17	0.000855467	48.0175
ACHA01MRNA0028620	Keratin, type I cytoskeletal 18	Q7ZTS4	22139	0.1818	Some	1	5	16	0.000670312	35.763
ACHA01MRNA0038696	40S ribosomal protein S18	Q90YQ5	14974.2	0.4252	Some	0	7	16	0.00110311	39.1363
ACHA01MRNA0021035	Elongation factor Tu, mitochondrial	P84172	31571.4	0.316	Unique	7	7	16	0.000486442	44.0896
ACHA01MRNA0031353	Carbonyl reductase [NADPH] 1	P16152	15712	0.5	Some	0	5	16	0.000972884	52.6498
ACHA01MRNA0006805	60S ribosomal protein L7a-1 >lcl|P0DKK7.1 RecName: Full=60S ribosomal protein L7a-2	P35685	29965.9	0.188	Some	3	6	16	0.000526674	44.9221
ACHA01MRNA0010672	Myosin-binding protein C, cardiac-type	Q90233	62537.5	0.1216	Unique	8	8	16	0.000250618	48.0656
ACHA01MRNA0000799	Heterogeneous nuclear ribonucleoprotein M	Q62826	77858.3	0.1628	Unique	11	11	16	0.000191649	43.2862
ACHA01MRNA0040135	Low choriolytic enzyme	P31579	30298.4	0.3422	Some	0	8	16	0.000532681	39.5969
ACHA01MRNA0005791	Heat shock protein HSP 90-alpha	P30946	88020.6	0.1111	Some	0	8	16	0.000183131	41.6338
ACHA01MRNA0019280	Heat shock protein HSP 90-alpha	P30946	84500.5	0.119	Some	0	8	16	0.000191649	39.4613
ACHA01MRNA0003550	Creatine kinase U-type, mitochondrial	P12532	39885.3	0.2486	Some	2	7	16	0.000395749	50.0917
ACHA01MRNA0000620	Heat shock protein HSP 90-alpha	P30946	83328	0.1174	Some	0	8	16	0.000193502	41.6338
ACHA01MRNA0029864	Creatine kinase U-type, mitochondrial	P30275	46562.8	0.2386	Some	1	6	16	0.000337579	49.9035
ACHA01MRNA0005894	40S ribosomal protein S16	Q9W237	16541.1	0.3741	Unique	8	8	16	0.000953029	34.6089
ACHA01MRNA0035094	Guanine nucleotide-binding protein subunit beta-2-like 1	Q21215	20302	0.4703	Some	0	6	16	0.000757271	46.222
ACHA01MRNA0020969	Histone H5	P02259	20913.3	0.2132	Unique	5	5	16	0.000711143	35.3963
ACHA01MRNA0032897	40S ribosomal protein S19	Q29308	14337.7	0.4275	Unique	7	7	16	0.00106943	44.5483
ACHA01MRNA0023000	Heat shock protein HSP 90-alpha	P30946	84391.6	0.1192	Some	0	8	16	0.000191911	39.4613
ACHA01MRNA0034098	Annexin A1	P19619	40310.4	0.195	Some	0	4	15	0.000365848	53.3606
ACHA01MRNA0023271	Sodium/potassium-transporting ATPase subunit alpha-1	Q08DA1	113381	0.0916	Some	2	9	15	0.000126653	37.7192
ACHA01MRNA0011634	Nucleolar protein 56	Q9D6Z1	58565.9	0.1632	Some	1	6	15	0.000249221	43.3663
ACHA01MRNA0034412	Calmodulin	P62161	16677.8	0.5676	Some	0	4	15	0.000887428	48.0085
ACHA01MRNA0027375	Hemoglobin subunit alpha-2	P62363	19594.1	0.1638	Some	0	3	15	0.00074203	46.4373
ACHA01MRNA0020719	Calmodulin	P62161	16808.8	0.5638	Some	0	4	15	0.000881472	48.0085
ACHA01MRNA0001021	Calmodulin	P62161	16808.8	0.5638	Some	0	4	15	0.000881472	48.0085
ACHA01MRNA0039130	Histone H1.3	P16402	19896	0.1777	All	0	6	15	0.000666697	32.6002
ACHA01MRNA0026029	Histone H1.3	P16402	19896	0.1777	All	0	6	15	0.000666697	32.6002
ACHA01MRNA0034112	Histone H1.1	D4A3K5	15276.7	0.2397	All	0	6	15	0.000899584	32.6002
ACHA01MRNA0004303	Tropomyosin alpha-4 chain	Q6IRU2	28282.4	0.1529	Some	0	7	15	0.000542724	35.6402
ACHA01MRNA0032732	Fructose-bisphosphate aldolase C	P05063	35258	0.3508	Some	1	8	15	0.000404121	45.5153
ACHA01MRNA0000587	Tropomyosin alpha-1 chain	P84335	32698.5	0.1303	Some	0	7	15	0.000462462	35.6402
ACHA01MRNA0007214	Annexin A5	Q4R4H7	39085.3	0.2067	Some	0	5	15	0.000366869	41.6841
ACHA01MRNA0036595	63 kDa chaperonin, mitochondrial	P25420	31175.7	0.3495	Some	0	7	15	0.000454461	45.4345
ACHA01MRNA0020597	Calmodulin	P62161	16677.8	0.5676	Some	0	4	15	0.000887428	48.0085
ACHA01MRNA0021223	Prohibitin	P84173	33773.9	0.2403	Some	6	8	15	0.000426426	39.242
ACHA01MRNA0036267	ADP/ATP translocase 2	Q09073	37525.4	0.1622	Some	0	4	14	0.000361603	29.1263
ACHA01MRNA0009082	Heterogeneous nuclear ribonucleoprotein D-like	Q5ZI72	36169.2	0.1946	Some	1	6	14	0.000367016	37.9507
ACHA01MRNA0002371	40S ribosomal protein S11	P42756	12847.9	0.3303	Some	1	7	14	0.00112462	28.9363
ACHA01MRNA0006524	ATP synthase subunit O, mitochondrial	Q06647	22585.3	0.3541	Unique	7	7	14	0.000586523	43.2568
ACHA01MRNA0032704	Alpha-actinin-1	Q9Z1P2	43411.3	0.0633	Some	0	2	14	0.000323439	42.9541
ACHA01MRNA0006255	Catalase	P24270	41570.5	0.1405	Some	3	6	14	0.000337695	39.1655
ACHA01MRNA0019971	Gamma-crystallin M2	P10044	22277.6	0.3913	Some	1	6	14	0.000666214	45.8489
ACHA01MRNA0012101	Tropomyosin alpha-1 chain	P58773	28476.5	0.2258	Some	1	7	14	0.000494288	35.6305
ACHA01MRNA0017455	ADP/ATP translocase 2	Q09073	33016	0.1839	Some	0	4	14	0.000409978	29.1263
ACHA01MRNA0027699	Trifunctional enzyme subunit beta, mitochondrial	O46629	58388.1	0.1516	Unique	9	9	14	0.000226587	38.7785
ACHA01MRNA0028004	Probable mediator of RNA polymerase II transcription subunit 36b	Q9FEF8	34664.9	0.2539	Some	1	6	14	0.000384274	33.6749
ACHA01MRNA0016117	ADP/ATP translocase 3	P32007	32786.1	0.1852	Some	0	4	14	0.000412738	29.1263
ACHA01MRNA0034444	Collagen alpha-3(VI) chain	P15989	485498	0.0296	Some	9	11	14	2.76774e-05	36.8283
contaminant_KERATIN19	#N/A	#N/A	51154.2	0.0385	Some	0	4	14	0.00026193	27.7304
ACHA01MRNA0014218	40S ribosomal protein S9	P46781	22503.5	0.2526	Some	2	9	14	0.000631873	32.7335
ACHA01MRNA0020530	T-complex protein 1 subunit gamma	Q54TH8	60111.1	0.1815	Some	2	9	14	0.000227006	37.3292
ACHA01MRNA0010052	Mitochondrial-processing peptidase subunit alpha-2	Q54F93	54019.4	0.2218	Some	1	8	14	0.000242739	36.8006
ACHA01MRNA0011678	Glutamate dehydrogenase, mitochondrial	P82264	59656.3	0.0664	Some	4	8	14	0.000226168	29.8895
ACHA01MRNA0002835	Epiplakin	P58107	310879	0.0388	Unique	9	9	14	4.40314e-05	40.2019
ACHA01MRNA0010972	Annexin A5	Q4R4H7	42320	0.1969	Some	0	5	14	0.000317573	39.5842
ACHA01MRNA0002014	60S ribosomal protein L10 >lcl|Q6ZWV3.3 RecName: Full=60S ribosomal protein L10	Q6PDV7	24535.7	0.3209	Some	3	8	14	0.000570155	35.8401
ACHA01MRNA0010516	Fructose-bisphosphate aldolase B	P79226	26656.5	0.3699	Some	0	7	14	0.000498306	40.2805
ACHA01MRNA0026171	Thioredoxin-dependent peroxide reductase, mitochondrial	Q5REY3	26229.4	0.2241	All	0	4	13	0.000472313	35.4124
ACHA01MRNA0039553	Beta-enolase	B5DGQ7	21314.3	0.2828	Some	0	5	13	0.000574886	34.1949
ACHA01MRNA0022638	14-3-3 protein beta/alpha	Q5ZLQ6	11598.9	0.3861	Some	0	5	13	0.001127	34.278
ACHA01MRNA0019339	High mobility group protein B2	P26584	24081.9	0.243	Some	2	5	13	0.000531904	38.2355
ACHA01MRNA0025190	60S ribosomal protein L7	Q6BTA4	13489.1	0.5299	Some	0	4	13	0.000972884	35.614
ACHA01MRNA0020603	Heat shock protein beta-1	O13224	15005.6	0.4745	Some	0	3	13	0.000830857	35.9119
ACHA01MRNA0000771	Keratin, type I cytoskeletal 17	Q6IFU8	49030.7	0.1149	Some	1	6	13	0.000261672	28.4337
ACHA01MRNA0018735	Spectrin beta chain	Q00963	70155.5	0.1578	Unique	8	8	13	0.000189082	39.7314
ACHA01MRNA0026703	Acetyl-CoA acetyltransferase	P45359	29155.1	0.2436	Unique	6	6	13	0.000413918	33.0572
ACHA01MRNA0017348	Thioredoxin-dependent peroxide reductase, mitochondrial	Q5REY3	26229.4	0.2241	All	0	4	13	0.000472313	35.4124
ACHA01MRNA0034958	Tropomyosin alpha-3 chain	Q5KR47	23492	0.2118	Some	0	6	13	0.000560726	32.7754
ACHA01MRNA0025189	60S ribosomal protein L7	Q6BTA4	13461.1	0.5299	Some	0	4	13	0.000972884	35.614
ACHA01MRNA0010573	Annexin A7	Q92125	33204.2	0.2091	Some	3	5	13	0.000344931	32.8845
ACHA01MRNA0033366	Sodium/potassium-transporting ATPase subunit alpha-1	Q08DA1	104437	0.0908	Some	0	7	13	0.000118818	33.7587
ACHA01MRNA0022301	L-lactate dehydrogenase A chain	O93545	44664.6	0.1491	Some	1	6	13	0.000278307	32.2129
ACHA01MRNA0027530	60S ribosomal protein L13	Q90Z10	20434.3	0.2905	Unique	5	5	13	0.000635907	36.1121
ACHA01MRNA0031292	Heterogeneous nuclear ribonucleoprotein D-like	Q640A2	31880.6	0.2211	Some	0	5	13	0.000387168	36.2312
ACHA01MRNA0011633	Elongation factor 1-alpha	Q9YIC0	37527.4	0.1195	Some	1	4	13	0.000331858	31.8588
ACHA01MRNA0000169	Sarcoplasmic/endoplasmic reticulum calcium ATPase 1	Q0VCY0	73359.6	0.1048	Some	0	5	13	0.0001704	31.7457
ACHA01MRNA0037679	Nucleolar protein 56	Q9D6Z1	40452.3	0.1806	Some	0	5	12	0.000291865	34.838
ACHA01MRNA0027115	Guanine nucleotide-binding protein subunit beta-2-like 1	Q93134	11266.6	0.5644	Some	0	4	12	0.00104031	34.7752
ACHA01MRNA0012419	Tropomyosin alpha-1 chain	Q01173	32694.6	0.081	Some	1	5	12	0.00036997	28.5148
ACHA01MRNA0031837	40S ribosomal protein S20 >lcl|P60866.1 RecName: Full=40S ribosomal protein S20	P60868	24375.2	0.1589	Unique	4	4	12	0.000490988	31.0136
ACHA01MRNA0035148	Tubulin beta-6 chain	P09207	53421.1	0.0443	Some	0	4	12	0.00022167	32.2535
ACHA01MRNA0028665	eIF-2-alpha kinase activator GCN1	E9PVA8	223219	0.0549	Some	5	7	12	5.15309e-05	33.4868
ACHA01MRNA0001617	Transketolase-like protein 2	Q9H0I9	68041.1	0.099	Some	2	6	12	0.000167846	30.9998
contaminant_GR78_MESAU	#N/A	#N/A	72316.4	0.1055	Some	0	5	12	0.00016066	34.846
ACHA01MRNA0036672	Collagen alpha-2(I) chain	C0HJP8	34205.7	0.1391	Some	4	7	12	0.000275778	31.538
contaminant_GR78_RAT	#N/A	#N/A	72284.4	0.1055	Some	0	5	12	0.00016066	34.846
ACHA01MRNA0005556	Serine/threonine-protein phosphatase PP1-gamma catalytic subunit	Q6NVU2	40431.4	0.1489	Some	0	4	12	0.000295144	32.2848
ACHA01MRNA0027920	Lamin-L(III)	P10999	34828.9	0.1919	Some	1	7	12	0.000353776	32.8336
ACHA01MRNA0032781	60S ribosomal protein L8	O13672	30147	0.1515	Some	0	3	12	0.000397998	37.1182
ACHA01MRNA0031262	Core histone macro-H2A.1	Q02874	41981.2	0.2016	Unique	7	7	12	0.000271502	30.6596
ACHA01MRNA0007410	Sodium/potassium-transporting ATPase subunit alpha-1	Q08DA1	112582	0.0822	Some	1	8	12	0.00010281	27.6647
ACHA01MRNA0038267	L-lactate dehydrogenase B chain	P42122	22697.6	0.2488	Some	3	4	12	0.000512544	30.2433
ACHA01MRNA0006615	Heat shock protein HSP 90-alpha	P30946	84381.5	0.1012	Some	0	7	12	0.000143737	29.0147
contaminant_GR78_MOUSE	#N/A	#N/A	72358.5	0.1053	Some	0	5	12	0.000160414	34.846
ACHA01MRNA0012050	40S ribosomal protein S15a	P62244	18189.7	0.2919	Unique	7	7	12	0.000652618	27.6153
ACHA01MRNA0038854	40S ribosomal protein S9	P46781	22503.5	0.2526	Some	0	7	12	0.000541605	28.8694
ACHA01MRNA0016430	Myosin-9	P14105	142942	0.056	Some	1	6	12	8.52852e-05	34.8955
ACHA01MRNA0034000	60S ribosomal protein L8	O13672	30644.3	0.1509	Some	0	3	12	0.000396496	37.1182
ACHA01MRNA0008542	Major vault protein	Q5EAJ7	102727	0.1022	Some	6	9	12	0.000114208	28.0362
ACHA01MRNA0037678	Nucleolar protein 56	Q9D6Z1	40809.5	0.1791	Some	0	5	12	0.000289453	34.838
ACHA01MRNA0020669	40S ribosomal protein S3 >lcl|P62908.1 RecName: Full=40S ribosomal protein S3 >lcl|E2RH47.1 RecName: Full=40S ribosomal protein S3	P62909	11889.5	0.5234	All	0	5	12	0.000981976	32.6934
ACHA01MRNA0027435	40S ribosomal protein S3 >lcl|P62908.1 RecName: Full=40S ribosomal protein S3 >lcl|E2RH47.1 RecName: Full=40S ribosomal protein S3	P62909	11889.5	0.5234	All	0	5	12	0.000981976	32.6934
ACHA01MRNA0039110	T-complex protein 1 subunit gamma	Q54TH8	60171.2	0.1815	Some	0	7	12	0.000194577	33.2835
ACHA01MRNA0016925	Serine/threonine-protein phosphatase PP1-gamma catalytic subunit	Q6NVU2	36460.2	0.1656	Some	0	4	12	0.000328348	32.2848
ACHA01MRNA0003069	Sarcoplasmic/endoplasmic reticulum calcium ATPase 1	P13585	82647.9	0.075	Some	0	5	11	0.000126731	28.305
ACHA01MRNA0030057	Creatine kinase B-type	P05122	16642.6	0.3245	Some	2	3	11	0.000637851	39.1821
ACHA01MRNA0035404	Sarcoplasmic/endoplasmic reticulum calcium ATPase 2	P11607	97355.5	0.064	Some	0	5	11	0.00010822	28.305
ACHA01MRNA0017730	Acetyl-CoA acetyltransferase	P45362	10550.6	0.5769	Some	1	4	11	0.00092611	25.7857
ACHA01MRNA0025796	14-3-3 protein beta/alpha	Q5ZLQ6	12025	0.3868	Some	0	4	11	0.000908636	29.0661
ACHA01MRNA0004506	60S ribosomal protein L13a	Q95307	17568.9	0.2179	Some	2	5	11	0.000617407	22.1275
contaminant_KERATIN14	#N/A	#N/A	65812.1	0.0266	Some	1	4	11	0.000150965	20.5842
ACHA01MRNA0002243	Elongation factor 1-gamma	Q29387	54815.6	0.1479	Some	3	7	11	0.000200657	27.6612
ACHA01MRNA0014469	60S ribosomal protein L10	Q08200	23608.2	0.3333	Some	0	5	11	0.000465292	31.042
ACHA01MRNA0015434	Enoyl-CoA hydratase, mitochondrial	Q8BH95	35847.3	0.2212	Some	2	5	11	0.000291865	26.2109
ACHA01MRNA0020169	40S ribosomal protein S2	P46791	30208.1	0.2071	Unique	8	8	11	0.000343984	24.625
ACHA01MRNA0009790	Gamma-crystallin M1	P48648	22361.4	0.3207	Some	5	6	11	0.000523454	30.7352
ACHA01MRNA0004819	Apolipoprotein A-I	O42296	32828.8	0.2188	Unique	6	6	11	0.000334429	30.1861
ACHA01MRNA0031534	L-lactate dehydrogenase A chain	O93545	44423.3	0.1502	Some	0	5	11	0.00023723	29.0549
ACHA01MRNA0025854	Lamin-B1	P20700	64577.7	0.1127	Some	4	7	11	0.000166925	25.8939
ACHA01MRNA0014891	Fatty acid-binding protein, brain	Q09139	15037.5	0.6667	Unique	7	7	11	0.000729663	31.7246
ACHA01MRNA0004757	Lamin-L(I)	P09010	28973.7	0.2289	Some	0	6	11	0.000386809	31.2245
ACHA01MRNA0040704	Serine/threonine-protein phosphatase PP1-gamma catalytic subunit	Q6NVU2	17899.1	0.2903	Some	0	3	11	0.00062139	30.7242
ACHA01MRNA0018721	60S ribosomal protein L11	Q90YV7	20434.8	0.2135	Unique	4	4	11	0.000541098	27.7181
ACHA01MRNA0035120	Acidic leucine-rich nuclear phosphoprotein 32 family member A	Q6PAF6	23938.6	0.2385	Some	1	3	11	0.000441814	42.6792
ACHA01MRNA0028717	Probable mediator of RNA polymerase II transcription subunit 36b	Q9FEF8	33217.1	0.2261	Some	0	5	11	0.000306737	26.8396
ACHA01MRNA0011173	Vesicle-associated membrane protein 1	Q62442	19263	0.2278	Some	0	4	11	0.000535086	36.7345
ACHA01MRNA0040716	Vesicle-associated membrane protein 3	Q15836	11290.9	0.4059	Some	0	4	11	0.000953618	36.7345
ACHA01MRNA0009625	Troponin I, fast skeletal muscle	P68246	19464.2	0.0814	Some	1	3	11	0.000559974	27.2654
ACHA01MRNA0022378	Exodeoxyribonuclease	P37454	34862.5	0.1806	Unique	4	4	11	0.000310695	28.4954
ACHA01MRNA0011196	Clathrin heavy chain 1	P49951	191550	0.0513	Some	3	8	11	5.7399e-05	28.3177
contaminant_GR78_HUMAN	#N/A	#N/A	72053.2	0.0781	Some	0	4	11	0.000147497	32.2371
ACHA01MRNA0000439	Aconitate hydratase, mitochondrial	Q99KI0	84621	0.1344	Unique	7	7	11	0.000123323	34.9611
ACHA01MRNA0029881	Stress-70 protein, mitochondrial	Q5R511	73513.6	0.0914	Unique	6	6	11	0.000142058	31.6385
ACHA01MRNA0009694	40S ribosomal protein S10-A	O14112	20999.9	0.288	Some	1	5	11	0.000523454	26.6365
ACHA01MRNA0019601	Fructose-bisphosphate aldolase C	P53449	14069.2	0.3258	Some	0	5	10	0.00066333	28.0017
ACHA01MRNA0012856	High mobility group protein B1	P07156	18287.1	0.1646	Some	1	4	10	0.000533899	29.3857
ACHA01MRNA0009702	Isocitrate dehydrogenase [NADP], mitochondrial	Q4R502	50796.9	0.1114	Some	0	5	10	0.00019501	22.9257
ACHA01MRNA0037673	Isocitrate dehydrogenase [NADP], mitochondrial	Q4R502	54425.7	0.1037	Some	0	5	10	0.000181659	22.9257
ACHA01MRNA0031268	Calpain small subunit 2	Q96L46	24711	0.4583	Unique	6	6	10	0.000405368	28.9728
ACHA01MRNA0014419	Pyruvate dehydrogenase E1 component subunit alpha, somatic form, mitochondrial	P29804	50102.7	0.0887	Some	4	5	10	0.000194145	22.9468
ACHA01MRNA0034608	Methionine aminopeptidase	B6YTG0	43008.2	0.1429	Some	0	5	10	0.000227427	26.1479
ACHA01MRNA0004198	40S ribosomal protein S13	P47772	17169.6	0.2318	Some	1	5	10	0.000579864	23.7779
ACHA01MRNA0040036	Tubulin beta-4B chain	P86221	13012.3	0.1624	Some	0	2	10	0.000748372	36.0156
ACHA01MRNA0032300	Nucleoside diphosphate kinase B	Q2EN76	11422.7	0.6311	Unique	4	4	10	0.000850092	31.1819
ACHA01MRNA0034418	60S ribosomal protein L13a	Q91487	16510.3	0.2324	Some	3	6	10	0.000616616	17.5274
ACHA01MRNA0022931	60S ribosomal protein L35a	Q90YT3	12487.8	0.2455	Some	2	5	10	0.000795996	19.3963
ACHA01MRNA0030308	KH domain-containing, RNA-binding, signal transduction-associated protein 2	Q0VFL3	40552.8	0.0824	Some	3	6	10	0.000232871	20.6077
ACHA01MRNA0040735	Acetyl-CoA acetyltransferase homolog, mitochondrial	Q22100	25849.3	0.1992	Unique	4	4	10	0.000363317	25.2338
ACHA01MRNA0032752	Peroxiredoxin-6	Q9TSX9	19958.4	0.2611	Unique	3	3	10	0.000486442	29.4523
ACHA01MRNA0008735	Collagen alpha-1(VI) chain	P12109	117344	0.0865	Some	0	7	10	7.88824e-05	26.3662
ACHA01MRNA0004587	Cell division cycle protein 48 homolog	P54774	89053.6	0.0955	Some	3	7	10	0.000108635	26.2118
ACHA01MRNA0014425	Pyruvate dehydrogenase E1 component subunit beta, mitochondrial	P26269	39378.9	0.1833	Some	1	5	10	0.000243221	26.3551
ACHA01MRNA0004967	Parvalbumin alpha	P09227	11707.8	0.3761	Unique	5	5	10	0.000803298	29.0619
ACHA01MRNA0015759	14-3-3 protein 5	P93210	13918.9	0.408	Some	2	4	10	0.000700476	26.6067
ACHA01MRNA0001858	40S ribosomal protein S17	Q90YQ6	35763.9	0.1713	Unique	5	5	10	0.000272771	29.811
ACHA01MRNA0026993	60S ribosomal protein L8	Q9XVF7	18399	0.1977	Unique	3	3	10	0.000509067	25.2059
ACHA01MRNA0020505	Annexin A2-A	P27006	37538.5	0.2239	Some	1	5	10	0.000261372	33.7956
ACHA01MRNA0010038	40S ribosomal protein S10-A	O14112	18988.8	0.3193	Some	0	4	10	0.000527467	24.9467
ACHA01MRNA0033212	T-complex protein 1 subunit beta	Q8SQP2	70940.9	0.1157	Some	1	6	10	0.000135123	28.1094
ACHA01MRNA0020437	60S ribosomal protein L3	Q9NBK4	46121.6	0.1191	Unique	6	6	10	0.000217269	20.7191
ACHA01MRNA0000993	Collagen alpha-2(VI) chain	P15988	69542.8	0.0572	Some	1	5	10	0.000131867	23.2519
ACHA01MRNA0007489	Collagen alpha-2(VI) chain	P12110	115626	0.0911	Some	0	7	10	8.30735e-05	26.3662
ACHA01MRNA0032964	Spectrin beta chain, erythrocytic	P15508	96307.2	0.0806	Unique	8	8	10	0.000103744	25.8901
ACHA01MRNA0023069	60S ribosomal protein L26	Q19869	19088.5	0.1481	All	0	3	10	0.000540491	24.6221
ACHA01MRNA0034213	60S ribosomal protein L26	Q19869	12212.7	0.233	All	0	3	10	0.000850092	24.6221
contaminant_KERATIN15	#N/A	#N/A	64453.6	0.027	Some	0	3	10	0.000139204	18.328
ACHA01MRNA0038935	Transketolase-like protein 2	Q9H0I9	68041.1	0.099	Some	0	4	10	0.000139871	26.4543
contaminant_GR78_LYCES	#N/A	#N/A	73171.8	0.042	Some	0	3	10	0.000131471	31.0334
ACHA01MRNA0006906	Plectin	Q9JI55	231441	0.0247	Some	4	5	9	3.81246e-05	23.5503
ACHA01MRNA0017772	Serine/threonine-protein phosphatase PP1-alpha catalytic subunit	P62138	36942.7	0.1084	Some	0	3	9	0.000243974	24.9351
ACHA01MRNA0037373	T-complex protein 1 subunit beta	Q8SQP2	51635.1	0.1566	Some	0	5	9	0.000164517	26.0692
ACHA01MRNA0014824	14-3-3 protein gamma-1	Q6PC29	19187.3	0.3473	Some	1	5	9	0.000471878	25.394
ACHA01MRNA0010737	60S ribosomal protein L12-A >lcl|P0CT84.1 RecName: Full=60S ribosomal protein L12-B	P0CT83	22094.6	0.2619	Unique	5	5	9	0.000375255	22.7514
ACHA01MRNA0008009	Heat shock 70 kDa protein 1	Q9I8F9	50087.8	0.0871	Some	0	3	9	0.000171685	27.662
ACHA01MRNA0038152	Cofilin-2	P45591	18661.7	0.1939	Some	1	3	9	0.000477597	21.4378
ACHA01MRNA0021866	60S ribosomal protein L18	Q90YV0	23911	0.2775	Unique	5	5	9	0.000377051	26.2332
ACHA01MRNA0016029	T-complex protein 1 subunit zeta	Q3MHL7	72874	0.1142	Some	1	7	9	0.000119945	23.7388
ACHA01MRNA0015343	Phosphoglycerate kinase 1	P09411	11867.1	0.4685	Unique	3	3	9	0.000709942	23.7691
ACHA01MRNA0012219	High choriolytic enzyme 1	P31580	15279.7	0.2782	Some	3	4	9	0.000592508	22.857
ACHA01MRNA0011949	Glutamate dehydrogenase, mitochondrial	P82264	59656.3	0.0664	Some	0	4	9	0.000145394	19.8187
ACHA01MRNA0018922	Collagen alpha-1(XXI) chain	Q641F3	135011	0.0473	Some	3	5	9	6.21479e-05	24.3575
ACHA01MRNA0013305	40S ribosomal protein S12	O13019	14410.5	0.3939	Unique	4	4	9	0.000596997	27.9064
ACHA01MRNA0008934	Peptidyl-prolyl cis-trans isomerase C	Q08E11	22688	0.1394	Some	2	5	9	0.000378863	21.9096
ACHA01MRNA0033288	V-type proton ATPase catalytic subunit A	Q5TTG1	68452.6	0.1394	Some	1	5	9	0.000127721	28.3505
ACHA01MRNA0036301	Heat shock 70 kDa protein	Q91233	70243.8	0.0626	Some	0	3	9	0.000123323	27.662
ACHA01MRNA0019937	Plectin	Q9JI55	392550	0.0092	Some	5	6	9	2.26512e-05	19.1464
ACHA01MRNA0016586	Heat shock 70 kDa protein	Q91233	70243.8	0.0626	Some	0	3	9	0.000123323	27.662
ACHA01MRNA0020144	Collagen alpha-2(I) chain	Q28668	77204.2	0.1129	Unique	6	6	9	9.77712e-05	29.4014
ACHA01MRNA0011113	40S ribosomal protein S25-3	Q8GYL5	14207.9	0.2812	Unique	4	4	9	0.000615653	26.6609
ACHA01MRNA0024631	Annexin A2-A	P27006	99092.7	0.0661	Some	0	4	9	8.82459e-05	30.7638
ACHA01MRNA0011952	40S ribosomal protein S3a	Q98TX2	18746.7	0.2012	Some	0	4	9	0.00048051	23.8314
ACHA01MRNA0026543	Probable proteasome subunit beta type-6	Q9UQY2	26084	0.173	Some	1	4	9	0.000332504	24.7216
ACHA01MRNA0006076	Keratocan	O35367	46866.5	0.0745	Some	1	3	9	0.000189432	24.4115
ACHA01MRNA0021232	60S ribosomal protein L34	Q1WBV0	13324.4	0.2222	Unique	4	4	9	0.000673535	21.7216
ACHA01MRNA0000692	Keratin, type I cytoskeletal 18	P05783	48623.8	0.0536	Some	1	2	9	0.000183691	18.0534
ACHA01MRNA0021338	Lectin	C0HJM8	13387.4	0.3966	Some	0	3	9	0.000679341	28.6179
ACHA01MRNA0023485	Beta-crystallin S-1	P48646	21185.4	0.2629	Unique	5	5	9	0.000450306	23.0978
ACHA01MRNA0034023	Lectin	C0HJM8	13387.4	0.3966	Some	0	3	9	0.000679341	28.6179
ACHA01MRNA0007196	Desmin	P23239	58619.3	0.0605	Some	1	4	9	0.000153913	21.3368
ACHA01MRNA0016854	Serine/threonine-protein phosphatase PP1-beta catalytic subunit	P61292	36880.5	0.1084	Some	0	3	9	0.000243974	24.9351
ACHA01MRNA0016258	Low choriolytic enzyme	P31579	15006.8	0.2672	Unique	3	3	9	0.000601554	22.5084
ACHA01MRNA0022415	ATP synthase subunit d, mitochondrial	O75947	18265.5	0.2422	Unique	4	4	9	0.000489463	21.5441
ACHA01MRNA0029531	Cofilin-2	P45591	16038.2	0.2887	Unique	3	3	8	0.000493293	23.3839
ACHA01MRNA0000555	60S ribosomal protein L14-1	Q9SIM4	16290.9	0.25	Unique	3	3	8	0.00050034	22.9373
ACHA01MRNA0007093	ADP-ribosylation factor 1 >lcl|P84077.2 RecName: Full=ADP-ribosylation factor 1 >lcl|P84078.2 RecName: Full=ADP-ribosylation factor 1 >lcl|P84080.2 RecName: Full=ADP-ribosylation factor 1 >lcl|Q4R5P2.3 RecName: Full=ADP-ribosylation factor 1	P84079	20500.6	0.2928	Some	0	4	8	0.000387003	23.9131
ACHA01MRNA0039977	ADP-ribosylation factor 3	P61206	20569.7	0.2928	Some	0	4	8	0.000387003	23.9131
ACHA01MRNA0026636	ADP-ribosylation factor 1	P51643	20404.4	0.2961	Some	0	4	8	0.000391327	23.9131
ACHA01MRNA0022283	Cleavage and polyadenylation specificity factor subunit 5	O43809	26530.7	0.303	Unique	4	4	8	0.000303236	20.5746
ACHA01MRNA0012285	Serine/threonine-protein phosphatase PP1-gamma catalytic subunit	Q6NVU2	36859.5	0.0831	Some	0	2	8	0.000215531	23.3745
ACHA01MRNA0011624	AP-2 complex subunit alpha	Q7QG73	71884.6	0.0936	Unique	4	4	8	0.000107435	20.5738
ACHA01MRNA0031184	Serine/threonine-protein phosphatase PP1-alpha catalytic subunit	P62138	37676	0.0813	Some	0	2	8	0.000210987	23.3745
ACHA01MRNA0002884	Histone H3, embryonic	P06352	12205.3	0.1009	Some	0	2	8	0.000642639	14.2644
ACHA01MRNA0035691	3-ketoacyl-CoA thiolase, mitochondrial	P42765	10753.6	0.5714	Some	0	3	8	0.00066712	20.4453
ACHA01MRNA0017476	60S ribosomal protein L10a	Q90YV8	24564.4	0.162	Unique	6	6	8	0.000324295	19.1904
ACHA01MRNA0017277	ADP-ribosylation factor 1	P51643	20404.4	0.2961	Some	0	4	8	0.000391327	23.9131
ACHA01MRNA0024386	Serine/threonine-protein phosphatase PP1-gamma catalytic subunit	Q6NVU2	13981	0.2213	Some	0	2	8	0.000574161	23.3745
ACHA01MRNA0040764	Rho GDP-dissociation inhibitor 1	P80237	23270.8	0.3122	All	0	5	8	0.000341696	27.6915
ACHA01MRNA0026603	Cofilin-2	P45591	16871.8	0.1284	Some	1	3	8	0.000473295	17.614
ACHA01MRNA0014540	Proteasome subunit beta type-3	Q9R1P1	18841.3	0.3234	All	0	4	8	0.000419447	23.3441
ACHA01MRNA0018069	Profilin-2	Q9JJV2	14595.9	0.2061	Unique	2	2	8	0.000534715	17.9017
ACHA01MRNA0005338	40S ribosomal protein S13	P47772	19608.8	0.2023	Some	0	4	8	0.000404899	20.4046
ACHA01MRNA0039872	Fructose-1,6-bisphosphatase 1	P00637	37028.8	0.1534	Some	2	4	8	0.00020663	21.6496
ACHA01MRNA0029429	Collagen alpha-1(XII) chain	Q28902	156851	0.0517	Some	3	5	8	4.89501e-05	23.2642
ACHA01MRNA0014338	Mitochondrial-processing peptidase subunit alpha-2	Q54F93	26665.7	0.2636	Some	0	5	8	0.000271502	19.0955
ACHA01MRNA0007988	Collagen alpha-2(I) chain	O42350	52482.3	0.0808	Some	2	4	8	0.000134707	29.3168
ACHA01MRNA0020341	Alpha-internexin	P46660	54479.3	0.0898	Unique	5	5	8	0.000146237	25.6655
ACHA01MRNA0006951	Heterogeneous nuclear ribonucleoprotein U-like protein 1	Q9BUJ2	67748.1	0.035	Unique	4	4	8	0.000116746	15.5626
ACHA01MRNA0010374	Cartilage matrix protein	P51942	45453.6	0.092	Some	0	4	8	0.000169607	20.058
ACHA01MRNA0026435	60S ribosomal protein L4-A	P08429	20836.7	0.3	Some	0	5	8	0.000389153	20.4549
ACHA01MRNA0019109	Rho GDP-dissociation inhibitor 1	P80237	23270.8	0.3122	All	0	5	8	0.000341696	27.6915
ACHA01MRNA0018819	Proteasome subunit beta type-3	P40112	18510.2	0.3293	All	0	4	8	0.00042712	23.3441
ACHA01MRNA0040427	Methionine aminopeptidase	Q9UYT4	31280	0.1637	Some	0	4	8	0.00024928	21.1831
ACHA01MRNA0012683	Keratin, type II cytoskeletal 7	Q6IG12	24297.3	0.0794	Some	0	2	8	0.000327325	16.694
ACHA01MRNA0035014	ATP-dependent RNA helicase WM6	Q27268	48830.5	0.1077	Some	0	4	8	0.000164046	20.1845
ACHA01MRNA0003830	3-oxoacyl-[acyl-carrier-protein] reductase FabG	Q9X248	26033.5	0.2311	Unique	3	3	8	0.000279074	26.5419
ACHA01MRNA0021531	60S ribosomal protein L27a	O01358	14005.5	0.28	Unique	4	4	8	0.000560381	20.4093
ACHA01MRNA0013426	Sodium/potassium-transporting ATPase subunit alpha-1	Q08DA1	113114	0.0546	Some	1	5	8	6.82725e-05	19.642
ACHA01MRNA0024288	Sodium/potassium-transporting ATPase subunit alpha-3	P24798	67083.3	0.0924	Some	0	5	8	0.00011559	18.3668
ACHA01MRNA0014316	Isocitrate dehydrogenase [NAD] subunit alpha, mitochondrial	Q9D6R2	27061	0.209	Some	1	4	8	0.00028708	22.906
contaminant_GR78_MAIZE	#N/A	#N/A	51639.4	0.0364	Some	0	2	8	0.000149995	25.0948
ACHA01MRNA0039868	Transgelin	P19966	22464.4	0.2723	All	0	5	8	0.00034677	23.827
ACHA01MRNA0015370	Transgelin	P19966	22464.4	0.2723	All	0	5	8	0.00034677	23.827
ACHA01MRNA0017302	V-type proton ATPase catalytic subunit A	P31404	54802	0.148	Some	1	5	8	0.000140095	23.3167
ACHA01MRNA0012589	Guanine nucleotide-binding protein G(I)/G(S)/G(T) subunit beta-1	Q6PH57	34888	0.1683	Some	1	6	8	0.000222373	21.0638
ACHA01MRNA0002433	Annexin A4	P13214	19212.8	0.2303	Some	3	4	8	0.000393526	22.3662
ACHA01MRNA0003552	Probable protein disulfide-isomerase ER-60	P38658	25456.7	0.1354	Unique	4	4	8	0.000305885	19.9446
ACHA01MRNA0034343	Myosin light polypeptide 6	P02607	17989.7	0.3312	Some	0	5	8	0.000437798	19.7805
ACHA01MRNA0031327	Proteasome subunit alpha type-6	Q9XZJ4	27420.6	0.1423	All	0	3	8	0.000284746	17.9787
ACHA01MRNA0022546	Proteasome subunit alpha type-6	Q9XZJ4	25412.6	0.1535	All	0	3	8	0.000307226	17.9787
ACHA01MRNA0002959	Myosin-binding protein C, slow-type	Q00872	145028	0.0345	Unique	4	4	8	5.36352e-05	17.5664
ACHA01MRNA0000879	Epithelial cell adhesion molecule	Q5F381	34613.7	0.1197	Unique	4	4	8	0.000226691	22.3512
ACHA01MRNA0030940	Myosin light polypeptide 6	P60662	16849.1	0.298	Some	1	4	8	0.000463891	20.7816
ACHA01MRNA0017310	Myosin light polypeptide 6	Q64119	21734.6	0.2677	Some	0	5	8	0.000353776	19.7805
ACHA01MRNA0016048	Pyruvate dehydrogenase E1 component subunit beta, mitochondrial	P86222	30215.3	0.1978	Some	0	4	8	0.00025197	22.5613
ACHA01MRNA0020217	Calcium-binding mitochondrial carrier protein Aralar1	Q5RBC8	71277.8	0.0678	Unique	3	3	8	0.000107932	24.1781
ACHA01MRNA0012222	Cleavage and polyadenylation specificity factor subunit 7	Q5XI29	62722	0.067	Some	1	3	8	0.000120357	20.2488
ACHA01MRNA0026561	Probable proteasome subunit beta type-6	Q9UQY2	15539.8	0.2929	Some	0	3	8	0.00050034	22.5943
ACHA01MRNA0013085	Catalase	Q9PT92	48802.3	0.0882	Some	0	3	8	0.000162523	24.2164
ACHA01MRNA0002616	Flotillin-2	A6QLR4	43942.9	0.1667	Some	3	5	8	0.000179609	20.5791
ACHA01MRNA0039900	Sarcoplasmic/endoplasmic reticulum calcium ATPase 1	Q0VCY0	37429.2	0.1667	Some	0	4	8	0.000201286	23.6631
ACHA01MRNA0006207	Glutathione S-transferase 1, isoform D	Q93113	27104.8	0.1765	Some	0	4	8	0.000294318	18.3506
ACHA01MRNA0030973	NAD/NADP-dependent betaine aldehyde dehydrogenase	A6X2G8	34522.6	0.1887	Some	1	5	8	0.000220276	16.8342
ACHA01MRNA0018529	14-3-3 protein gamma-1	Q6PC29	19187.3	0.3473	Some	0	4	8	0.000419447	23.3605
ACHA01MRNA0035665	Glutathione S-transferase 1, isoform D	Q93113	25835.1	0.1858	Some	0	4	8	0.000309945	18.3506
ACHA01MRNA0033875	Ras-like GTP-binding protein O-RHO	P22122	21780	0.342	Some	0	4	8	0.000362941	22.4538
ACHA01MRNA0008247	Ras-like GTP-binding protein O-RHO	P22122	24818.6	0.2986	Some	0	4	8	0.000316958	22.4538
ACHA01MRNA0026668	Beta-crystallin B2	Q91318	16894	0.2013	All	0	4	7	0.000411353	15.7188
ACHA01MRNA0026962	Cytochrome c oxidase subunit 5A, mitochondrial	B0VYY2	15784.1	0.3546	All	0	5	7	0.000434693	16.9273
ACHA01MRNA0001444	Cytochrome c oxidase subunit 5A, mitochondrial	P11240	14695.6	0.3876	All	0	5	7	0.000475129	16.9273
ACHA01MRNA0031100	ADP-ribosylation factor 1-like 2	Q61LA8	14473.6	0.252	Some	0	3	7	0.000482612	20.6844
ACHA01MRNA0031933	Beta-crystallin B3	P02524	28992.6	0.119	All	0	4	7	0.000243221	15.7188
ACHA01MRNA0010075	Macrophage migration inhibitory factor	Q76BK2	12285.1	0.2174	Unique	2	2	7	0.000532971	23.0523
ACHA01MRNA0004349	Sodium/potassium-transporting ATPase subunit alpha-1	P30714	114214	0.0453	Some	0	4	7	5.91048e-05	17.0598
ACHA01MRNA0037282	ADP-ribosylation factor 1-like 2	Q61LA8	14473.6	0.252	Some	0	3	7	0.000482612	20.6844
ACHA01MRNA0016876	ELAV-like protein 4	O09032	12887.4	0.2696	Unique	2	2	7	0.000532971	21.4839
ACHA01MRNA0016098	Flotillin-2a	Q98TZ8	39212.7	0.0789	Unique	2	2	7	0.000172653	16.1494
ACHA01MRNA0038740	Elongation factor 1-alpha 1	Q90835	50252.6	0.0481	Some	1	2	7	0.000134117	15.883
ACHA01MRNA0029345	60S ribosomal protein L35a	Q90YT3	12487.8	0.2455	Some	0	3	7	0.000557197	14.3441
ACHA01MRNA0009543	Serine/arginine-rich splicing factor 9	Q5PPI1	13813.9	0.24	Some	0	3	7	0.000490333	17.0285
ACHA01MRNA0024625	40S ribosomal protein S24	Q962Q6	16826.2	0.2653	All	0	3	7	0.00041695	21.6015
ACHA01MRNA0033724	40S ribosomal protein S24	Q90YQ0	15121.3	0.2977	All	0	3	7	0.000467875	21.6015
ACHA01MRNA0019418	PDZ and LIM domain protein 1	O00151	30440.3	0.3879	Some	4	6	7	0.00021812	23.7532
ACHA01MRNA0031258	14-3-3-like protein	P54632	11638	0.3922	Some	0	4	7	0.000600899	16.8288
ACHA01MRNA0007402	Phosphoenolpyruvate carboxykinase, cytosolic [GTP]	Q9Z2V4	69003.5	0.0571	Unique	5	5	7	9.71342e-05	14.541
ACHA01MRNA0023044	40S ribosomal protein S14	P62263	16244.5	0.1788	Some	1	3	7	0.000405905	16.1888
ACHA01MRNA0008388	Cartilage matrix protein	P51942	76696.6	0.0711	Some	2	4	7	8.89574e-05	17.7726
ACHA01MRNA0014049	Peroxiredoxin-1	P0CB50	21977.3	0.1472	Some	2	3	7	0.000311125	17.7748
ACHA01MRNA0031640	Keratin, type II cytoskeletal cochleal	O93532	46704.1	0.042	Some	0	3	7	0.000151337	16.1184
ACHA01MRNA0011062	ATP-dependent RNA helicase WM6	Q27268	41839.2	0.0992	Some	1	4	7	0.000168848	18.6391
ACHA01MRNA0033992	60S ribosomal protein L15	P61367	27078.5	0.1602	Unique	5	5	7	0.000265332	14.9701
ACHA01MRNA0034752	Troponin I, slow skeletal muscle	P02645	17785.7	0.2092	Unique	2	2	7	0.000400599	26.6331
ACHA01MRNA0006697	Serpin B6	Q4R3G2	47134.6	0.0713	All	0	2	7	0.000145586	26.2148
ACHA01MRNA0014409	Leukocyte elastase inhibitor	Q52L45	37731.8	0.0906	All	0	2	7	0.000185171	26.2148
ACHA01MRNA0023162	Protein NipSnap homolog 2	Q9PU58	33279	0.1378	Some	1	4	7	0.000216578	18.5929
ACHA01MRNA0016356	Myomesin-1	P52179	197615	0.0229	Unique	5	5	7	3.42603e-05	15.8167
ACHA01MRNA0038219	Vimentin	P48670	32883.5	0.0317	Some	2	4	7	0.000215816	15.6871
ACHA01MRNA0020294	Hexokinase-1	P19367	82986	0.0537	Some	0	4	7	8.22707e-05	15.639
ACHA01MRNA0003661	Hexokinase-1	P19367	102338	0.0435	Some	0	4	7	6.66939e-05	15.639
ACHA01MRNA0000485	Enolase	P42897	31923	0.2177	Some	0	3	7	0.000208475	19.6797
ACHA01MRNA0000280	Phosphoglycerate kinase	P51903	19899.9	0.1675	Unique	4	4	7	0.000320899	19.5322
ACHA01MRNA0009631	Enoyl-CoA hydratase, mitochondrial	P14604	17419.8	0.327	Some	0	3	7	0.000385482	14.2344
ACHA01MRNA0027752	Vesicle-associated membrane protein 1	Q62442	13612.8	0.1371	Some	0	2	7	0.000494288	25.2242
ACHA01MRNA0003152	60S ribosomal protein L36	Q4PM12	12155.8	0.3048	Unique	3	3	7	0.00058373	17.8142
ACHA01MRNA0004236	14-3-3-like protein	P54632	31315.7	0.172	Some	1	4	7	0.000219683	17.7603
ACHA01MRNA0002524	Carbonyl reductase [NADPH] 3	Q8K354	14592.6	0.2391	Unique	4	4	7	0.000444142	19.127
ACHA01MRNA0034624	Keratin, type I cytoskeletal 47 kDa	P08778	47074.2	0.0386	Some	0	3	7	0.000148047	14.0448
ACHA01MRNA0033677	Beta-crystallin S-1	P48646	20735.8	0.16	Some	1	4	7	0.000350238	16.1202
ACHA01MRNA0029341	Citrate synthase, mitochondrial	P00889	38372.3	0.2587	Unique	3	3	7	0.000178173	25.8024
ACHA01MRNA0011828	Proteasome subunit alpha type-4	P52427	29323.1	0.1762	Some	1	3	7	0.000234834	23.1553
ACHA01MRNA0032227	Protein NDRG3	Q9QYF9	36992.4	0.1273	Unique	4	4	7	0.000185732	18.542
ACHA01MRNA0036889	14-3-3-like protein	P54632	11638	0.3922	Some	0	4	7	0.000600899	16.8288
ACHA01MRNA0008059	Myosin regulatory light chain 2, smooth muscle minor isoform	P24032	19795.5	0.2907	Some	0	4	7	0.000356347	16.1269
ACHA01MRNA0006189	Myosin regulatory light chain 2, smooth muscle minor isoform	P24032	24665.9	0.2347	Some	0	4	7	0.000287754	16.1269
ACHA01MRNA0009643	NAD/NADP-dependent betaine aldehyde dehydrogenase	A6X2G8	21408.9	0.2526	Some	0	4	6	0.000270803	12.6571
ACHA01MRNA0012833	14-3-3 protein zeta	P29310	16726.3	0.1933	Some	2	3	6	0.000350238	20.3809
ACHA01MRNA0006267	Annexin A4	P09525	32920.1	0.0606	Unique	2	2	6	0.000176888	14.8938
ACHA01MRNA0026651	ATP synthase subunit g, mitochondrial	Q5RFH0	11208	0.3107	Unique	3	3	6	0.000510055	12.0146
ACHA01MRNA0033667	Ras-related protein rab-11.1	O01803	24089.2	0.1488	Some	0	3	6	0.000244352	13.3322
ACHA01MRNA0002197	Filamin-B	Q9MZD2	64062.2	0.1062	Some	1	5	6	8.58427e-05	15.2022
ACHA01MRNA0006470	Myelin basic protein	P20939	13293.1	0.2143	Some	1	3	6	0.00041695	16.118
ACHA01MRNA0038185	60S ribosomal protein L4-A	P08429	21143	0.212	Some	0	4	6	0.00028552	14.3403
ACHA01MRNA0038841	Annexin A4	P13214	21121.8	0.1818	Some	3	4	6	0.00028094	14.5228
ACHA01MRNA0040001	Clathrin heavy chain 2	P53675	107925	0.0483	Some	0	4	6	5.63688e-05	16.0348
ACHA01MRNA0038360	Acidic leucine-rich nuclear phosphoprotein 32 family member B	Q5ZMN0	17223.1	0.2405	Some	0	2	6	0.000332504	25.0752
ACHA01MRNA0017282	Superoxide dismutase [Cu-Zn]	P03946	17688.8	0.2561	Unique	3	3	6	0.00032034	17.2174
ACHA01MRNA0023344	Aspartate aminotransferase, cytoplasmic	P00504	15427.8	0.3453	Unique	3	3	6	0.000377955	16.2248
ACHA01MRNA0020974	Protein S100-A10	P60902	11435.7	0.1176	Unique	2	2	6	0.000515056	16.6176
ACHA01MRNA0029567	Spectrin beta chain	Q00963	72899	0.0862	Unique	4	4	6	8.23444e-05	16.6349
ACHA01MRNA0015265	Lipocalin-15	Q6UWW0	21306.3	0.2222	Unique	3	3	6	0.000277967	17.163
ACHA01MRNA0040672	Protein NipSnap homolog 2	O55126	33547.9	0.1364	Some	0	3	6	0.000183691	15.6012
ACHA01MRNA0016389	V-type proton ATPase subunit E 1	P11019	30234.6	0.1818	All	0	4	6	0.000198999	14.892
ACHA01MRNA0018275	V-type proton ATPase subunit E 1	P36543	24592.8	0.2264	All	0	4	6	0.00024781	14.892
ACHA01MRNA0006876	Guanine nucleotide-binding protein G(I)/G(S)/G(T) subunit beta-1	Q6PH57	15963.1	0.2867	Some	1	5	6	0.000367383	16.0703
ACHA01MRNA0004658	Ovotransferrin	P02789	79835	0.0473	Some	1	4	6	7.09942e-05	13.5601
ACHA01MRNA0022102	Peptidyl-prolyl cis-trans isomerase C	Q08E11	22688	0.1394	Some	0	3	6	0.000252576	15.7836
ACHA01MRNA0025061	Mitochondrial import receptor subunit TOM22 homolog	O17287	14612.1	0.188	Unique	2	2	6	0.000395005	17.4413
ACHA01MRNA0011045	Alpha-1-antitrypsin	O00394	45676.6	0.086	Unique	2	2	6	0.00012908	19.4629
ACHA01MRNA0006824	Peptidyl-prolyl cis-trans isomerase FKBP1A	P18203	11554.8	0.2243	All	0	2	6	0.000490988	20.6516
ACHA01MRNA0015191	Glutathione S-transferase 2	Q03425	16073.8	0.2518	Some	0	3	6	0.000377955	14.8013
ACHA01MRNA0036756	Adseverin	Q9Y6U3	67124.4	0.1095	All	0	5	6	8.58427e-05	16.0095
ACHA01MRNA0017787	Probable quinone oxidoreductase	P42865	28963.1	0.1523	Unique	4	4	6	0.000205218	14.6923
ACHA01MRNA0031319	Junction plakoglobin	P30998	79661.3	0.0648	All	0	4	6	7.2463e-05	16.3977
ACHA01MRNA0008992	Junction plakoglobin	P30998	73340.8	0.0703	All	0	4	6	7.85287e-05	16.3977
ACHA01MRNA0022929	Probable isocitrate dehydrogenase [NAD] subunit beta, mitochondrial	Q93353	42065.5	0.0682	Some	1	3	6	0.000137889	19.1298
ACHA01MRNA0020185	Stomatin-like protein 3	Q8TAV4	32742.4	0.2121	Unique	4	4	6	0.000176888	17.7767
ACHA01MRNA0026769	Clathrin heavy chain 2	P53675	122418	0.0426	Some	0	4	6	4.97497e-05	16.0348
ACHA01MRNA0001849	Peptidyl-prolyl cis-trans isomerase FKBP1A	P18203	11554.8	0.2243	All	0	2	6	0.000490988	20.6516
ACHA01MRNA0010280	Flotillin-1	O13127	38538.9	0.1217	Some	0	3	6	0.000152277	17.2
ACHA01MRNA0037035	Guanine nucleotide-binding protein G(I)/G(S)/G(T) subunit beta-1	Q6PH57	37288	0.1529	Some	0	4	6	0.000154517	13.8251
ACHA01MRNA0035418	60S ribosomal protein L23 >lcl|P62831.1 RecName: Full=60S ribosomal protein L23	Q90YU5	10438.7	0.4216	Unique	3	3	6	0.000515056	16.003
ACHA01MRNA0038314	Phosphoglycerate mutase 1	Q5ZLN1	28620.8	0.2	Some	3	4	6	0.000206022	16.0573
ACHA01MRNA0029629	Alpha-actinin-1	Q3B7N2	38925	0.0769	Some	1	3	6	0.000155431	14.6949
ACHA01MRNA0036440	Ubiquitin carboxyl-terminal hydrolase isozyme L4	P58321	22847.4	0.202	Unique	2	2	6	0.000258797	21.8871
ACHA01MRNA0009201	Collagen alpha-1(I) chain	P11087	141163	0.0329	Some	1	4	6	3.6008e-05	20.9214
ACHA01MRNA0016596	PDZ and LIM domain protein 7	Q9Z1Z9	27034.6	0.1265	Unique	3	3	6	0.000214431	15.7262
ACHA01MRNA0040384	Cytosolic 5'-nucleotidase 1A	A3KFX0	40472.8	0.144	Unique	5	5	6	0.000145528	15.112
ACHA01MRNA0028335	Ras-related protein rab-11.1	O01803	24089.2	0.1488	Some	0	3	6	0.000244352	13.3322
ACHA01MRNA0006019	Protein NipSnap homolog	Q54I58	26069	0.1478	Some	1	3	6	0.000228416	17.065
ACHA01MRNA0007607	Serine/arginine-rich SC35-like splicing factor SCL30A	Q9LHP2	24480.5	0.0701	Unique	4	4	6	0.000245494	11.7131
ACHA01MRNA0029680	Heterochromatin protein 1-binding protein 3	Q5ZM33	43807.2	0.105	Unique	3	3	6	0.000131339	16.0847
ACHA01MRNA0027858	FK506-binding protein 1	P0C1J3	26349.9	0.1368	Unique	3	3	6	0.000224512	14.7926
ACHA01MRNA0014472	Proteasome subunit alpha type-7-like	Q9CWH6	24408	0.1835	Unique	3	3	6	0.000240989	18.5506
ACHA01MRNA0012769	Cleavage and polyadenylation specificity factor subunit 7	Q5XI29	69000	0.061	Some	0	2	6	8.22155e-05	16.1646
ACHA01MRNA0014383	Sodium/potassium-transporting ATPase subunit alpha-1	Q08DA1	70095.9	0.0711	Some	0	4	6	8.11989e-05	12.8004
ACHA01MRNA0026411	60S ribosomal protein L13a	Q91487	16054	0.1606	Some	0	3	6	0.000383472	10.9187
ACHA01MRNA0039703	Isocitrate dehydrogenase [NADP], mitochondrial	Q4R502	19586.4	0.1696	Some	0	3	6	0.000307226	12.4039
ACHA01MRNA0013048	ADP-ribosylation factor 3	P61206	20583.7	0.2376	Some	0	3	6	0.000290253	16.2756
ACHA01MRNA0038217	Proteasome subunit alpha type-4	P52427	29323.1	0.1762	Some	0	2	6	0.000201286	21.4752
ACHA01MRNA0007952	Protein NipSnap homolog 2	O55126	33547.9	0.1364	Some	0	3	6	0.000183691	15.6012
ACHA01MRNA0038961	KH domain-containing, RNA-binding, signal transduction-associated protein 2	Q9WU01	32210.5	0.0627	Some	0	3	6	0.000173385	13.4685
ACHA01MRNA0002090	RNA-binding protein 4.1	Q6IQ97	30038.1	0.1099	Some	0	3	6	0.000192438	13.8796
ACHA01MRNA0022888	Annexin A4	P13214	32506.6	0.0868	Some	0	2	6	0.000182416	15.0184
ACHA01MRNA0023568	Lamin-B2	P14732	73379.1	0.0644	Some	1	5	6	8.05762e-05	15.2756
ACHA01MRNA0009352	Anthranilate 1,2-dioxygenase system ferredoxin--NAD(+) reductase component	Q84BZ0	73941.7	0.0304	All	0	3	6	7.61387e-05	16.1563
ACHA01MRNA0020668	Anthranilate 1,2-dioxygenase system ferredoxin--NAD(+) reductase component	Q84BZ0	60886.9	0.0371	All	0	3	6	9.28193e-05	16.1563
ACHA01MRNA0040114	Matrilin-3	O42401	49292.5	0.065	All	0	2	6	0.000117793	15.5564
ACHA01MRNA0029264	Matrilin-3	O35701	55908.8	0.0574	All	0	2	6	0.000104031	15.5564
ACHA01MRNA0022331	Anthranilate 1,2-dioxygenase system ferredoxin--NAD(+) reductase component	Q84BZ0	59957.1	0.0382	All	0	3	6	9.55195e-05	16.1563
ACHA01MRNA0000098	Succinate dehydrogenase [ubiquinone] flavoprotein subunit, mitochondrial	Q7ZVF3	72510.1	0.0724	Some	1	3	6	7.92394e-05	17.4822
ACHA01MRNA0000405	Centromere/microtubule-binding protein cbf5	O43102	55577.3	0.0668	All	0	2	6	0.000106348	17.8917
ACHA01MRNA0034858	H/ACA ribonucleoprotein complex subunit 4	O60832	55754.5	0.0667	All	0	2	6	0.000106133	17.8917
ACHA01MRNA0006752	T-complex protein 1 subunit delta	Q54CL2	19562.4	0.2	Unique	3	3	6	0.000283977	15.4106
ACHA01MRNA0014169	60S ribosomal protein L17	Q4PM54	20634.7	0.142	All	0	3	6	0.000298498	15.3445
ACHA01MRNA0008957	40S ribosomal protein S15-3	Q9FY65	15144.1	0.3228	Some	1	2	6	0.000413667	20.4935
ACHA01MRNA0008049	60S ribosomal protein L5	Q26481	33967.6	0.101	Unique	3	3	6	0.000176888	12.9465
ACHA01MRNA0027223	Probable 3-hydroxyisobutyrate dehydrogenase, mitochondrial	Q9XTI0	17385.4	0.227	All	0	3	6	0.000322305	16.23
ACHA01MRNA0017370	Probable 3-hydroxyisobutyrate dehydrogenase, mitochondrial	Q9XTI0	15506.5	0.2552	All	0	3	6	0.000362315	16.23
ACHA01MRNA0028803	40S ribosomal protein S15	P70066	15577.3	0.2148	Some	1	2	6	0.000389153	17.3249
ACHA01MRNA0015396	60S ribosomal protein L17	P37380	21413.3	0.1359	All	0	3	6	0.00028552	15.3445
ACHA01MRNA0000017	Septin-2B	Q63ZQ1	42147.6	0.1924	Some	1	4	6	0.000142373	16.2368
ACHA01MRNA0010810	Putative ubiquitin-conjugating enzyme E2 N-like	Q5JXB2	15434.9	0.2536	Some	1	3	6	0.000380694	17.508
ACHA01MRNA0021193	Guanine nucleotide-binding protein G(I)/G(S)/G(T) subunit beta-1	Q6PH57	37288	0.1529	Some	0	4	6	0.000154517	13.8251
ACHA01MRNA0039692	Myosin-6	P02563	49948.1	0.0635	Some	0	2	6	0.000119129	14.3872
ACHA01MRNA0027034	Cell division cycle protein 48 homolog	P54774	50586.3	0.0987	Some	0	4	6	0.00011521	15.8717
ACHA01MRNA0039816	Probable serine/threonine-protein phosphatase PP2A regulatory subunit	Q09543	43769.6	0.0902	All	0	2	6	0.000135401	17.5596
ACHA01MRNA0004903	RNA-binding protein 4	Q9BWF3	37218.4	0.1121	Some	1	4	6	0.000159199	13.5003
ACHA01MRNA0030643	Keratin, type I cytoskeletal 18	Q7ZTS4	50941	0.0394	Some	1	2	6	0.000114958	14.2155
ACHA01MRNA0003115	Adseverin	Q60604	82039.9	0.0899	All	0	5	6	7.05177e-05	16.0095
ACHA01MRNA0030576	RNA-binding protein 4B	Q64LC9	15468.7	0.2132	Some	0	3	6	0.000386292	13.5
ACHA01MRNA0030788	Myosin-binding protein C, slow-type	Q00872	286247	0.0081	Unique	4	4	6	2.02919e-05	14.4386
ACHA01MRNA0007691	Gamma-crystallin M2	P10044	22601.6	0.1739	Some	2	3	6	0.00028552	14.8241
ACHA01MRNA0020533	ADP-ribosylation factor 3	P61206	20583.7	0.2376	Some	0	3	6	0.000290253	16.2756
ACHA01MRNA0004792	Ras-like GTP-binding protein Rho1	P48148	22910.7	0.2079	Some	0	3	6	0.000260078	15.3288
ACHA01MRNA0009825	Serine/threonine-protein phosphatase PP2A 65 kDa regulatory subunit	P36179	54045.9	0.0726	All	0	2	6	0.000108995	17.5596
ACHA01MRNA0040691	Ras-like GTP-binding protein Rho1	P48148	21602	0.2176	Some	0	3	6	0.000272206	15.3288
ACHA01MRNA0034279	Phosphoglycerate mutase 1	Q5ZLN1	28911.8	0.1417	Some	0	3	5	0.000172361	14.2433
ACHA01MRNA0040494	Far upstream element-binding protein 3	Q96I24	32965	0.0942	All	0	2	5	0.000142142	15.153
ACHA01MRNA0014504	Far upstream element-binding protein 3	Q96I24	61070.2	0.0497	All	0	2	5	7.50939e-05	15.153
ACHA01MRNA0019933	Keratin, type I cytoskeletal 17	Q04695	34053.5	0.0774	Some	0	3	5	0.000147407	11.2187
ACHA01MRNA0036690	Far upstream element-binding protein 3	Q96I24	39445.7	0.0767	All	0	2	5	0.000115819	15.153
ACHA01MRNA0000713	NADH dehydrogenase [ubiquinone] iron-sulfur protein 3, mitochondrial	Q0MQG7	32498.6	0.0919	Unique	2	2	5	0.000154699	13.1352
ACHA01MRNA0008287	Phosphoglycerate mutase 1	Q5ZLN1	28911.8	0.1417	Some	0	3	5	0.000172361	14.2433
ACHA01MRNA0008912	40S ribosomal protein S3	Q5R465	12690.7	0.4118	Unique	4	4	5	0.000367897	13.6314
ACHA01MRNA0017580	Clathrin heavy chain 2	P53675	43865.6	0.1227	Some	0	4	5	0.000114307	14.1842
ACHA01MRNA0040495	Cartilage matrix protein	P05099	164344	0.028	Some	1	3	5	2.92255e-05	15.3535
ACHA01MRNA0014382	Elongation factor 1-gamma	Q29387	31899.9	0.1476	Some	0	4	5	0.000161549	11.8815
ACHA01MRNA0032618	Isocitrate dehydrogenase [NAD] subunit 1, mitochondrial	O13696	11128.7	0.2524	Some	0	2	5	0.000425046	16.5725
ACHA01MRNA0019759	Clathrin heavy chain 2	P53675	64746	0.0836	Some	0	4	5	7.78999e-05	14.1842
ACHA01MRNA0012476	Poly(rC)-binding protein 1	O19048	48198.9	0.108	Some	1	3	5	0.000100643	13.2958
ACHA01MRNA0035508	F-actin-capping protein subunit beta	Q5BGP0	30737.5	0.0733	Some	3	4	5	0.000160365	9.642
ACHA01MRNA0011231	M-protein, striated muscle	Q02173	100627	0.0588	Some	2	3	5	4.76904e-05	14.1156
ACHA01MRNA0017352	Lamin-B1	P70615	43961.8	0.1085	Some	0	4	5	0.000113126	10.8733
ACHA01MRNA0001202	Glycogen phosphorylase, muscle form	P11217	20235.1	0.1307	Unique	3	3	5	0.000248749	13.2113
ACHA01MRNA0004528	Creatine kinase U-type, mitochondrial	P70079	42012.3	0.0992	Some	0	2	5	0.000117372	17.2686
ACHA01MRNA0022910	13 kDa ribonucleoprotein-associated protein	Q6C0I0	13984.6	0.2266	All	0	2	5	0.000342029	18.0376
ACHA01MRNA0011972	Guanine nucleotide-binding protein G(I)/G(S)/G(T) subunit beta-2	P62879	37308.7	0.0853	Some	2	3	5	0.000128764	11.6764
ACHA01MRNA0022818	V-type proton ATPase catalytic subunit A	P31404	44491.5	0.1369	Some	0	3	5	0.000107041	13.5036
ACHA01MRNA0028191	Myomesin-3	Q5VTT5	143180	0.0156	Some	1	3	5	3.41762e-05	12.565
ACHA01MRNA0028908	Cell division cycle protein 48 homolog	P54774	45397.7	0.076	Some	0	3	5	0.000107303	13.2694
ACHA01MRNA0016822	Glucose-6-phosphate isomerase	Q3ZBD7	57206.1	0.0819	Some	1	3	5	8.53407e-05	14.9886
ACHA01MRNA0024918	Putative hexokinase HKDC1	Q91W97	104344	0.0192	Some	0	2	5	4.67732e-05	11.969
ACHA01MRNA0037491	Isocitrate dehydrogenase [NAD] subunit alpha, mitochondrial	Q28480	34167.2	0.1262	Some	0	3	5	0.000141682	13.5693
ACHA01MRNA0027031	Collagen alpha-2(I) chain	C0HJP0	18346.9	0.1317	Some	0	3	5	0.00021356	12.943
ACHA01MRNA0016945	Small nuclear ribonucleoprotein Sm D3	P62318	13920.3	0.2362	Unique	3	3	5	0.000344723	12.6922
ACHA01MRNA0039378	Ubiquitin-conjugating enzyme E2 13	P52490	18964.8	0.2071	Some	0	2	5	0.000259052	15.5681
ACHA01MRNA0008435	RNA-binding protein 4.1	Q6IQ97	30046.2	0.0769	Some	0	2	5	0.000160365	12.0164
ACHA01MRNA0013281	Myosin-7	P13540	158609	0.0146	Some	0	2	5	3.19094e-05	11.432
ACHA01MRNA0028057	ATP-dependent RNA helicase WM6	Q27268	37139	0.1169	Some	0	3	5	0.000134707	13.6266
ACHA01MRNA0040284	Ubiquitin-conjugating enzyme E2 13	P52490	17299.1	0.2273	Some	0	2	5	0.000284284	15.5681
ACHA01MRNA0010198	Creatine kinase S-type, mitochondrial	P17540	48311.7	0.0855	Some	0	2	5	0.000101108	17.2686
ACHA01MRNA0039024	Annexin A4	P08132	15398.7	0.2878	Some	2	4	5	0.000314962	11.8451
ACHA01MRNA0023242	Probable 26S proteasome non-ATPase regulatory subunit 3	P93768	39840.8	0.1166	Some	1	3	5	0.000127638	14.5425
ACHA01MRNA0003575	Putative hexokinase HKDC1	Q91W97	104515	0.0191	Some	0	2	5	4.63769e-05	11.969
ACHA01MRNA0007413	Transaldolase	Q7N8Z1	24925.7	0.1013	Unique	2	2	5	0.000192862	13.2357
ACHA01MRNA0005881	Nascent polypeptide-associated complex subunit beta	Q0CGL5	17365	0.1835	All	0	2	5	0.000277087	16.7314
ACHA01MRNA0013870	Eukaryotic translation initiation factor 3 subunit K	Q567V6	25919	0.2108	All	0	3	5	0.000196322	17.3569
ACHA01MRNA0039292	Transcription factor BTF3 homolog 4	Q6PC91	11228.5	0.2843	All	0	2	5	0.000429213	16.7314
ACHA01MRNA0040683	Eukaryotic translation initiation factor 3 subunit K	Q567V6	25919	0.2108	All	0	3	5	0.000196322	17.3569
ACHA01MRNA0010051	13 kDa ribonucleoprotein-associated protein	Q6C0I0	13984.6	0.2266	All	0	2	5	0.000342029	18.0376
ACHA01MRNA0012828	Myosin-7	P79293	216536	0.0106	Some	0	2	5	2.32747e-05	11.432
ACHA01MRNA0005316	M-protein, striated muscle	Q02173	106808	0.0209	Some	1	3	5	4.56991e-05	12.4546
ACHA01MRNA0018196	High choriolytic enzyme 1	P31580	31110.4	0.0618	Some	1	3	5	0.000159199	11.4327
ACHA01MRNA0011888	T-complex protein 1 subunit epsilon	P48643	59470	0.1201	Some	0	3	5	8.09238e-05	13.833
ACHA01MRNA0001161	Glycogen phosphorylase, brain form	Q5R5M6	54036.7	0.1061	Some	2	3	5	9.47614e-05	15.1586
ACHA01MRNA0008174	Succinate dehydrogenase [ubiquinone] flavoprotein subunit, mitochondrial	Q7ZVF3	72510.1	0.0724	Some	0	2	5	6.60328e-05	15.5967
ACHA01MRNA0037457	Collagen alpha-2(VI) chain	P12110	38293.8	0.07	All	0	2	5	0.000122632	12.295
ACHA01MRNA0023667	Cathepsin E	P14091	35830.8	0.1319	Some	1	3	5	0.000134294	15.9327
ACHA01MRNA0033140	Electron transfer flavoprotein subunit beta	Q54YZ4	27436.7	0.1339	Unique	3	3	5	0.000172361	12.6904
ACHA01MRNA0001669	Trypsin	P19799	26379.7	0.1429	All	0	2	5	0.000178693	16.087
ACHA01MRNA0011238	Trypsin	P19799	31025.9	0.122	All	0	2	5	0.000152543	16.087
ACHA01MRNA0026627	Trypsin	P19799	26379.7	0.1429	All	0	2	5	0.000178693	16.087
ACHA01MRNA0018349	Trypsin	P19799	26379.7	0.1429	All	0	2	5	0.000178693	16.087
ACHA01MRNA0027963	Peroxiredoxin	Q91191	22164.3	0.1465	Some	0	3	5	0.00022111	11.5307
ACHA01MRNA0016320	Peroxiredoxin	Q91191	27142.7	0.1189	Some	0	3	5	0.000179425	11.5307
contaminant_INT-STD1	#N/A	#N/A	69207.4	0.0412	Unique	2	2	5	7.21248e-05	13.1765
ACHA01MRNA0009482	Conserved regulator of innate immunity protein 3	Q21018	20087.4	0.3034	All	0	3	5	0.000245954	14.9686
ACHA01MRNA0032645	Rab GDP dissociation inhibitor alpha	P50398	47735	0.1351	Some	0	3	5	0.000103744	14.4397
ACHA01MRNA0024200	Rab GDP dissociation inhibitor beta	P50397	42166.5	0.152	Some	0	3	5	0.000116746	14.4397
ACHA01MRNA0029848	14-3-3 protein beta/alpha-A	Q5PRD0	14023.6	0.24	Some	0	2	5	0.000350238	13.4182
ACHA01MRNA0010295	Annexin A2	P19620	38493	0.0858	Unique	3	3	5	0.000129526	17.0386
ACHA01MRNA0020802	Muscle-related coiled-coil protein	A1L260	31228.2	0.1201	All	0	3	5	0.000154699	13.4604
ACHA01MRNA0007635	Gelation factor	P13466	53983.5	0.0888	Some	3	4	5	9.0454e-05	11.586
ACHA01MRNA0005658	Muscle-related coiled-coil protein	A1L260	31228.2	0.1201	All	0	3	5	0.000154699	13.4604
ACHA01MRNA0002259	40S ribosomal protein S14	P19950	13754.2	0.1008	Some	0	2	5	0.000339378	12.176
ACHA01MRNA0023656	T-complex protein 1 subunit theta	Q552J0	59329.1	0.0623	Some	1	4	5	8.01827e-05	12.0714
ACHA01MRNA0038875	Uncharacterized protein in bps2 5'region	P32986	34946	0.2075	Some	1	3	5	0.000137672	15.5753
ACHA01MRNA0036832	Proliferation-associated protein 2G4	Q9UQ80	20715.6	0.1475	Some	0	3	5	0.000239234	11.2862
ACHA01MRNA0007146	Methionine aminopeptidase	B6YTG0	43339.3	0.0689	Some	0	3	5	0.000111683	11.2862
ACHA01MRNA0029038	RNA-binding protein 4	Q3MHX3	37072.4	0.1125	Some	0	3	5	0.000133069	11.9495
ACHA01MRNA0029590	Septin-2B	Q63ZQ1	35589.2	0.2298	Some	0	3	5	0.000141682	14.6122
ACHA01MRNA0000407	14-3-3 protein zeta	Q6P4Z5	14396.8	0.2326	Some	0	2	5	0.000339378	13.4182
ACHA01MRNA0025607	Myelin basic protein	P20939	13293.1	0.2143	Some	0	2	5	0.000347458	14.531
ACHA01MRNA0016265	Cartilage matrix protein	P21941	66834.9	0.0762	Some	0	3	5	7.2483e-05	15.8416
ACHA01MRNA0004017	Palladin	P0C5E3	221124	0.0245	Some	1	4	5	2.19118e-05	11.1269
ACHA01MRNA0023857	Cartilage matrix protein	P21941	43990.9	0.117	Some	0	3	5	0.000111399	15.8416
ACHA01MRNA0015247	Cartilage matrix protein	P51942	21342.7	0.1302	All	0	2	5	0.00022802	12.295
ACHA01MRNA0022623	Ovotransferrin	P02789	80517.3	0.0469	Some	0	3	5	5.8686e-05	11.4201
ACHA01MRNA0028081	26S proteasome non-ATPase regulatory subunit 6	Q15008	45431.3	0.0696	Some	1	3	5	0.000112834	15.179
ACHA01MRNA0026155	Lamin-B2	P14732	65472	0.0722	Some	0	4	5	7.5223e-05	13.0828
ACHA01MRNA0010392	Filamin-B	Q9MZD2	149420	0.046	Some	0	4	5	3.09616e-05	13.3425
ACHA01MRNA0019206	40S ribosomal protein S26E	P21772	13035	0.3103	Unique	3	3	5	0.000377412	13.6371
ACHA01MRNA0026654	Conserved regulator of innate immunity protein 3	Q21018	24477.7	0.2488	All	0	3	5	0.00020175	14.9686
ACHA01MRNA0014621	Protein NipSnap homolog 3B	Q9CQE1	23012.6	0.1159	Some	0	2	5	0.000211496	13.9051
ACHA01MRNA0012244	Guanine nucleotide-binding protein G(o) subunit alpha	P09471	39858.9	0.0904	Unique	3	3	5	0.000123672	13.1534
ACHA01MRNA0017144	Phosphoglucomutase	Q7KHA1	70687	0.048	Unique	2	2	5	6.77705e-05	14.6739
ACHA01MRNA0026712	NADH dehydrogenase [ubiquinone] 1 alpha subcomplex subunit 10, mitochondrial	P34942	31567.7	0.1319	Unique	2	2	5	0.000160365	16.5006
ACHA01MRNA0002059	Neurofilament light polypeptide	Q02916	63012.6	0.016	Some	0	2	5	7.78999e-05	11.5309
ACHA01MRNA0035378	Coactosin-like protein	Q2HJ57	16075.8	0.2465	Unique	4	4	5	0.000308308	10.922
ACHA01MRNA0024388	Vimentin	P48670	29920.9	0.0349	Some	0	2	5	0.000169689	11.5309
ACHA01MRNA0019087	Vimentin	P48670	29920.9	0.0349	Some	0	2	5	0.000169689	11.5309
ACHA01MRNA0029393	Matrin-3	P43243	115862	0.032	Unique	4	4	5	4.24222e-05	11.5634
ACHA01MRNA0015725	Myosin-binding protein H	Q13203	45866.6	0.0523	Unique	3	3	5	0.00010399	11.1013
ACHA01MRNA0032582	Fatty acid-binding protein, heart	O13008	21090.8	0.2147	Unique	3	3	5	0.000229213	12.6304
ACHA01MRNA0039295	DELTA-stichotoxin-Hmg2b	P0DMX2	19811.5	0.2768	Unique	3	3	5	0.000247343	15.4826
ACHA01MRNA0003695	Sodium/potassium-transporting ATPase subunit alpha-1	P18907	112573	0.0411	Some	0	3	5	4.27955e-05	14.2636
ACHA01MRNA0007809	Sodium/potassium-transporting ATPase subunit alpha-1	P18907	110941	0.0416	Some	0	3	5	4.33893e-05	14.2636
ACHA01MRNA0015957	Sodium/potassium-transporting ATPase subunit alpha-1	P18907	107190	0.043	Some	0	3	5	4.48563e-05	14.2636
ACHA01MRNA0000786	Peroxiredoxin-2D	O22711	24308.5	0.1964	All	0	3	5	0.000195445	12.3522
ACHA01MRNA0029382	U2 small nuclear ribonucleoprotein A'	Q5BGW9	31051.2	0.2218	Unique	4	4	5	0.000159199	16.738
ACHA01MRNA0003582	40S ribosomal protein S6	O01727	28672	0.2088	Some	2	4	5	0.000175822	15.2146
ACHA01MRNA0023021	Obg-like ATPase 1	Q7ZU42	38492.9	0.0765	Unique	2	2	5	0.000128764	13.7692
ACHA01MRNA0038313	Neurofilament light polypeptide	P35616	62839.5	0.016	Some	0	2	5	7.80388e-05	11.5309
ACHA01MRNA0021196	Macrophage-capping protein	P40121	37925	0.076	Unique	2	2	5	0.000128011	12.4401
ACHA01MRNA0038607	Protein disulfide-isomerase A6	Q63081	54495	0.0581	Unique	2	2	5	8.7735e-05	14.2368
ACHA01MRNA0001940	Protein BTR1	Q9LZ82	35724.6	0.1098	Unique	2	2	5	0.00012991	12.5596
ACHA01MRNA0040650	T-complex protein 1 subunit epsilon	P48643	59470	0.1201	Some	0	3	5	8.09238e-05	13.833
ACHA01MRNA0026430	Glyoxylate reductase	Q9C4M5	21426.6	0.3128	Unique	4	4	5	0.000224512	14.8884
ACHA01MRNA0005638	60S ribosomal protein L32	Q90YT6	16774.1	0.1724	Unique	3	3	5	0.000301929	11.4546
ACHA01MRNA0023486	Beta-crystallin S-1	P48646	20728.6	0.32	Unique	4	4	5	0.00025017	14.3651
ACHA01MRNA0024895	Beta-soluble NSF attachment protein	P85969	15719	0.2721	Unique	3	3	5	0.00032191	13.2258
ACHA01MRNA0027675	Cytochrome c1-2, heme protein, mitochondrial	P29610	22271.1	0.1859	Unique	4	4	5	0.000219999	15.0382
ACHA01MRNA0038582	Peroxiredoxin-2D	O22711	20727.9	0.228	All	0	3	5	0.000226838	12.3522
ACHA01MRNA0014465	Proteasome subunit beta type-6	Q55GJ6	24842.3	0.1552	Unique	3	3	4	0.000150965	12.1022
ACHA01MRNA0010173	Stomatin-like protein 2, mitochondrial	Q9UJZ1	39431.4	0.0565	Unique	2	2	4	9.89373e-05	8.8578
ACHA01MRNA0001899	Actin-related protein 2/3 complex subunit 4	P59998	19675.3	0.1131	All	0	2	4	0.000208475	9.6248
ACHA01MRNA0007971	Actin-related protein 2/3 complex subunit 4	P59998	19544.3	0.1138	All	0	2	4	0.000209723	9.6248
ACHA01MRNA0029993	Myosin-9	P14105	73443.8	0.0541	Some	0	3	4	5.56817e-05	9.7358
ACHA01MRNA0025661	Actin-related protein 2/3 complex subunit 4	P59998	12599.8	0.1743	All	0	2	4	0.000321319	9.6248
ACHA01MRNA0030907	Nucleoplasmin	P05221	30028.8	0.0916	Unique	2	2	4	0.000128292	9.9177
ACHA01MRNA0022361	Forkhead box protein K2	Q7ZX03	48822.6	0.0852	Unique	2	2	4	7.64712e-05	14.6562
ACHA01MRNA0014254	Beta-galactoside-binding lectin	P08520	14582	0.2598	Unique	2	2	4	0.000275778	11.5436
ACHA01MRNA0027495	Proteasome subunit alpha type-5	Q9M4T8	26355.2	0.1411	Unique	2	2	4	0.000145327	12.0111
ACHA01MRNA0024638	T-complex protein 1 subunit zeta	Q3MHL7	68174.9	0.0773	Some	0	4	4	5.6399e-05	8.8907
ACHA01MRNA0032756	Ras-related protein ced-10	Q03206	24461.7	0.1461	Some	0	3	4	0.000159926	9.0769
ACHA01MRNA0020075	ADP-ribosylation factor 5	P49702	20311.6	0.1944	Some	0	2	4	0.000194577	11.7239
ACHA01MRNA0027657	Ras-related protein ced-10	Q03206	21655.1	0.1667	Some	0	3	4	0.000182416	9.0769
ACHA01MRNA0010429	Ribose-phosphate pyrophosphokinase 1	P60892	34800	0.0594	All	0	2	4	0.000109449	8.3228
ACHA01MRNA0016253	Arrestin-C	P36575	43534.3	0.0846	Unique	3	3	4	8.98046e-05	10.7656
ACHA01MRNA0009036	Ribose-phosphate pyrophosphokinase 1	P60892	34800	0.0594	All	0	2	4	0.000109449	8.3228
ACHA01MRNA0031742	Vimentin	P02543	39868.1	0.0632	Unique	4	4	4	0.000100643	9.0737
ACHA01MRNA0003833	Ribose-phosphate pyrophosphokinase 2	Q5XGI0	11218.7	0.1863	All	0	2	4	0.000343371	8.3228
ACHA01MRNA0016516	Septin-2	Q5ZMH1	40532.9	0.1102	Some	2	3	4	9.89373e-05	9.8052
ACHA01MRNA0017687	Retinol dehydrogenase 7	O88451	35951.7	0.059	Unique	3	3	4	0.00010877	10.5639
ACHA01MRNA0009290	Heterogeneous nuclear ribonucleoprotein Q	O60506	69026.5	0.0679	Some	3	4	4	5.65813e-05	10.1792
ACHA01MRNA0028014	High mobility group-T protein	P07746	22215.8	0.1289	Some	1	3	4	0.000180535	8.4339
ACHA01MRNA0014446	Dolichyl-diphosphooligosaccharide--protein glycosyltransferase subunit 1	Q9GZH4	26169	0.114	All	0	2	4	0.000153613	12.0577
ACHA01MRNA0008838	Dolichyl-diphosphooligosaccharide--protein glycosyltransferase subunit 1	Q9GZH4	65744.2	0.0448	All	0	2	4	6.02819e-05	12.0577
ACHA01MRNA0009369	Myozenin-1	Q8SQ24	33522.7	0.1923	Unique	4	4	4	0.000112256	9.6617
ACHA01MRNA0017659	Keratin, type I cytoskeletal 17	Q9QWL7	28260	0.0632	Some	0	2	4	0.000138434	8.3688
ACHA01MRNA0020714	Matrilin-3	O42401	25692.6	0.1266	Unique	3	3	4	0.00014778	7.9159
ACHA01MRNA0004758	Lamin-B1	P14733	12613.7	0.1818	Unique	2	2	4	0.000318398	9.1996
ACHA01MRNA0033739	26S protease regulatory subunit 7	P35998	48819.1	0.0647	Unique	2	2	4	8.08864e-05	10.8596
ACHA01MRNA0011711	Protein S100-A13	Q99584	10838.2	0.2427	Unique	3	3	4	0.000340037	11.0035
ACHA01MRNA0016652	60S ribosomal protein L22-like 1	Q5I0R6	15295.1	0.2955	Unique	2	2	4	0.000265332	13.5408
ACHA01MRNA0038690	Ras-related protein rab-11.1	O01803	19208.9	0.1412	Some	0	2	4	0.000206022	9.6464
ACHA01MRNA0023099	Cofilin-2	P21566	18014	0.2405	Unique	3	3	4	0.00022167	10.1148
ACHA01MRNA0035703	Enoyl-CoA delta isomerase 1, mitochondrial	P23965	18887.8	0.193	All	0	2	4	0.000204818	11.3638
ACHA01MRNA0031568	Enoyl-CoA delta isomerase 1, mitochondrial	P42125	25620	0.141	All	0	2	4	0.000149674	11.3638
ACHA01MRNA0005566	GTP-binding nuclear protein Ran	Q9YGC0	27211.9	0.1125	Unique	3	3	4	0.000145933	11.6806
ACHA01MRNA0031649	Voltage-dependent anion-selective channel protein 2	P82013	30017.2	0.0747	Unique	2	2	4	0.00012464	10.0394
ACHA01MRNA0026761	High choriolytic enzyme 1	P31580	31110.4	0.0618	Some	0	2	4	0.000127359	9.8666
ACHA01MRNA0039053	Mannose-specific lectin	P30617	13164.2	0.3103	Some	1	2	4	0.000301929	13.2568
ACHA01MRNA0012925	Calmodulin-alpha	P62146	11374.4	0.4554	Some	0	2	4	0.00034677	12.249
ACHA01MRNA0039523	Transcriptional activator protein Pur-beta	O35295	33685.6	0.1581	Some	2	3	4	0.00011298	12.481
ACHA01MRNA0035145	Transcriptional activator protein Pur-beta	O35295	33999.5	0.0942	Some	1	2	4	0.000113714	12.8096
ACHA01MRNA0034355	60S ribosomal protein L23A	O22644	17730	0.1548	Unique	2	2	4	0.00022596	12.182
ACHA01MRNA0009071	Ras-related protein rab-11.1	O01803	25883	0.1048	Some	0	2	4	0.000152942	9.6464
ACHA01MRNA0016715	Dihydropteridine reductase	Q86A17	18229.1	0.1771	Unique	4	4	4	0.000200136	9.7596
ACHA01MRNA0021949	Heterogeneous nuclear ribonucleoprotein A/B	Q99729	40204.1	0.0826	Unique	3	3	4	9.64843e-05	9.4915
ACHA01MRNA0035249	Proteasome subunit beta type-5	Q32KL2	29607.3	0.1734	Some	1	3	4	0.000129239	10.25
ACHA01MRNA0032970	Heterogeneous nuclear ribonucleoprotein C	Q5RA82	34246.6	0.1205	Unique	3	3	4	0.000114084	9.3713
ACHA01MRNA0031747	T-complex protein 1 subunit theta	Q552J0	59329.1	0.0623	Some	0	3	4	6.41462e-05	10.0844
ACHA01MRNA0024206	Probable ATP-dependent RNA helicase DDX5	Q61656	72552.9	0.0586	Some	1	3	4	5.40491e-05	8.9854
ACHA01MRNA0038200	Probable ATP-dependent RNA helicase DDX5	Q61656	66422.3	0.0669	Some	1	3	4	5.85682e-05	8.9551
ACHA01MRNA0005360	Filamin-B	Q9MZD2	80907.4	0.0669	All	0	3	4	4.5963e-05	10.334
ACHA01MRNA0015847	Filamin-B	Q9MZD2	89877.9	0.0601	All	0	3	4	4.13017e-05	10.334
ACHA01MRNA0013023	Myomesin-3	Q5VTT5	69348.9	0.0319	Some	0	2	4	5.59486e-05	10.3991
ACHA01MRNA0009009	T-complex protein 1 subunit eta	P80313	59331.8	0.0699	Unique	3	3	4	6.4382e-05	8.3799
ACHA01MRNA0003278	Adenylosuccinate lyase	Q9UZ99	54358.8	0.0832	Unique	2	2	4	7.28146e-05	10.798
ACHA01MRNA0039545	26S proteasome non-ATPase regulatory subunit 6	Q15008	45431.3	0.0696	Some	0	2	4	9.02675e-05	13.0814
ACHA01MRNA0001497	ATP-dependent RNA helicase DDX1	Q91VR5	14563.3	0.2791	All	0	2	4	0.000271502	13.1758
ACHA01MRNA0032612	ATP-dependent RNA helicase Ddx1	Q9VNV3	84847.5	0.0471	All	0	2	4	4.57828e-05	13.1758
ACHA01MRNA0034723	Cathepsin E	Q800A0	34891.7	0.1044	Some	0	2	4	0.000110835	14.0498
ACHA01MRNA0024274	Mimecan	Q9DE65	31658.5	0.1103	All	0	2	4	0.00012464	11.7446
ACHA01MRNA0019677	Mimecan	Q9DE65	38342	0.0899	All	0	2	4	0.000101518	11.7446
ACHA01MRNA0039726	Translation elongation factor 2	Q1HPK6	30990.6	0.1273	Some	0	3	4	0.000127359	9.6207
ACHA01MRNA0007276	Heterogeneous nuclear ribonucleoprotein K	P61980	41004.1	0.0976	Some	1	3	4	9.49155e-05	10.7474
ACHA01MRNA0024006	Collagen alpha-1(XII) chain	Q28902	55188.7	0.0455	Some	0	2	4	6.9217e-05	10.2781
ACHA01MRNA0005065	60S ribosomal protein L30	O49884	12898.7	0.2414	Unique	2	2	4	0.000301929	13.2656
ACHA01MRNA0028555	eIF-2-alpha kinase activator GCN1	E9PVA8	67283.9	0.0658	Some	0	2	4	5.76049e-05	10.3019
ACHA01MRNA0011968	Heterogeneous nuclear ribonucleoprotein D-like	Q9Z130	29340.1	0.0695	Some	1	2	4	0.000135227	10.0263
ACHA01MRNA0005319	Polymerase I and transcript release factor	P85125	31541.7	0.0584	Unique	2	2	4	0.000127824	7.3323
ACHA01MRNA0015259	Myosin-binding protein H-like	A2RUH7	26178	0.113	Unique	3	3	4	0.000152277	10.9583
ACHA01MRNA0030089	Palladin	P0C5E3	285256	0.0141	Some	0	3	4	1.36812e-05	8.5229
ACHA01MRNA0008706	Myosin regulatory light polypeptide 9	Q5E9E2	19787.4	0.1156	Some	0	2	4	0.00020245	9.4596
ACHA01MRNA0008465	Rab GDP dissociation inhibitor beta	Q61598	12592.5	0.3486	Some	0	2	4	0.000321319	11.8974
ACHA01MRNA0027766	Lamin-B1	P20700	12978.5	0.2946	Some	0	3	4	0.000312713	9.0926
ACHA01MRNA0029327	Gelation factor	P13466	110319	0.0278	Some	2	3	4	3.47803e-05	8.5409
ACHA01MRNA0002684	Nucleoside diphosphate kinase A	Q05982	22570.5	0.115	Some	2	4	4	0.000175119	10.0027
ACHA01MRNA0036162	T-complex protein 1 subunit epsilon	O04450	49035.7	0.079	Some	0	2	4	7.90605e-05	10.5255
ACHA01MRNA0010160	Superoxide dismutase [Mn], mitochondrial	P07895	25119.8	0.1244	All	0	2	4	0.000155661	11.7937
ACHA01MRNA0004480	Ubiquitin carboxyl-terminal hydrolase 2	Q9UUB6	37409.8	0.0578	Some	1	3	4	0.000106455	8.4829
ACHA01MRNA0023841	60S ribosomal protein L21	P49667	18469.9	0.1875	All	0	2	4	0.000218899	11.9385
ACHA01MRNA0004276	60S ribosomal protein L21	P49667	16672.9	0.2069	All	0	2	4	0.000241543	11.9385
ACHA01MRNA0035648	ADP-sugar pyrophosphatase	Q5RCY2	22140.5	0.1859	All	0	2	4	0.000175999	14.2976
ACHA01MRNA0000982	Uncharacterized Nudix hydrolase P35G2.12	Q9P791	24881.6	0.1659	All	0	2	4	0.000157057	14.2976
ACHA01MRNA0010159	Superoxide dismutase [Mn], mitochondrial	P07895	25119.8	0.1244	All	0	2	4	0.000155661	11.7937
ACHA01MRNA0040342	Nucleolin	P08199	48808.8	0.071	Some	0	2	4	7.76581e-05	9.9355
ACHA01MRNA0006117	Superoxide dismutase [Mn], mitochondrial	P07895	25103.8	0.1244	All	0	2	4	0.000155661	11.7937
ACHA01MRNA0003669	Paraspeckle component 1	Q1LZD9	107202	0.0318	Some	2	4	4	3.5885e-05	9.0914
ACHA01MRNA0035324	Adenylate kinase 2, mitochondrial	Q9WTP6	26441.5	0.144	Some	2	4	4	0.000144131	8.8048
ACHA01MRNA0003023	Four and a half LIM domains protein 2	Q14192	34310	0.0836	All	0	3	4	0.000117136	8.0174
ACHA01MRNA0013002	Protein ABHD14B	Q6DGG1	22831.7	0.1374	Unique	2	2	4	0.00016599	9.8826
ACHA01MRNA0006154	Four and a half LIM domains protein 2	Q2KI95	34302.8	0.0845	All	0	3	4	0.000118324	8.0174
ACHA01MRNA0005871	Cytochrome b-c1 complex subunit 2, mitochondrial	P32551	15564.8	0.1958	Some	0	2	4	0.000244922	11.6313
ACHA01MRNA0031075	Ras-related protein Rab-1B	Q2HJH2	22292.2	0.1343	Some	0	2	4	0.000174248	9.3082
ACHA01MRNA0030117	Ras-related protein Rab-1B	P10536	22341.2	0.133	Some	0	2	4	0.000172531	9.3082
ACHA01MRNA0009306	Ras-related protein ORAB-1	P22125	21658	0.1378	Some	0	2	4	0.000178693	9.3082
ACHA01MRNA0007770	Microsomal triglyceride transfer protein large subunit	A0A0R4IVV0	425573	0.0131	Some	1	3	4	9.20468e-06	8.9369
ACHA01MRNA0025223	Pyrimidine-specific ribonucleoside hydrolase RihA	A9MKC6	21871.1	0.197	Some	0	2	4	0.000176888	12.3654
ACHA01MRNA0035845	Myosin regulatory light chain 12B	A4IF97	11538.4	0.198	Some	0	2	4	0.00034677	9.4596
ACHA01MRNA0003929	Hexokinase-1	P19367	38598.4	0.0525	Some	0	2	4	0.00010211	9.8353
ACHA01MRNA0039312	Cullin-associated NEDD8-dissociated protein 1	Q86KD1	118301	0.043	Some	1	3	4	3.27631e-05	10.9065
ACHA01MRNA0021557	Protein NDRG2	Q4R4K0	39336.6	0.1597	All	0	3	4	9.81059e-05	14.1027
ACHA01MRNA0031546	40S ribosomal protein S23	Q90YQ1	15836.7	0.1608	Unique	2	2	4	0.000244922	12.2615
ACHA01MRNA0022214	Protein NDRG4	Q8BTG7	17688.8	0.3608	All	0	3	4	0.00022167	14.1027
ACHA01MRNA0019984	Prohibitin-5, mitochondrial	Q9LY99	15457	0.1702	Some	0	2	4	0.000248396	14.3318
ACHA01MRNA0022395	Myosin-11	P35749	191103	0.0121	Some	0	2	4	2.11241e-05	9.8346
ACHA01MRNA0026720	60S ribosomal protein L19	Q7ZYS1	23271	0.1282	Unique	2	2	4	0.000179609	12.0238
ACHA01MRNA0014461	Major vault protein	Q62667	53948	0.076	Some	0	3	4	7.19175e-05	10.8117
ACHA01MRNA0036810	Phosphoglycerate mutase 1	Q5ZLN1	28970.8	0.0866	Some	1	3	4	0.000137889	10.1402
ACHA01MRNA0014908	Calcium-binding mitochondrial carrier protein Aralar2	Q9UJS0	20417.8	0.2053	Unique	2	2	4	0.000184336	9.3171
ACHA01MRNA0031908	Syntaxin-binding protein 3	Q60770	31979.2	0.15	Unique	2	2	4	0.000125085	11.4418
ACHA01MRNA0020425	Actin-related protein 3	O73723	35948.1	0.1672	Unique	3	3	4	0.000110485	10.53
ACHA01MRNA0025961	Polypyrimidine tract-binding protein homolog 3	Q6ICX4	59161.8	0.0596	Unique	3	3	4	6.52212e-05	10.0028
ACHA01MRNA0002761	Medium-chain specific acyl-CoA dehydrogenase, mitochondrial	P08503	46002.2	0.0521	Unique	3	3	4	8.29948e-05	10.2079
ACHA01MRNA0027097	Spectrin beta chain, erythrocytic	P15508	104871	0.05	Unique	3	3	4	3.89153e-05	10.1763
ACHA01MRNA0007836	Glutathione S-transferase	P46423	17770.8	0.1711	All	0	3	4	0.00023042	8.9376
ACHA01MRNA0016089	Mitochondrial dicarboxylate carrier	Q9QZD8	33240.4	0.1086	Unique	2	2	4	0.00011521	11.1331
ACHA01MRNA0002401	Single-stranded DNA-binding protein 1-A, mitochondrial	P09380	16747.8	0.1544	All	0	2	4	0.000235059	12.8551
ACHA01MRNA0035664	Glutathione S-transferase	P46423	20572.3	0.1477	All	0	3	4	0.000198999	8.9376
ACHA01MRNA0013583	Erlin-2	Q28J34	37883.7	0.1365	Unique	3	3	4	0.000103928	11.1194
ACHA01MRNA0014837	Single-stranded DNA-binding protein 1-A, mitochondrial	P09380	16747.8	0.1544	All	0	2	4	0.000235059	12.8551
ACHA01MRNA0028964	ATP-dependent RNA helicase WM6	Q27268	35172.6	0.0519	Some	0	2	4	0.000113714	7.5558
ACHA01MRNA0003570	Flotillin-1	O13127	26200.6	0.1026	Some	0	2	3	0.000112256	8.25
ACHA01MRNA0019690	Probable cytosol aminopeptidase	Q0K7F5	32430.6	0.1304	All	0	2	3	8.78524e-05	10.336
ACHA01MRNA0005431	Dihydroanticapsin 7-dehydrogenase	Q8KWT4	27495.2	0.2038	All	0	3	3	0.00010103	8.4588
ACHA01MRNA0039722	Serine--pyruvate aminotransferase, mitochondrial	P41689	50666.6	0.0677	Unique	2	2	3	5.73534e-05	7.466
ACHA01MRNA0009213	Myomesin-3	Q5VTT5	58784.6	0.0639	Some	1	2	3	4.93757e-05	9.4591
ACHA01MRNA0033464	26S proteasome non-ATPase regulatory subunit 3	P14685	37109.5	0.0833	Some	0	2	3	8.10736e-05	9.139
ACHA01MRNA0026538	26S protease regulatory subunit 6A-B	O42586	47752.7	0.0585	Some	1	3	3	6.15172e-05	6.3688
ACHA01MRNA0022525	Ras-related protein Rab-8A	P55258	23438	0.1214	Some	0	2	3	0.000127514	7.0354
ACHA01MRNA0004882	Electron transfer flavoprotein subunit alpha	Q9HZP7	37332.4	0.0708	All	0	2	3	7.44132e-05	6.6298
ACHA01MRNA0016720	Electron transfer flavoprotein subunit alpha	Q9HZP7	28741.1	0.0916	All	0	2	3	9.62192e-05	6.6298
ACHA01MRNA0014013	Uncharacterized oxidoreductase YxjF	P42317	14450.4	0.3955	All	0	3	3	0.000196029	8.4588
ACHA01MRNA0003087	Plakophilin-3	Q9QY23	92771	0.0495	All	0	3	3	3.09398e-05	8.8783
ACHA01MRNA0025399	Plakophilin-3	Q9QY23	85118.3	0.054	All	0	3	3	3.37633e-05	8.8783
ACHA01MRNA0012426	Ras-related protein Rab-8A	P55258	65247	0.0435	Some	0	2	3	4.56832e-05	7.0354
ACHA01MRNA0003808	Eukaryotic translation initiation factor 3 subunit B	B4P5F7	79456.6	0.0425	Some	1	3	3	3.84595e-05	5.5155
ACHA01MRNA0003926	Probable cytosol aminopeptidase	Q46XT9	32185.5	0.1313	All	0	2	3	8.8444e-05	10.336
ACHA01MRNA0010457	Protein NDRG2	A5A6K6	26566.4	0.2177	All	0	3	3	0.000105919	7.5307
ACHA01MRNA0013981	Actin-2	P42023	42374.9	0.1223	All	0	2	3	6.98613e-05	9.149
ACHA01MRNA0024623	Insulin-like growth factor 2 mRNA-binding protein 3	Q9PW80	43885.8	0.0733	Some	1	2	3	6.42246e-05	7.5439
ACHA01MRNA0023727	Ras-related protein Rap-1b	Q7ZXH7	20899.7	0.125	All	0	2	3	0.00014276	9.5966
ACHA01MRNA0007285	Ras-related protein Rap-1b	Q7ZXH7	20899.7	0.125	All	0	2	3	0.00014276	9.5966
ACHA01MRNA0015784	60S ribosomal protein L27	Q7ZV82	15741.7	0.2206	Unique	2	2	3	0.000193146	6.9869
ACHA01MRNA0002643	NADH dehydrogenase [ubiquinone] 1 alpha subcomplex subunit 13	Q95KV7	15508.8	0.1797	Unique	2	2	3	0.000205218	7.0908
ACHA01MRNA0005511	Murinoglobulin-1	P28665	12506.1	0.2719	Unique	2	2	3	0.00023042	8.6822
ACHA01MRNA0035953	ATP-dependent RNA helicase WM6	Q27268	29368.3	0.1098	Some	0	2	3	0.000103011	9.6409
ACHA01MRNA0002299	Deoxyribonuclease-1-like 2	Q92874	31051.7	0.0746	Unique	2	2	3	9.80144e-05	8.0271
ACHA01MRNA0032572	Ran-specific GTPase-activating protein	Q3T0M7	27165.7	0.1631	Unique	3	3	3	0.000112738	7.6273
ACHA01MRNA0011073	Endophilin-B2	Q5PPJ9	23713	0.129	Unique	2	2	3	0.00012105	6.4751
ACHA01MRNA0018857	Caspase-6	O35397	23566.5	0.1106	Unique	2	2	3	0.000126288	8.6485
ACHA01MRNA0013656	S-methylmethionine--homocysteine S-methyltransferase BHMT2	Q9H2M3	43738	0.068	Unique	2	2	3	6.61659e-05	8.4179
ACHA01MRNA0000625	CD59 glycoprotein	Q8SQ46	11504.2	0.1346	Unique	2	2	3	0.000252576	6.976
ACHA01MRNA0001547	NADH-ubiquinone oxidoreductase 75 kDa subunit, mitochondrial	Q4R6K9	22466.6	0.1531	Unique	2	2	3	0.000125684	8.6338
ACHA01MRNA0039244	V-type proton ATPase subunit G 1	P79251	13555.9	0.1695	Unique	2	2	3	0.000222609	7.287
ACHA01MRNA0002698	DBIRD complex subunit ZNF326	F1MJM0	73381.3	0.0429	Unique	2	2	3	3.88578e-05	7.3855
ACHA01MRNA0028615	Nebulette	Q0II04	84901.9	0.0658	Some	0	3	3	3.60327e-05	7.5548
ACHA01MRNA0023080	Actin-2	P42023	42374.9	0.1223	All	0	2	3	6.98613e-05	9.149
ACHA01MRNA0010318	Clathrin heavy chain 2	P53675	122713	0.0193	Some	0	2	3	2.41877e-05	9.1348
ACHA01MRNA0037034	TAR DNA-binding protein 43	Q28F51	43528.8	0.1034	Unique	2	2	3	6.46992e-05	7.8875
ACHA01MRNA0016408	Protein NDRG2	A5A6K6	26566.4	0.2177	All	0	3	3	0.000105919	7.5307
ACHA01MRNA0007584	RNA-binding protein 4.1	Q6IQ97	56130.1	0.0517	Unique	2	2	3	5.22224e-05	7.246
ACHA01MRNA0038713	RNA-binding protein 4B	Q64LC9	45590.8	0.0487	Some	0	2	3	6.39121e-05	7.3987
ACHA01MRNA0000588	Ras-related protein Rab-8A	P61007	20280.4	0.1412	Some	0	2	3	0.000148406	7.0354
ACHA01MRNA0036718	Dolichyl-diphosphooligosaccharide--protein glycosyltransferase subunit 2	Q9GL01	64213.3	0.0711	Some	1	3	3	4.44465e-05	9.2965
ACHA01MRNA0019691	Fumarylacetoacetate hydrolase domain-containing protein 2A	Q3TC72	35249.1	0.1028	All	0	2	3	8.18313e-05	7.0055
ACHA01MRNA0019325	Glycerol-3-phosphate dehydrogenase [NAD(+)], cytoplasmic	Q5EA88	38012.8	0.0841	Some	1	3	3	7.61387e-05	5.8571
ACHA01MRNA0036844	F-actin-capping protein subunit beta	P34686	31041.7	0.0657	Some	1	2	3	9.58681e-05	6.5364
ACHA01MRNA0015487	Pyruvate dehydrogenase E1 component subunit alpha, somatic form, mitochondrial	A7MB35	44326.1	0.0475	Some	1	2	3	6.56696e-05	6.7693
ACHA01MRNA0019803	Immunoglobulin superfamily member 22	Q8N9C0	11260.7	0.3333	Unique	2	2	3	0.000257528	10.2003
ACHA01MRNA0024713	Ubiquitin carboxyl-terminal hydrolase 2	Q9UUB6	34862.6	0.0623	Some	0	2	3	8.61241e-05	6.9894
ACHA01MRNA0003925	Fumarylacetoacetate hydrolase domain-containing protein 2 homolog	Q54BF3	30181.5	0.1187	All	0	2	3	9.44887e-05	7.0055
ACHA01MRNA0039884	26S proteasome non-ATPase regulatory subunit 3	P14685	36152	0.0854	Some	0	2	3	8.31261e-05	9.139
ACHA01MRNA0032969	Insulin-like growth factor 2 mRNA-binding protein 2	Q5RB68	14988.6	0.2263	Some	1	2	3	0.000191736	8.1307
ACHA01MRNA0016485	Proteasome subunit alpha type-1	Q3T0X5	16739	0.16	Unique	2	2	3	0.000175119	6.8801
ACHA01MRNA0006453	Eukaryotic translation initiation factor 3 subunit F-1	B4KBI4	29313	0.0752	All	0	2	3	9.87513e-05	7.1405
ACHA01MRNA0031112	Apoptosis inhibitor 5	O35841	42286.8	0.1008	Unique	2	2	3	6.9676e-05	11.9081
ACHA01MRNA0007849	Immunoglobulin superfamily member 22	Q8N9C0	46037.8	0.0435	Unique	2	2	3	6.34489e-05	6.9256
ACHA01MRNA0005928	Microsomal triglyceride transfer protein large subunit	A0A0R4IVV0	265601	0.0144	Some	0	2	3	1.10975e-05	6.8939
ACHA01MRNA0002438	Toll-interacting protein	Q2LGB5	30121	0.1486	Unique	3	3	3	9.51734e-05	8.465
ACHA01MRNA0002216	Ras-related protein Rab-5A	Q9CQD1	19644.9	0.1389	All	0	2	3	0.000145933	6.7966
ACHA01MRNA0035821	Proteasome subunit alpha type-2	Q27488	25840.2	0.141	All	0	2	3	0.000112256	9.0011
ACHA01MRNA0000088	Proteasome subunit alpha type-2	Q27488	25840.2	0.141	All	0	2	3	0.000112256	9.0011
ACHA01MRNA0013260	Ras-related protein Rab-5A	M0RC99	23511.8	0.1136	All	0	2	3	0.000119399	6.7966
ACHA01MRNA0001761	Ras-related protein Rab-5A	Q0IIG7	21026.7	0.1309	All	0	2	3	0.000137528	6.7966
ACHA01MRNA0010007	Ras-related protein Rab-5A	Q9CQD1	23814	0.1131	All	0	2	3	0.000118859	6.7966
ACHA01MRNA0030746	Eukaryotic translation initiation factor 3 subunit F-1	B4KBI4	29313	0.0752	All	0	2	3	9.87513e-05	7.1405
ACHA01MRNA0033019	Succinate--CoA ligase [ADP-forming] subunit alpha	Q4ULQ8	35719.4	0.0824	Unique	2	2	3	7.72584e-05	8.9077
ACHA01MRNA0032215	Cocaine esterase	O00748	53641.2	0.0704	All	0	3	3	5.43848e-05	8.9685
ACHA01MRNA0000230	Ras-related protein ced-10	Q03206	18702.7	0.1091	Some	0	2	3	0.000159199	6.5452
ACHA01MRNA0005945	Guanine nucleotide-binding protein subunit beta-4	Q9HAV0	37318.9	0.0618	Some	0	2	3	7.72584e-05	7.066
ACHA01MRNA0002867	Ras-related protein ced-10	Q03206	21338.2	0.0938	Some	0	2	3	0.000136812	6.5452
ACHA01MRNA0010050	Rho-related protein rac1A	P34144	17671.2	0.1154	Some	0	2	3	0.000168384	6.5452
ACHA01MRNA0039685	Ras-related protein Rac1	P40792	22299.7	0.0914	Some	0	2	3	0.000133339	6.5452
ACHA01MRNA0017736	Cocaine esterase	O00748	138097	0.0272	All	0	3	3	2.10143e-05	8.9685
ACHA01MRNA0040616	Palladin	P0C5E3	196497	0.0144	Some	0	2	3	1.51138e-05	7.0134
ACHA01MRNA0004359	Methenyltetrahydrofolate synthase domain-containing protein	Q3URQ7	51275.5	0.0707	Unique	3	3	3	5.62481e-05	6.4996
ACHA01MRNA0033882	Insulin-like growth factor 2 mRNA-binding protein 1	O42254	28394.4	0.1158	Some	0	2	3	0.00010142	8.5323
ACHA01MRNA0027880	Proteasome subunit alpha type-1	Q27562	13259	0.2269	Unique	2	2	3	0.000220738	8.0086
ACHA01MRNA0039875	Translin-1	Q9P7V3	25944.7	0.1013	Unique	2	2	3	0.000115717	8.7398
ACHA01MRNA0004077	Collagen alpha-2(VI) chain	P15988	44377.6	0.0439	Some	0	2	3	6.40679e-05	8.3726
ACHA01MRNA0029571	Putative aminoacrylate hydrolase RutD	C7CM33	39176.1	0.0708	Unique	3	3	3	7.44132e-05	7.4646
ACHA01MRNA0028060	Eukaryotic translation initiation factor 3 subunit M	Q7ZYU8	42362.9	0.0802	Unique	2	2	3	7.02349e-05	6.5016
ACHA01MRNA0032296	Methionine aminopeptidase	B6YTG0	40422.8	0.0497	Some	0	2	3	7.25631e-05	6.3214
ACHA01MRNA0012297	Myosin-9	P14105	68142	0.0338	Some	0	2	3	4.43714e-05	6.7129
ACHA01MRNA0020393	ATP-dependent RNA helicase dbp2	Q4X195	49531.3	0.0567	Some	0	2	3	5.95643e-05	6.9736
ACHA01MRNA0026669	Beta-crystallin A1-1	Q91315	22881.6	0.051	Some	0	2	3	0.00013402	8.2049
ACHA01MRNA0005793	Eukaryotic translation initiation factor 2 subunit alpha	P56286	35997.4	0.073	Unique	3	3	3	8.339e-05	6.8955
ACHA01MRNA0014491	Probable ATP-dependent RNA helicase DDX5	P17844	70297.2	0.0396	Some	0	2	3	4.15631e-05	6.9736
ACHA01MRNA0035313	Myosin-9	P35579	215206	0.0108	Some	0	2	3	1.41529e-05	6.7129
ACHA01MRNA0030810	26S protease regulatory subunit 6B	P43686	37235.3	0.1536	All	0	2	3	7.912e-05	10.1072
ACHA01MRNA0003072	26S protease regulatory subunit 6B homolog	P54778	36470.9	0.1569	All	0	2	3	8.08242e-05	10.1072
ACHA01MRNA0034721	T-complex protein 1 subunit beta	Q8SQP2	22198.3	0.1667	Some	0	2	3	0.000128764	10.0276
ACHA01MRNA0032370	High mobility group-T protein	P07746	18058.2	0.1603	Some	0	2	3	0.000168384	6.9488
ACHA01MRNA0034722	T-complex protein 1 subunit beta	Q8SQP2	28407.4	0.1303	Some	0	2	3	0.000100643	10.0276
ACHA01MRNA0036517	cAMP-dependent protein kinase catalytic subunit alpha	Q8MJ44	19496.3	0.1856	All	0	2	3	0.000157293	7.0767
ACHA01MRNA0036683	NADH-quinone oxidoreductase subunit F	Q1RHA0	45110.8	0.07	Unique	2	2	3	6.34489e-05	6.1882
ACHA01MRNA0019169	Apolipoprotein Eb	O42364	29234.6	0.0837	Unique	2	2	3	0.000104653	7.4729
ACHA01MRNA0038931	3-ketoacyl-CoA thiolase, peroxisomal	Q05493	34445.9	0.0755	Unique	2	2	3	7.93591e-05	7.6262
ACHA01MRNA0023768	cAMP-dependent protein kinase catalytic subunit alpha	Q8MJ44	49721.4	0.0729	All	0	2	3	6.18067e-05	7.0767
ACHA01MRNA0010587	CD9 antigen	P30932	23223.6	0.0817	Unique	2	2	3	0.000126288	5.8572
ACHA01MRNA0001064	cAMP-dependent protein kinase catalytic subunit alpha	P05132	27796.9	0.1286	All	0	2	3	0.000108995	7.0767
ACHA01MRNA0013301	Chromobox protein homolog 5	P45973	22767.4	0.1298	Unique	2	2	2	8.41918e-05	4.7161
ACHA01MRNA0014268	Nucleoside diphosphate kinase A	Q05982	22570.5	0.115	Some	0	2	2	8.75595e-05	5.9095
ACHA01MRNA0019079	Glial fibrillary acidic protein	P14136	19341.1	0.1579	Unique	2	2	2	0.000102409	6.2262
ACHA01MRNA0023367	Translocon-associated protein subunit delta	Q07984	18212.3	0.1786	Unique	2	2	2	0.000104238	4.8883
ACHA01MRNA0032222	Coatomer subunit gamma-2	Q9UBF2	94654.8	0.0436	All	0	2	2	2.06265e-05	5.3595
ACHA01MRNA0016821	Glucose-6-phosphate isomerase	Q3ZBD7	29476.1	0.1019	Some	0	2	2	6.60827e-05	4.2802
ACHA01MRNA0024587	Coatomer subunit gamma-2	Q9UBF2	84637.8	0.0486	All	0	2	2	2.30117e-05	5.3595
ACHA01MRNA0012296	Myosin-9	Q8VDD5	50723.2	0.0693	Some	1	2	2	4.04432e-05	6.3485
ACHA01MRNA0021769	NEDD8-conjugating enzyme ubc12	O74549	23612	0.1298	Unique	2	2	2	8.41918e-05	4.3641
ACHA01MRNA0008146	Deoxyribodipyrimidine photo-lyase	P58818	63077.9	0.0438	Unique	2	2	2	3.1956e-05	4.1991
ACHA01MRNA0020807	Isochorismatase domain-containing protein 2	A0JME6	19597.3	0.1788	Unique	2	2	2	9.78319e-05	4.7877
ACHA01MRNA0038434	Hexokinase-1	P19367	21541.4	0.123	Some	1	2	2	9.36465e-05	5.0073
ACHA01MRNA0040900	Collagen alpha-1(XII) chain	Q91145	34465.3	0.0955	Some	0	2	2	5.57704e-05	5.8628
ACHA01MRNA0015043	Rab GDP dissociation inhibitor beta	P50395	40656.6	0.0803	Some	0	2	2	4.85094e-05	4.313
ACHA01MRNA0013340	N-lysine methyltransferase SMYD2-A	Q5BJI7	62852.4	0.038	Unique	2	2	2	3.17245e-05	4.1073
ACHA01MRNA0040245	Eukaryotic initiation factor 4A-III	Q7ZVA6	52681.4	0.0799	Some	1	2	2	3.78227e-05	5.1345
ACHA01MRNA0024729	Basic leucine zipper and W2 domain-containing protein 2	Q5ZL42	49004.1	0.0953	Unique	2	2	2	4.07254e-05	7.6532
ACHA01MRNA0004945	40S ribosomal protein S6	Q9BMX5	26316.6	0.1092	Some	0	2	2	7.64712e-05	4.923
ACHA01MRNA0015516	V-type proton ATPase subunit C 1-B	Q5XIY6	31030.1	0.0956	Unique	2	2	2	6.4382e-05	5.6518
ACHA01MRNA0022659	Immunoglobulin-like and fibronectin type III domain-containing protein 1	Q86VF2	288534	0.0099	Some	1	2	2	6.67883e-06	5.9649
ACHA01MRNA0004717	Periaxin	E1BM58	370815	0.0064	Unique	2	2	2	5.07591e-06	4.713
ACHA01MRNA0008338	Glycerol-3-phosphate dehydrogenase [NAD(+)], cytoplasmic	Q5EA88	32953.1	0.0532	Some	0	2	2	5.81791e-05	3.8355
ACHA01MRNA0027399	Protein suppressor of forked	P25991	77495.2	0.0418	Unique	2	2	2	2.61372e-05	4.4
ACHA01MRNA0008097	Serine/arginine-rich splicing factor RSZ21	Q6K4N0	25363.8	0.0804	All	0	2	2	7.81781e-05	3.7289
ACHA01MRNA0023159	T-complex protein 1 subunit zeta	P46550	25725.6	0.0826	Some	0	2	2	7.61387e-05	4.556
ACHA01MRNA0034298	Eukaryotic translation initiation factor 3 subunit B	B4P5F7	79456.6	0.0425	Some	0	2	2	2.56397e-05	3.9637
ACHA01MRNA0018748	Adenylate kinase 2, mitochondrial	Q9WTP6	16844.6	0.1589	Some	0	2	2	0.000115973	5.2943
ACHA01MRNA0026562	26S protease regulatory subunit 6A-B	O42586	47752.7	0.0585	Some	0	2	2	4.10115e-05	4.3815
ACHA01MRNA0013471	Non-POU domain-containing octamer-binding protein	Q5RFL9	99169.3	0.0342	Some	0	2	2	1.93288e-05	5.5052
ACHA01MRNA0006194	Periplakin	Q9R269	229271	0.0096	Unique	2	2	2	8.83547e-06	4.0531
ACHA01MRNA0036719	Plastin-2	Q6P698	37192.2	0.0693	Unique	2	2	2	5.27467e-05	4.6141
ACHA01MRNA0000967	NAD(P)H-hydrate epimerase	F7DL67	30579.6	0.0854	All	0	2	2	6.23199e-05	4.9545
ACHA01MRNA0004978	NAD(P)H-hydrate epimerase	F7DL67	23365.9	0.1116	All	0	2	2	8.14507e-05	4.9545
ACHA01MRNA0027941	Proteasome subunit beta type-5	Q32KL2	19660.7	0.1868	Some	0	2	2	9.62192e-05	5.7512
ACHA01MRNA0012930	Cullin-associated NEDD8-dissociated protein 1	Q6ZQ38	45151.4	0.0665	Some	0	2	2	4.31328e-05	5.0997
ACHA01MRNA0024256	Heterogeneous nuclear ribonucleoprotein Q	O60506	49760.6	0.0477	Some	0	2	2	3.97998e-05	4.143
ACHA01MRNA0024189	Heterogeneous nuclear ribonucleoprotein Q	O60506	70230.2	0.0335	Some	0	2	2	2.79297e-05	4.143
ACHA01MRNA0033266	Heterogeneous nuclear ribonucleoprotein Q	Q7TMK9	67701.1	0.0349	Some	1	2	2	2.90895e-05	4.7984
ACHA01MRNA0034827	Eukaryotic translation initiation factor 3 subunit A	B4K250	109556	0.0251	All	0	2	2	1.91178e-05	4.732
ACHA01MRNA0040201	Eukaryotic translation initiation factor 3 subunit A	B4K250	107477	0.0256	All	0	2	2	1.9501e-05	4.732
ACHA01MRNA0030400	Serine/arginine-rich splicing factor RSZ23	Q6K9C3	25666.9	0.0789	All	0	2	2	7.68066e-05	3.7289
ACHA01MRNA0020038	3-hydroxyisobutyryl-CoA hydrolase, mitochondrial	Q58EB4	43426.3	0.0831	Unique	2	2	2	4.41106e-05	4.7717
ACHA01MRNA0021663	Fructose-1,6-bisphosphatase 1	P00637	28108.2	0.0902	Some	0	2	2	6.86741e-05	4.8818
ACHA01MRNA0037923	Synaptosomal-associated protein 25-B	P36978	22579.9	0.1569	Unique	2	2	2	8.58427e-05	6.1308
ACHA01MRNA0031792	Mitogen-activated protein kinase 1	P63086	45713.5	0.0474	All	0	2	2	4.36706e-05	4.5213
ACHA01MRNA0040781	Mitogen-activated protein kinase 1	P63086	45713.5	0.0474	All	0	2	2	4.36706e-05	4.5213
ACHA01MRNA0021615	Rab GDP dissociation inhibitor beta	P50395	44591.5	0.073	Some	0	2	2	4.41106e-05	4.313
ACHA01MRNA0024549	Hydroxysteroid dehydrogenase-like protein 2	Q6P5L8	35239.2	0.1394	Unique	2	2	2	5.30664e-05	5.3112
ACHA01MRNA0026968	PDZ and LIM domain protein 1	P52944	11460.9	0.3889	Some	0	2	2	0.000162147	7.98
ACHA01MRNA0016680	Guanine nucleotide-binding protein G(i) subunit alpha-1	P27044	38569.2	0.068	Some	0	2	2	5.18104e-05	4.2095
ACHA01MRNA0034131	Matrilin-2	O00339	20252.2	0.1359	Some	0	2	2	9.51734e-05	5.4183
ACHA01MRNA0009912	T-complex protein 1 subunit alpha	P28480	62836.8	0.0484	All	0	2	2	3.02451e-05	6.8524
ACHA01MRNA0012660	Guanine nucleotide-binding protein G(k) subunit alpha	P38403	34978.2	0.0731	Some	1	2	2	5.81791e-05	4.285
ACHA01MRNA0032150	T-complex protein 1 subunit alpha	P28480	62836.8	0.0484	All	0	2	2	3.02451e-05	6.8524
ACHA01MRNA0007657	Guanine nucleotide-binding protein G(i) subunit alpha-1	P27044	41828.9	0.0627	Some	0	2	2	4.77164e-05	4.2095
ACHA01MRNA0006114	T-complex protein 1 subunit alpha	P28480	58203.4	0.0521	All	0	2	2	3.26106e-05	6.8524
ACHA01MRNA0030813	UBX domain-containing protein 2B	Q14CS0	34872.3	0.0966	All	0	2	2	5.45542e-05	4.2362
ACHA01MRNA0002687	UBX domain-containing protein 2B	Q14CS0	19641.6	0.1694	All	0	2	2	9.56935e-05	4.2362
ACHA01MRNA0023387	Troponin C, skeletal muscle	P20801	17146.9	0.2119	Unique	2	2	2	0.000115973	4.1356
ACHA01MRNA0028474	26S proteasome non-ATPase regulatory subunit 13	Q9UNM6	26897.8	0.072	Unique	2	2	2	7.4203e-05	4.291
ACHA01MRNA0026875	Dolichyl-diphosphooligosaccharide--protein glycosyltransferase subunit 2	Q9GL01	24643.9	0.087	Some	0	2	2	7.61387e-05	5.2729
ACHA01MRNA0039606	Fructose-1,6-bisphosphatase 1	P09199	26238.4	0.095	Some	0	2	2	7.23632e-05	4.8818
ACHA01MRNA0015430	Translationally-controlled tumor protein homolog	Q6XSH4	19009.4	0.119	Unique	2	2	2	0.000104238	4.7561
	#N/A	#N/A
	#N/A	#N/A
	#N/A	#N/A
	#N/A	#N/A
	#N/A	#N/A
	#N/A	#N/A
	#N/A	#N/A
	#N/A	#N/A
	#N/A	#N/A
	#N/A	#N/A
	#N/A	#N/A
	#N/A	#N/A
	#N/A	#N/A
	#N/A	#N/A
	#N/A	#N/A
	#N/A	#N/A
	#N/A	#N/A
	#N/A	#N/A
	#N/A	#N/A
	#N/A	#N/A
	#N/A	#N/A
	#N/A	#N/A
	#N/A	#N/A

## Sheet: DIA-3
Spectra FDR:	0/10966=0%	Peptide FDR:	0/3453=0%	Protein FDR:	0/1138=0%		No Proteins (Max Parsimony):		639
Unique proteins:	512	Unlabeled Decoy Ptns/Groups: 0/0		View mode:	Proteins Max Pars
ID A.charrua	Annotation	ID UNIPROT max identity	MolWt	Coverage	Group Type	#Unique Peptides	SequenceCount	Spectrum Count	NSAF	Protein Score
ACHA01MRNA0030622	Vitellogenin	Q92093	174307	0.5762	Some	4	82	951	0.00535493	2921.83
ACHA01MRNA0009647	Vitellogenin	Q92093	192915	0.5101	Some	8	86	947	0.00477919	2900.14
ACHA01MRNA0027410	Vitellogenin	Q92093	193182	0.4706	Some	0	74	900	0.00453938	2760.23
ACHA01MRNA0032249	Actin, alpha skeletal muscle	P53479	42636.2	0.7214	Some	2	27	654	0.0149125	2374.16
ACHA01MRNA0030698	Actin, alpha cardiac	P53480	41929.8	0.7692	Some	0	27	649	0.0150732	2346.31
ACHA01MRNA0009785	Myosin-1B	P02565	237958	0.4858	Some	5	116	617	0.00259857	1880.8
ACHA01MRNA0027475	Actin, alpha cardiac	P53480	22515.3	0.71	Some	1	15	537	0.0235097	2051.11
ACHA01MRNA0022701	Myosin heavy chain, fast skeletal muscle	Q90339	138293	0.5746	Some	0	85	482	0.00351991	1490.63
ACHA01MRNA0031633	Myosin heavy chain, fast skeletal muscle	Q90339	138293	0.5746	Some	0	85	482	0.00351991	1490.63
ACHA01MRNA0014415	Myosin heavy chain, fast skeletal muscle	Q90339	192209	0.4863	Some	0	92	442	0.00230639	1358.86
ACHA01MRNA0034903	Myosin heavy chain, fast skeletal muscle	Q90339	273488	0.3681	Some	0	99	434	0.00159132	1274.81
ACHA01MRNA0034904	Myosin-1B	P02565	215861	0.4467	Some	0	97	428	0.00198809	1258.03
ACHA01MRNA0015467	Myosin-1	Q9TV61	190586	0.4542	Some	5	79	368	0.00193061	1151.01
ACHA01MRNA0008623	Keratin, type II cytoskeletal 8	P05786	62148.1	0.5887	Some	1	39	308	0.00478162	918.187
ACHA01MRNA0030766	Keratin, type II cytoskeletal 8	P05786	57649.9	0.636	Some	0	38	307	0.00514957	916.973
ACHA01MRNA0035327	Keratin, type II cytoskeletal 8	P05786	57649.9	0.636	Some	0	38	307	0.00514957	916.973
ACHA01MRNA0010053	Vitellogenin-6	Q94637	58021.3	0.7065	Some	0	35	302	0.00517475	859.638
ACHA01MRNA0027285	Myosin heavy chain, fast skeletal muscle	Q90339	222452	0.4306	Some	2	81	259	0.00117078	744.387
ACHA01MRNA0018031	Myosin heavy chain, fast skeletal muscle	Q90339	222183	0.3725	Some	4	77	239	0.00107981	678.919
ACHA01MRNA0027788	Myosin heavy chain, fast skeletal muscle	Q90339	224142	0.3439	Some	0	70	231	0.00103512	659.597
ACHA01MRNA0029823	Actin, cytoplasmic 1	Q7ZVI7	41721.7	0.7253	Some	1	25	223	0.00520687	600.158
ACHA01MRNA0006851	Histone H4 >lcl|Q6WV73.3 RecName: Full=Histone H4 >lcl|Q6WV90.3 RecName: Full=Histone H4 >lcl|Q7K8C0.3 RecName: Full=Histone H4 >lcl|Q7KQD1.3 RecName: Full=Histone H4 >lcl|P62802.2 RecName: Full=Histone H4 >lcl|P62804.2 RecName: Full=Histone H4	Q6WV72	11285.3	0.549	Some	2	16	219	0.0187995	549.906
ACHA01MRNA0021323	Histone H4 >lcl|Q6WV73.3 RecName: Full=Histone H4 >lcl|Q6WV90.3 RecName: Full=Histone H4 >lcl|Q7K8C0.3 RecName: Full=Histone H4 >lcl|Q7KQD1.3 RecName: Full=Histone H4 >lcl|P62802.2 RecName: Full=Histone H4 >lcl|P62804.2 RecName: Full=Histone H4	Q6WV72	11342.4	0.6117	Some	0	15	218	0.018532	547.542
ACHA01MRNA0032768	Histone H4 >lcl|Q6WV73.3 RecName: Full=Histone H4 >lcl|Q6WV90.3 RecName: Full=Histone H4 >lcl|Q7K8C0.3 RecName: Full=Histone H4 >lcl|Q7KQD1.3 RecName: Full=Histone H4 >lcl|P62802.2 RecName: Full=Histone H4 >lcl|P62804.2 RecName: Full=Histone H4	Q6WV72	11342.4	0.6117	Some	0	15	218	0.018532	547.542
ACHA01MRNA0007099	Histone H4 >lcl|Q6WV73.3 RecName: Full=Histone H4 >lcl|Q6WV90.3 RecName: Full=Histone H4 >lcl|Q7K8C0.3 RecName: Full=Histone H4 >lcl|Q7KQD1.3 RecName: Full=Histone H4 >lcl|P62802.2 RecName: Full=Histone H4 >lcl|P62804.2 RecName: Full=Histone H4	Q6WV72	11342.4	0.6117	Some	0	15	218	0.018532	547.542
ACHA01MRNA0024520	Histone H4 >lcl|Q6WV73.3 RecName: Full=Histone H4 >lcl|Q6WV90.3 RecName: Full=Histone H4 >lcl|Q7K8C0.3 RecName: Full=Histone H4 >lcl|Q7KQD1.3 RecName: Full=Histone H4 >lcl|P62802.2 RecName: Full=Histone H4 >lcl|P62804.2 RecName: Full=Histone H4	Q6WV72	11342.4	0.6117	Some	0	15	218	0.018532	547.542
ACHA01MRNA0014834	Histone H4 >lcl|Q6WV73.3 RecName: Full=Histone H4 >lcl|Q6WV90.3 RecName: Full=Histone H4 >lcl|Q7K8C0.3 RecName: Full=Histone H4 >lcl|Q7KQD1.3 RecName: Full=Histone H4 >lcl|P62802.2 RecName: Full=Histone H4 >lcl|P62804.2 RecName: Full=Histone H4	Q6WV72	11342.4	0.6117	Some	0	15	218	0.018532	547.542
ACHA01MRNA0032426	Histone H4 >lcl|Q6WV73.3 RecName: Full=Histone H4 >lcl|Q6WV90.3 RecName: Full=Histone H4 >lcl|Q7K8C0.3 RecName: Full=Histone H4 >lcl|Q7KQD1.3 RecName: Full=Histone H4 >lcl|P62802.2 RecName: Full=Histone H4 >lcl|P62804.2 RecName: Full=Histone H4	Q6WV72	11342.4	0.6117	Some	0	15	218	0.018532	547.542
ACHA01MRNA0024717	Histone H4 >lcl|Q6WV73.3 RecName: Full=Histone H4 >lcl|Q6WV90.3 RecName: Full=Histone H4 >lcl|Q7K8C0.3 RecName: Full=Histone H4 >lcl|Q7KQD1.3 RecName: Full=Histone H4 >lcl|P62802.2 RecName: Full=Histone H4 >lcl|P62804.2 RecName: Full=Histone H4	Q6WV72	11342.4	0.6117	Some	0	15	218	0.018532	547.542
ACHA01MRNA0021772	Histone H4 >lcl|Q6WV73.3 RecName: Full=Histone H4 >lcl|Q6WV90.3 RecName: Full=Histone H4 >lcl|Q7K8C0.3 RecName: Full=Histone H4 >lcl|Q7KQD1.3 RecName: Full=Histone H4 >lcl|P62802.2 RecName: Full=Histone H4 >lcl|P62804.2 RecName: Full=Histone H4	Q6WV72	11746.5	0.5888	Some	0	15	218	0.0178392	547.542
ACHA01MRNA0027778	Histone H4 >lcl|Q6WV73.3 RecName: Full=Histone H4 >lcl|Q6WV90.3 RecName: Full=Histone H4 >lcl|Q7K8C0.3 RecName: Full=Histone H4 >lcl|Q7KQD1.3 RecName: Full=Histone H4 >lcl|P62802.2 RecName: Full=Histone H4 >lcl|P62804.2 RecName: Full=Histone H4	Q6WV72	11342.4	0.6117	Some	0	15	218	0.018532	547.542
ACHA01MRNA0028297	Histone H4 >lcl|Q6WV73.3 RecName: Full=Histone H4 >lcl|Q6WV90.3 RecName: Full=Histone H4 >lcl|Q7K8C0.3 RecName: Full=Histone H4 >lcl|Q7KQD1.3 RecName: Full=Histone H4 >lcl|P62802.2 RecName: Full=Histone H4 >lcl|P62804.2 RecName: Full=Histone H4	Q6WV72	11285.3	0.549	Some	0	14	217	0.0186279	545.76
ACHA01MRNA0013591	Histone H4 >lcl|Q6WV73.3 RecName: Full=Histone H4 >lcl|Q6WV90.3 RecName: Full=Histone H4 >lcl|Q7K8C0.3 RecName: Full=Histone H4 >lcl|Q7KQD1.3 RecName: Full=Histone H4 >lcl|P62802.2 RecName: Full=Histone H4 >lcl|P62804.2 RecName: Full=Histone H4	Q6WV72	11285.3	0.549	Some	0	14	217	0.0186279	545.76
ACHA01MRNA0001106	Actin, cytoplasmic 1	P68142	41719.8	0.688	Some	4	27	210	0.00490333	570.323
ACHA01MRNA0034966	Keratin, type I cytoskeletal 42	Q6IFX2	47886.7	0.7039	Some	2	31	210	0.0041885	614.972
ACHA01MRNA0004984	Actin, cytoplasmic 1	P68142	41719.8	0.688	Some	0	23	206	0.00480994	562.639
ACHA01MRNA0018693	Actin, aortic smooth muscle	P62738	41492.4	0.562	Some	2	24	204	0.00471297	554.498
ACHA01MRNA0011274	Keratin, type I cytoskeletal 17	Q9QWL7	47536	0.6769	Some	2	31	201	0.00415082	590.867
ACHA01MRNA0036185	Myosin heavy chain, skeletal muscle	P02562	58150.8	0.5217	Some	0	37	197	0.00340894	599.134
ACHA01MRNA0029803	Myosin heavy chain, skeletal muscle	P02562	58000.8	0.5258	Some	0	36	194	0.00337035	590.418
ACHA01MRNA0027247	Actin, cytoplasmic	P12716	44146.9	0.5327	Some	4	21	185	0.00406998	484.255
ACHA01MRNA0028255	Beta-crystallin B3	P19141	30215.2	0.5189	Unique	15	15	154	0.00510764	444.844
ACHA01MRNA0007123	Creatine kinase M-type	P05123	42907.7	0.4383	Some	9	16	153	0.00351617	472.858
ACHA01MRNA0039870	Actin, aortic smooth muscle	P62738	28209.1	0.4704	Some	0	12	149	0.00515667	423.364
ACHA01MRNA0028671	Keratin, type I cytoskeletal 42	Q6IFX2	45598.8	0.75	Some	2	37	137	0.00294011	355.022
ACHA01MRNA0031720	Keratin, type I cytoskeletal 42	Q6IFX2	45598.8	0.75	Some	0	35	135	0.00289719	350.267
ACHA01MRNA0000363	Myosin heavy chain, fast skeletal muscle	Q90339	65752.8	0.5424	Some	3	36	133	0.00205749	376.241
ACHA01MRNA0027737	Vitellogenin-2	Q98893	188717	0.2152	Some	30	34	125	0.000641932	376.963
ACHA01MRNA0031179	Myosin heavy chain, skeletal muscle	P02562	32455.7	0.6714	Some	0	28	125	0.00386747	374.673
ACHA01MRNA0001398	Histone H3 >lcl|P84230.2 RecName: Full=Histone H3.2 >lcl|P84234.2 RecName: Full=Histone H3.2 >lcl|P84235.2 RecName: Full=Histone H3 >lcl|P84236.2 RecName: Full=Histone H3 >lcl|P84237.2 RecName: Full=Histone H3 >lcl|P84238.2 RecName: Full=Histone H3	P02299	15360.5	0.5441	Some	1	9	116	0.00746831	407.157
ACHA01MRNA0033218	Histone H3 >lcl|P84230.2 RecName: Full=Histone H3.2 >lcl|P84234.2 RecName: Full=Histone H3.2 >lcl|P84235.2 RecName: Full=Histone H3 >lcl|P84236.2 RecName: Full=Histone H3 >lcl|P84237.2 RecName: Full=Histone H3 >lcl|P84238.2 RecName: Full=Histone H3	P02299	19508.7	0.4253	Some	0	8	115	0.00578698	405.437
ACHA01MRNA0027361	Histone H3 >lcl|P84230.2 RecName: Full=Histone H3.2 >lcl|P84234.2 RecName: Full=Histone H3.2 >lcl|P84235.2 RecName: Full=Histone H3 >lcl|P84236.2 RecName: Full=Histone H3 >lcl|P84237.2 RecName: Full=Histone H3 >lcl|P84238.2 RecName: Full=Histone H3	P02299	15360.5	0.5441	Some	0	8	115	0.00740393	405.437
ACHA01MRNA0037686	Histone H3 >lcl|P84230.2 RecName: Full=Histone H3.2 >lcl|P84234.2 RecName: Full=Histone H3.2 >lcl|P84235.2 RecName: Full=Histone H3 >lcl|P84236.2 RecName: Full=Histone H3 >lcl|P84237.2 RecName: Full=Histone H3 >lcl|P84238.2 RecName: Full=Histone H3	P02299	15360.5	0.5441	Some	0	8	115	0.00740393	405.437
ACHA01MRNA0011567	Histone H3 >lcl|P84230.2 RecName: Full=Histone H3.2 >lcl|P84234.2 RecName: Full=Histone H3.2 >lcl|P84235.2 RecName: Full=Histone H3 >lcl|P84236.2 RecName: Full=Histone H3 >lcl|P84237.2 RecName: Full=Histone H3 >lcl|P84238.2 RecName: Full=Histone H3	P02299	15360.5	0.5441	Some	0	8	115	0.00740393	405.437
ACHA01MRNA0010759	Histone H3 >lcl|P84230.2 RecName: Full=Histone H3.2 >lcl|P84234.2 RecName: Full=Histone H3.2 >lcl|P84235.2 RecName: Full=Histone H3 >lcl|P84236.2 RecName: Full=Histone H3 >lcl|P84237.2 RecName: Full=Histone H3 >lcl|P84238.2 RecName: Full=Histone H3	P02299	15360.5	0.5441	Some	0	8	115	0.00740393	405.437
ACHA01MRNA0000228	ATP synthase subunit beta, mitochondrial	P00829	59124.2	0.5662	Some	1	23	115	0.00182747	340.686
ACHA01MRNA0027114	Histone H3 >lcl|P84230.2 RecName: Full=Histone H3.2 >lcl|P84234.2 RecName: Full=Histone H3.2 >lcl|P84235.2 RecName: Full=Histone H3 >lcl|P84236.2 RecName: Full=Histone H3 >lcl|P84237.2 RecName: Full=Histone H3 >lcl|P84238.2 RecName: Full=Histone H3	P02299	15332.5	0.5441	Some	0	8	115	0.00740393	405.437
ACHA01MRNA0025453	Histone H3 >lcl|P84230.2 RecName: Full=Histone H3.2 >lcl|P84234.2 RecName: Full=Histone H3.2 >lcl|P84235.2 RecName: Full=Histone H3 >lcl|P84236.2 RecName: Full=Histone H3 >lcl|P84237.2 RecName: Full=Histone H3 >lcl|P84238.2 RecName: Full=Histone H3	P02299	15360.5	0.5441	Some	0	8	115	0.00740393	405.437
ACHA01MRNA0020693	Histone H3 >lcl|P84230.2 RecName: Full=Histone H3.2 >lcl|P84234.2 RecName: Full=Histone H3.2 >lcl|P84235.2 RecName: Full=Histone H3 >lcl|P84236.2 RecName: Full=Histone H3 >lcl|P84237.2 RecName: Full=Histone H3 >lcl|P84238.2 RecName: Full=Histone H3	P02299	15360.5	0.5441	Some	0	8	115	0.00740393	405.437
ACHA01MRNA0017686	ATP synthase subunit beta, mitochondrial	P00829	61688.3	0.5436	Some	0	22	114	0.00173899	337.87
ACHA01MRNA0020421	Histone H3 >lcl|P84230.2 RecName: Full=Histone H3.2 >lcl|P84234.2 RecName: Full=Histone H3.2 >lcl|P84235.2 RecName: Full=Histone H3 >lcl|P84236.2 RecName: Full=Histone H3 >lcl|P84237.2 RecName: Full=Histone H3 >lcl|P84238.2 RecName: Full=Histone H3	P02299	18581.1	0.3647	Some	0	7	112	0.00576863	398.521
ACHA01MRNA0003172	Tubulin alpha chain	P30436	49897.4	0.4633	Some	3	18	111	0.00216461	296.053
ACHA01MRNA0015339	Keratin, type I cytoskeletal 19	P19001	43661.7	0.7385	Some	8	29	110	0.00246963	297.963
ACHA01MRNA0003335	Tubulin alpha chain	P30436	49897.4	0.4633	Some	0	15	108	0.00210611	290.161
ACHA01MRNA0009101	Tubulin alpha-1C chain	P68365	50101.6	0.4169	Some	0	14	106	0.00205794	287.413
ACHA01MRNA0000403	Myosin-4	Q5SX39	73418.2	0.4172	Some	0	24	106	0.00142351	306.13
ACHA01MRNA0009913	Tubulin alpha-1C chain	P68365	49970.6	0.4178	Some	0	14	106	0.00206251	287.413
ACHA01MRNA0020916	Keratin, type II cytoskeletal 7	Q29S21	27886.4	0.4776	Some	8	15	105	0.0034305	303.734
ACHA01MRNA0019140	Tubulin alpha-1C chain	Q9BQE3	50126.6	0.4178	Some	1	14	101	0.00196522	275.752
ACHA01MRNA0003268	Myosin-7	P13540	222982	0.1021	Some	3	26	99	0.000446824	237.429
ACHA01MRNA0036093	Keratin, type II cytoskeletal 8	P05786	44141.6	0.5328	Some	4	23	96	0.00212265	257.636
contaminant_KERATIN22	#N/A	#N/A	65807.4	0.4698	Some	18	26	95	0.00128964	280.771
ACHA01MRNA0012264	Tubulin beta-1 chain	Q9YHC3	49753	0.6472	Some	0	24	91	0.00179054	265.302
ACHA01MRNA0012278	Tubulin beta-1 chain	Q9YHC3	49753	0.6472	Some	0	24	91	0.00179054	265.302
ACHA01MRNA0024596	Tubulin alpha-1C chain	P68365	50145.6	0.3769	Some	0	13	90	0.00174731	244.597
ACHA01MRNA0029822	Tubulin beta-4B chain	P68371	49590.8	0.5968	Some	0	23	89	0.00175513	260.759
ACHA01MRNA0005206	Glyceraldehyde-3-phosphate dehydrogenase	Q5XJ10	35911.4	0.5676	Some	11	15	89	0.00234018	261.457
ACHA01MRNA0038206	Myosin-7	P13540	163834	0.1215	Some	0	21	87	0.000537972	214.994
ACHA01MRNA0024412	Tubulin alpha-1C chain	P68365	50129.6	0.3969	Some	0	13	87	0.00168906	240.426
ACHA01MRNA0009100	Tubulin alpha-1C chain	P68365	50129.6	0.3969	Some	0	13	87	0.00168906	240.426
contaminant_KERATIN13	#N/A	#N/A	65436.5	0.2768	Some	16	23	86	0.00117109	246.413
ACHA01MRNA0004429	Tubulin alpha-1C chain	P68365	49984.6	0.3764	Some	0	12	83	0.00161858	230.76
ACHA01MRNA0012411	Myosin-7	P13540	190535	0.1141	Some	0	22	83	0.000440985	209.53
ACHA01MRNA0013928	Tubulin beta chain	P11833	55723.1	0.4335	Some	1	21	80	0.00141225	233.864
ACHA01MRNA0018168	Keratin, type I cytoskeletal 19	O93256	24684.4	0.8287	Some	0	18	79	0.00320241	219.055
ACHA01MRNA0005287	Myosin-7	P13540	167144	0.1217	Some	0	20	78	0.000469714	192.814
ACHA01MRNA0005943	Myosin light chain 3, skeletal muscle isoform	P82160	16705.3	0.7467	Some	10	12	78	0.00455309	231.203
ACHA01MRNA0005500	Myosin-7	Q91Z83	222292	0.092	Some	1	19	77	0.000348608	200.092
ACHA01MRNA0005135	Beta-crystallin B2	Q91318	26683.3	0.71	Unique	15	15	76	0.00288075	225.412
ACHA01MRNA0023493	Keratin, type I cytoskeletal 17	Q9QWL7	47515.1	0.441	Some	3	21	75	0.00146258	193.614
ACHA01MRNA0009023	Myosin regulatory light chain 2, ventricular/cardiac muscle isoform	Q7M2V4	19372.6	0.9253	Some	16	19	75	0.00377412	231.759
ACHA01MRNA0006636	Keratin, type II cytoskeletal 8	P05786	28522.3	0.6341	Some	0	18	75	0.0026695	199.469
ACHA01MRNA0030389	Tubulin beta-4 chain	P41937	49893	0.5775	Some	4	21	74	0.00145605	219.779
contaminant_KERATIN03	#N/A	#N/A	59464.9	0.3862	Some	19	25	74	0.00109265	215.827
ACHA01MRNA0022703	Desmin	P23239	53761.7	0.4588	Some	1	22	73	0.00135134	195.408
ACHA01MRNA0029142	Keratin, type I cytoskeletal 17	Q9QWL7	47515.1	0.441	Some	0	18	72	0.00140407	187.367
ACHA01MRNA0004008	Triosephosphate isomerase A	Q1MTI4	26454.6	0.6411	Some	3	15	66	0.00233021	201.728
ACHA01MRNA0011702	ATP synthase subunit alpha, mitochondrial	P08428	63429.8	0.3076	Some	4	18	63	0.000947809	159.417
ACHA01MRNA0002860	Keratin, type II cytoskeletal 75	O95678	18162.7	0.2932	Unique	5	5	62	0.00284225	177.347
ACHA01MRNA0036949	Hemoglobin subunit beta	P84652	16077.4	0.8231	Unique	12	12	61	0.00363342	151.205
ACHA01MRNA0010639	Triosephosphate isomerase A	Q1MTI4	26454.6	0.6411	Some	0	12	61	0.00215368	190.223
ACHA01MRNA0011555	Keratin, type II cytoskeletal 8	P05786	59021	0.4426	Some	4	22	58	0.000956394	152.535
ACHA01MRNA0021450	Tubulin beta-7 chain	P09244	46788.1	0.3188	Some	0	15	58	0.00122668	154.888
ACHA01MRNA0025785	ATP synthase subunit alpha, mitochondrial	P08428	59858.8	0.3249	Some	0	14	57	0.000905788	146.96
ACHA01MRNA0028182	Tubulin alpha-1C chain	Q9BQE3	32895.4	0.3401	Some	0	7	54	0.00159199	156.367
ACHA01MRNA0014474	Malate dehydrogenase, mitochondrial	P83373	34872.2	0.6265	Some	1	14	53	0.00139779	145.252
ACHA01MRNA0035980	Alpha-actinin-1	Q3B7N2	92480.4	0.2902	Some	5	19	52	0.000567011	146.274
ACHA01MRNA0019786	Malate dehydrogenase, mitochondrial	P83373	34872.2	0.6265	Some	0	13	52	0.00137141	143.548
ACHA01MRNA0037906	Histone H2B 1/2	Q5BJA5	13627.4	0.621	Some	0	12	51	0.00360124	107.364
ACHA01MRNA0032767	Histone H2B 1/2	Q5BJA5	13657.4	0.621	Some	0	12	51	0.00360124	107.364
ACHA01MRNA0005697	Histone H2B 1/2	Q5BJA5	13627.4	0.621	Some	0	12	51	0.00360124	107.364
ACHA01MRNA0001397	Histone H2B 1/2	Q5BJA5	13627.4	0.621	Some	0	12	51	0.00360124	107.364
ACHA01MRNA0019268	Histone H2B 1/2	Q5BJA5	13627.4	0.621	Some	0	12	51	0.00360124	107.364
ACHA01MRNA0028296	Histone H2B 1/2	Q5BJA5	13627.4	0.621	Some	0	12	51	0.00360124	107.364
ACHA01MRNA0031650	Histone H2B 1/2	Q5BJA5	13627.4	0.621	Some	0	12	51	0.00360124	107.364
ACHA01MRNA0030650	Histone H2B 1/2	Q5BJA5	13627.4	0.621	Some	0	12	51	0.00360124	107.364
ACHA01MRNA0034111	Histone H2B 1/2	Q5BJA5	13657.4	0.621	Some	0	12	51	0.00360124	107.364
ACHA01MRNA0006749	Hemoglobin subunit beta	O93351	16482.5	0.7075	Unique	8	8	51	0.00303778	148.625
ACHA01MRNA0023721	Histone H2B 1/2	Q5BJA5	13627.4	0.621	Some	0	12	51	0.00360124	107.364
ACHA01MRNA0002520	Histone H2B 1/2	Q5BJA5	13657.4	0.621	Some	0	12	51	0.00360124	107.364
ACHA01MRNA0022855	High choriolytic enzyme 1	P31580	34148.5	0.5623	Unique	15	15	51	0.00150355	138.185
ACHA01MRNA0024959	Alpha-enolase	I0J1J1	43997.5	0.5	Some	0	14	51	0.00109989	139.748
ACHA01MRNA0014836	Histone H2B 1/2	Q5BJA5	13627.4	0.621	Some	0	12	51	0.00360124	107.364
ACHA01MRNA0026235	Histone H2B 1/2	Q5BJA5	13627.4	0.621	Some	0	12	51	0.00360124	107.364
ACHA01MRNA0000848	Histone H2B 1/2	Q5BJA5	13627.4	0.621	Some	0	12	51	0.00360124	107.364
ACHA01MRNA0007100	Histone H2B 3	Q6PC60	13499.3	0.5528	Some	0	11	49	0.00348814	102.823
ACHA01MRNA0034174	Glyceraldehyde-3-phosphate dehydrogenase	P04406	36008.1	0.3104	Some	8	10	49	0.00128072	123.746
ACHA01MRNA0030396	Desmin	P02540	45255.4	0.4403	Some	0	17	49	0.00106727	141.607
contaminant_KERATIN02	#N/A	#N/A	61931.8	0.2749	Some	13	14	48	0.0006757	165.117
ACHA01MRNA0009221	Histone H2B >lcl|P69070.2 RecName: Full=Histone H2B	P69069	13643.4	0.5645	Some	0	11	48	0.0033894	101.865
ACHA01MRNA0009220	Histone H2B >lcl|P69070.2 RecName: Full=Histone H2B	P69069	13643.4	0.5645	Some	0	11	48	0.0033894	101.865
ACHA01MRNA0034749	Sarcoplasmic/endoplasmic reticulum calcium ATPase 1	P13585	109168	0.3122	Some	17	24	47	0.000413182	124.456
ACHA01MRNA0031745	Fructose-bisphosphate aldolase C-B	Q8JH70	39369.2	0.4435	Unique	16	16	46	0.00110957	128.666
ACHA01MRNA0028447	Tubulin alpha chain	P08537	50390.6	0.0841	Some	0	3	46	0.000891092	123.575
ACHA01MRNA0027063	Tubulin alpha-1C chain	P68365	50265.4	0.216	Some	0	7	46	0.000897046	130.818
ACHA01MRNA0009236	Tubulin alpha chain	P08537	39491.5	0.0761	Some	0	2	45	0.00110991	121.618
ACHA01MRNA0030642	Keratin, type I cytoskeletal 18	O57611	53747.4	0.2231	Some	7	12	44	0.000795996	98.2699
ACHA01MRNA0014835	Histone H1t	Q07133	20109.2	0.2308	Some	0	7	44	0.0019757	112.912
ACHA01MRNA0032595	Collagen alpha-6(VI) chain	A6NMZ7	383741	0.0761	Some	18	20	44	0.000109418	134.137
ACHA01MRNA0015466	Myosin-2	Q8MJV1	51066.8	0.2819	Some	0	12	44	0.000848594	124.31
ACHA01MRNA0024718	Histone H1t	Q07133	20109.2	0.2308	Some	0	7	44	0.0019757	112.912
ACHA01MRNA0028658	Histone H1t	Q07133	20109.2	0.2308	Some	0	7	44	0.0019757	112.912
ACHA01MRNA0025847	Creatine kinase M-type	P06732	37445.2	0.2749	Some	3	11	43	0.00113748	114.102
ACHA01MRNA0015572	40S ribosomal protein S3a	Q642T2	30064.8	0.312	Some	4	8	43	0.00141544	112.546
ACHA01MRNA0001875	Vitellogenin	Q92093	120213	0.2502	Unique	22	22	43	0.00035553	116.09
ACHA01MRNA0026163	Keratin, type II cytoskeletal 8	Q28810	32898.5	0.4833	Some	0	14	42	0.00122583	106.696
ACHA01MRNA0022399	Desmin	P23239	30092	0.4131	Some	0	11	42	0.00141988	102.874
contaminant_KERATIN10	#N/A	#N/A	44061.1	0.0975	Some	1	5	42	0.000919375	108.044
ACHA01MRNA0007633	Myosin regulatory light chain 2B, cardiac muscle isoform	P02611	19035.4	0.7118	Some	9	12	42	0.00216324	122.489
ACHA01MRNA0037718	Tubulin alpha-1C chain	Q9BQE3	46231.8	0.3125	Some	0	10	42	0.000884014	114.89
ACHA01MRNA0001935	Alpha-enolase	I0J1J1	35581.2	0.5366	Some	0	12	40	0.0010678	108.185
ACHA01MRNA0031778	Malate dehydrogenase, cytoplasmic	Q04820	30792	0.4386	Unique	10	10	40	0.00122891	121.229
ACHA01MRNA0011409	Myosin heavy chain, fast skeletal muscle	Q90339	121522	0.076	Some	1	10	40	0.000332926	96.7541
ACHA01MRNA0001894	Metalloproteinase inhibitor 2	Q9TRZ7	16177.7	0.4797	Unique	5	5	39	0.00230731	107.431
ACHA01MRNA0017521	63 kDa chaperonin, mitochondrial	P25420	60995.2	0.3652	Some	11	18	38	0.000578654	122.43
ACHA01MRNA0001535	Tropomyosin alpha-1 chain	P84335	37637.2	0.4479	Some	6	18	38	0.00102063	104.527
ACHA01MRNA0005133	Beta-crystallin A4	A2ICR5	26732.4	0.6245	Some	0	11	38	0.00145295	116.37
ACHA01MRNA0022320	Beta-crystallin A3	P14881	35044.2	0.4658	Some	0	11	38	0.0010838	116.37
ACHA01MRNA0008207	Beta-crystallin A4	A2ICR5	25058.5	0.6714	Some	0	11	38	0.00156209	116.37
ACHA01MRNA0020347	Tubulin beta-4 chain	P41937	34669.8	0.3696	Some	0	11	38	0.00109811	95.6696
ACHA01MRNA0000497	Tubulin beta-4 chain	P41937	34669.8	0.3696	Some	0	11	38	0.00109811	95.6696
ACHA01MRNA0009233	Beta-crystallin A3-2	Q91317	24222.3	0.6875	Some	0	11	38	0.00159965	116.37
ACHA01MRNA0017658	Keratin, type I cytoskeletal 17	Q6IFU8	46891.3	0.2529	Some	10	13	38	0.000779218	89.5856
ACHA01MRNA0021090	Nebulette	Q0II04	593980	0.0542	Some	21	24	37	6.27484e-05	92.4243
contaminant_KERATIN18	#N/A	#N/A	59767.2	0.1032	Some	0	8	37	0.000576459	97.1769
ACHA01MRNA0037734	Elongation factor 2	P13060	100680	0.2799	Some	14	22	37	0.000358374	99.6814
ACHA01MRNA0010181	Gamma-crystallin M1	P48648	22355.5	0.5543	Some	8	12	36	0.00171312	94.8045
ACHA01MRNA0004248	Apolipoprotein A-I	O42175	29264.3	0.6084	Unique	15	15	36	0.00119853	106.95
ACHA01MRNA0018158	Nucleoside diphosphate kinase A2	P70011	20948.5	0.5	Some	2	11	36	0.00165902	100.912
contaminant_KERATIN21	#N/A	#N/A	39176.6	0.1653	Some	0	8	35	0.000858427	98.2415
ACHA01MRNA0005243	Histone H1t	Q07133	20075.1	0.1949	Some	1	6	34	0.00152668	86.3167
ACHA01MRNA0037687	Histone H1.1	D4A3K5	20282.3	0.2284	Some	0	6	34	0.00151118	86.0546
ACHA01MRNA0027360	Histone H1.1	D4A3K5	20280.3	0.2284	Some	0	6	34	0.00151118	86.0546
ACHA01MRNA0021466	Nucleoside diphosphate kinase B	P19804	16776.4	0.6376	Some	0	9	34	0.001998	96.8269
ACHA01MRNA0003554	Gamma-crystallin M1	P48648	23980.4	0.585	Some	0	11	34	0.00148851	110.366
ACHA01MRNA0022130	Glycogen phosphorylase, muscle form	O18751	48991.2	0.2914	Some	9	12	34	0.000693945	91.0793
ACHA01MRNA0033219	Histone H1.1	D4A3K5	20280.3	0.2284	Some	0	6	34	0.00151118	86.0546
ACHA01MRNA0005709	Histone H1.1	D4A3K5	20053.2	0.2308	Some	0	6	34	0.00152668	86.0546
ACHA01MRNA0029752	Desmin	P02542	23836.8	0.3398	Some	0	7	34	0.00144516	81.292
ACHA01MRNA0029821	Histone H1.1	D4A3K5	20280.3	0.2284	Some	0	6	34	0.00151118	86.0546
ACHA01MRNA0027692	Beta-crystallin A2	A4L9I9	27348.1	0.5574	All	0	10	33	0.00122956	98.6771
ACHA01MRNA0005232	Histone H1t	Q07133	20951.5	0.1872	Some	0	5	33	0.00142338	83.373
ACHA01MRNA0010760	Histone H1t	Q07133	20007.1	0.1949	Some	0	5	33	0.00148178	83.373
ACHA01MRNA0013779	Histone H3.3 >lcl|P84243.2 RecName: Full=Histone H3.3 >lcl|P84244.2 RecName: Full=Histone H3.3 >lcl|P84246.2 RecName: Full=Histone H3.3 >lcl|P84247.2 RecName: Full=Histone H3.3	P84245	15300.5	0.5441	Some	0	7	33	0.00212461	81.4167
ACHA01MRNA0017954	Fructose-bisphosphate aldolase A	B5DGM7	40030.4	0.4687	Unique	13	13	33	0.00078732	88.3438
contaminant_KERATIN20	#N/A	#N/A	53697.1	0.1366	Some	1	11	33	0.000598233	72.3812
ACHA01MRNA0014691	Histone H3.3 >lcl|P84243.2 RecName: Full=Histone H3.3 >lcl|P84244.2 RecName: Full=Histone H3.3 >lcl|P84246.2 RecName: Full=Histone H3.3 >lcl|P84247.2 RecName: Full=Histone H3.3	P84245	15300.5	0.5441	Some	0	7	33	0.00212461	81.4167
ACHA01MRNA0010644	Histone H3.3 >lcl|P84243.2 RecName: Full=Histone H3.3 >lcl|P84244.2 RecName: Full=Histone H3.3 >lcl|P84246.2 RecName: Full=Histone H3.3 >lcl|P84247.2 RecName: Full=Histone H3.3	P84245	15300.5	0.5441	Some	0	7	33	0.00212461	81.4167
ACHA01MRNA0006837	Histone H3.3 >lcl|P84243.2 RecName: Full=Histone H3.3 >lcl|P84244.2 RecName: Full=Histone H3.3 >lcl|P84246.2 RecName: Full=Histone H3.3 >lcl|P84247.2 RecName: Full=Histone H3.3	P84245	15300.5	0.5441	Some	0	7	33	0.00212461	81.4167
ACHA01MRNA0004156	Beta-crystallin A2	A4L9I9	30081.1	0.5117	All	0	10	33	0.0011287	98.6771
ACHA01MRNA0027327	Histone H3.3 >lcl|P84243.2 RecName: Full=Histone H3.3 >lcl|P84244.2 RecName: Full=Histone H3.3 >lcl|P84246.2 RecName: Full=Histone H3.3 >lcl|P84247.2 RecName: Full=Histone H3.3	P84245	15300.5	0.5441	Some	0	7	33	0.00212461	81.4167
ACHA01MRNA0038089	Histone H3.3 >lcl|P84243.2 RecName: Full=Histone H3.3 >lcl|P84244.2 RecName: Full=Histone H3.3 >lcl|P84246.2 RecName: Full=Histone H3.3 >lcl|P84247.2 RecName: Full=Histone H3.3	P84245	15300.5	0.5441	Some	0	7	33	0.00212461	81.4167
ACHA01MRNA0009219	Histone H1t	Q07133	20005.1	0.1949	Some	0	5	33	0.00148178	83.373
ACHA01MRNA0000606	Heat shock cognate 70 kDa protein	P08108	70847	0.1731	Some	4	12	33	0.000446594	91.9178
ACHA01MRNA0015085	Gamma-crystallin M1	P48648	25061.9	0.5164	Some	0	10	33	0.00135656	108.522
ACHA01MRNA0040752	Histone H1.1	D4A3K5	20176.2	0.1929	Some	0	5	33	0.00146673	83.373
ACHA01MRNA0005089	Myosin light chain 1/3, skeletal muscle isoform	P02600	20165	0.6043	Some	9	11	32	0.00149834	86.4401
ACHA01MRNA0026129	40S ribosomal protein S8-A	P0CX39	24061.1	0.4615	All	0	8	32	0.00134707	91.2219
ACHA01MRNA0002760	40S ribosomal protein S8-A	P0CX39	24061.1	0.4615	All	0	8	32	0.00134707	91.2219
ACHA01MRNA0018963	Gamma-crystallin M3	P28022	25141.1	0.488	Some	0	8	32	0.00134062	98.6792
ACHA01MRNA0023280	Heat shock cognate 71 kDa protein	P63018	71063.3	0.1749	Some	1	12	32	0.000433731	90.6152
ACHA01MRNA0017946	Beta-enolase	B5DGQ7	53105.2	0.2282	Some	5	12	32	0.000581308	88.269
ACHA01MRNA0004316	Keratin, type I cytoskeletal 42	Q6IFU7	48400.9	0.2873	Some	0	13	31	0.000614105	78.2084
ACHA01MRNA0038090	Histone H3.3 >lcl|P84243.2 RecName: Full=Histone H3.3 >lcl|P84244.2 RecName: Full=Histone H3.3 >lcl|P84246.2 RecName: Full=Histone H3.3 >lcl|P84247.2 RecName: Full=Histone H3.3	P84245	17248.9	0.4581	Some	0	6	31	0.00175119	76.0319
ACHA01MRNA0011684	Tubulin beta-4 chain	P41937	53588.8	0.1569	Some	0	9	31	0.000567855	94.8566
ACHA01MRNA0035923	Isocitrate dehydrogenase [NADP], mitochondrial	Q4R502	50306.5	0.4044	Some	11	16	31	0.000603188	85.3779
ACHA01MRNA0020704	Tubulin beta-4 chain	P41937	48908.5	0.172	Some	0	9	31	0.000622556	94.8566
ACHA01MRNA0015447	Myosin-7	P13540	127561	0.1058	Some	0	12	31	0.000243439	86.0098
ACHA01MRNA0003269	Myosin-7	P13540	142465	0.0996	Some	0	12	31	0.00021802	85.0135
ACHA01MRNA0038555	Keratin, type I cytoskeletal 42	Q6IFU7	48400.9	0.2873	Some	0	13	31	0.000614105	78.2084
ACHA01MRNA0033401	Tubulin alpha chain	P08537	30971.3	0.2616	Some	0	5	31	0.000972884	89.1909
ACHA01MRNA0001338	14-3-3 protein zeta/delta	P63102	28263.1	0.3684	Some	5	14	30	0.00106348	78.7467
ACHA01MRNA0017531	Annexin A1	P14087	42879.6	0.2997	Some	2	11	29	0.000656131	91.7818
ACHA01MRNA0034259	Heat shock cognate 71 kDa protein	P63018	71146.2	0.1523	Some	0	10	29	0.00039065	82.0356
ACHA01MRNA0020922	Gamma-crystallin M1	P48648	21277.1	0.6045	Some	0	11	29	0.00143459	70.5586
ACHA01MRNA0006129	Gamma-crystallin M1	P48648	21277.1	0.6045	Some	0	11	29	0.00143459	70.5586
ACHA01MRNA0040865	Glyceraldehyde-3-phosphate dehydrogenase	P00356	40083.6	0.1903	Some	0	5	29	0.000680758	74.5465
ACHA01MRNA0013005	Alpha-enolase	I0J1J1	31194.2	0.4236	Some	0	8	29	0.000881676	80.7938
ACHA01MRNA0018893	Glyceraldehyde-3-phosphate dehydrogenase	P00356	40686.8	0.1873	Some	0	5	29	0.00066998	74.5465
contaminant_KERATIN12	#N/A	#N/A	47927	0.1114	Some	2	6	29	0.000589148	62.5584
ACHA01MRNA0020793	Alpha-enolase	I0J1J1	23862.4	0.5495	Some	0	8	29	0.0011438	80.7938
ACHA01MRNA0006128	Gamma-crystallin M3	P28022	25123.2	0.488	Some	2	10	29	0.00121494	85.0622
contaminant_KERATIN08	#N/A	#N/A	50449.7	0.0725	Some	0	7	28	0.000522743	64.1823
ACHA01MRNA0031719	Gamma-crystallin M1	P48648	17969.8	0.5099	Some	0	8	28	0.00162362	89.9903
ACHA01MRNA0002572	Histone H1t	Q07133	25514.8	0.1516	Some	1	5	28	0.00100478	70.182
ACHA01MRNA0009153	Gamma-crystallin M1	P48648	21303	0.5989	Some	0	9	28	0.00138512	93.7822
contaminant_KERATIN05	#N/A	#N/A	51481.4	0.0722	Some	0	7	28	0.000520524	64.1823
ACHA01MRNA0008363	Histone H1t	Q07133	21786.1	0.1754	Some	0	4	27	0.00112043	68.074
ACHA01MRNA0037870	Eukaryotic initiation factor 4A-I	P29562	47587.4	0.3	Some	0	9	27	0.000562883	73.4593
ACHA01MRNA0008434	Eukaryotic initiation factor 4A-I	P29562	50706.1	0.2825	Some	0	9	27	0.000530069	73.4593
contaminant_KERATIN17	#N/A	#N/A	62405.1	0.1237	Some	6	12	27	0.000400696	62.3356
ACHA01MRNA0009776	Gamma-crystallin M2	P10044	28403.4	0.5042	Some	1	12	27	0.00100174	72.7915
ACHA01MRNA0021836	Histone H1t	Q07133	27225.7	0.1429	Some	0	4	27	0.000912783	68.074
ACHA01MRNA0002446	Keratin, type II cytoskeletal 8	P05786	24538.1	0.4857	Some	1	11	27	0.00112577	70.7217
ACHA01MRNA0030880	Heat shock cognate 71 kDa protein	P63018	61811.7	0.1589	Some	0	9	27	0.000422162	78.0825
ACHA01MRNA0019032	Gamma-crystallin M3	P28022	25123.2	0.488	Some	0	8	27	0.00113115	80.5532
ACHA01MRNA0031997	Guanine nucleotide-binding protein subunit beta-2-like 1	Q93134	34968.4	0.5016	Some	0	10	27	0.000745775	79.0196
ACHA01MRNA0027666	Histone H1t	Q07133	20487.4	0.185	Some	0	4	27	0.00118205	68.074
ACHA01MRNA0037531	Annexin A1	P14087	40925.6	0.3127	Some	0	9	26	0.000613625	86.7033
ACHA01MRNA0024705	Gamma-crystallin M2	P10044	28549.3	0.4142	Some	0	11	26	0.00095253	70.0899
ACHA01MRNA0024081	Alpha-actinin-1	P12814	70755.9	0.272	Some	0	12	26	0.000370773	72.0507
ACHA01MRNA0036950	Hemoglobin subunit alpha-2	P62363	17962	0.4717	Some	6	9	26	0.00143179	71.3528
ACHA01MRNA0019970	Gamma-crystallin M1	P48648	23591	0.4718	Some	0	9	26	0.00116746	87.9804
ACHA01MRNA0015446	Myosin-6	P02563	56459.9	0.0969	Some	0	6	26	0.000469391	68.1008
ACHA01MRNA0015904	Gamma-crystallin M2	P10044	25278.9	0.4737	Some	0	11	26	0.00108926	70.0899
ACHA01MRNA0015902	Gamma-crystallin M2	P10044	22832.5	0.5294	Some	0	11	26	0.00121741	70.0899
ACHA01MRNA0040361	60S acidic ribosomal protein P0	Q9DG68	33906.6	0.2889	Unique	8	8	25	0.000694917	67.1597
ACHA01MRNA0007098	Troponin C, skeletal muscle	P02587	18648.7	0.5394	Unique	8	8	25	0.00132666	78.4645
ACHA01MRNA0031063	14-3-3 protein beta/alpha-B	Q7T356	27558.5	0.3238	Some	5	9	25	0.000897126	71.5186
ACHA01MRNA0021944	Glycogen phosphorylase, muscle form	P09812	104990	0.1043	Some	5	9	24	0.000230673	65.9466
ACHA01MRNA0020745	Myosin light chain kinase, smooth muscle	P29294	1.46811e+06	0.0117	Some	17	18	24	1.58431e-05	59.6992
ACHA01MRNA0019666	Keratin, type I cytoskeletal 18-A	A1KQY9	46009.8	0.3038	Some	14	15	24	0.000502734	57.5995
ACHA01MRNA0022793	Parvalbumin alpha	P09227	11534.7	0.7156	Some	5	6	24	0.00192792	72.1241
contaminant_KERATIN04	#N/A	#N/A	49595.4	0.0502	Some	0	2	24	0.000458827	68.0911
ACHA01MRNA0025236	Histone H3 >lcl|P84230.2 RecName: Full=Histone H3.2 >lcl|P84234.2 RecName: Full=Histone H3.2 >lcl|P84235.2 RecName: Full=Histone H3 >lcl|P84236.2 RecName: Full=Histone H3 >lcl|P84237.2 RecName: Full=Histone H3 >lcl|P84238.2 RecName: Full=Histone H3	P02299	16509.7	0.1987	Some	0	5	23	0.00133369	42.3586
ACHA01MRNA0027929	40S ribosomal protein SA	A2Q0U8	30422.4	0.2899	Unique	5	5	23	0.000729663	73.7755
ACHA01MRNA0013787	Histone H3.3	Q8WSF1	12483.9	0.2679	Some	0	5	23	0.0017981	42.3586
ACHA01MRNA0038091	Histone H3.3	Q8WSF1	11479.4	0.2913	Some	0	5	23	0.00195521	42.3586
ACHA01MRNA0028256	Beta-crystallin A1	P02525	24378.1	0.5913	Some	1	9	23	0.000968206	75.1279
ACHA01MRNA0001277	40S ribosomal protein S5	P46782	24623.9	0.2603	Some	1	7	23	0.000919575	67.733
ACHA01MRNA0037435	Vitellogenin-B1	P19010	23234	0.2714	Some	0	4	23	0.000958985	66.1535
ACHA01MRNA0026684	Elongation factor 1-alpha	Q9YIC0	46787.4	0.281	Some	5	8	23	0.000471632	62.5273
ACHA01MRNA0033806	Beta-crystallin S-1	P48646	20833.5	0.5665	Some	7	9	23	0.00116409	63.9323
ACHA01MRNA0011497	Histone H2B	Q75VN4	15555.3	0.3768	Some	3	6	23	0.00145933	58.2501
ACHA01MRNA0015719	Polyadenylate-binding protein 6	O04319	47836	0.2058	Some	1	8	22	0.000426175	59.9129
ACHA01MRNA0026647	14-3-3 protein gamma-1	Q6PC29	28222.9	0.3927	Some	0	8	22	0.000779882	61.5332
ACHA01MRNA0034736	Sarcalumenin	Q90577	53602.4	0.145	Some	1	7	22	0.000410727	58.2203
ACHA01MRNA0023569	14-3-3 protein gamma-1	Q6PC29	28222.9	0.3927	Some	0	8	22	0.000779882	61.5332
ACHA01MRNA0031237	Tropomyosin alpha-1 chain	P84335	32738.7	0.2676	Some	0	9	22	0.000678278	63.7915
ACHA01MRNA0029519	Guanine nucleotide-binding protein subunit beta-like protein	P25387	28596.2	0.5174	Some	1	9	22	0.000743749	63.6337
ACHA01MRNA0001034	Gamma-crystallin M1	P48648	26158.6	0.3545	Some	0	7	22	0.000875595	75.271
ACHA01MRNA0009498	Elongation factor 2	P13060	95585.8	0.1748	Some	3	13	21	0.000214307	53.4409
ACHA01MRNA0025188	60S ribosomal protein L7-4	Q9LHP1	28693	0.3293	Some	6	10	21	0.000747459	52.3779
ACHA01MRNA0019365	78 kDa glucose-regulated protein	Q0VCX2	72067.1	0.1608	Some	3	9	21	0.000281585	58.2643
ACHA01MRNA0021688	Beta-crystallin A1	P07317	24496.2	0.4929	Some	0	8	21	0.000871445	66.5008
ACHA01MRNA0010593	40S ribosomal protein S5	P46782	25286.2	0.2545	Some	0	6	21	0.00082087	64.266
ACHA01MRNA0026793	Hemoglobin subunit alpha-2	P62363	17262.1	0.3782	Some	5	7	21	0.00117869	56.8224
ACHA01MRNA0022681	Gamma-crystallin 1	P02530	16073.9	0.6212	Some	0	6	21	0.00139299	72.2941
contaminant_KERATIN06	#N/A	#N/A	49119	0.0504	Some	2	5	21	0.000403235	44.6557
ACHA01MRNA0032072	Troponin I, slow skeletal muscle	P02645	17887.5	0.5723	Some	0	8	20	0.00110138	52.6683
ACHA01MRNA0016505	Troponin I, fast skeletal muscle	P68246	19290.3	0.5322	Some	0	8	20	0.00102409	52.6683
ACHA01MRNA0022642	ATP synthase gamma chain	B6IPC7	29980.9	0.3029	Unique	7	7	20	0.000639121	53.2577
ACHA01MRNA0009609	Adenylate kinase isoenzyme 1	P12115	21201.1	0.399	Unique	9	9	20	0.000907353	51.649
ACHA01MRNA0014890	Parvalbumin beta 1	P86774	11425.7	0.3853	Some	1	8	20	0.0016066	52.5728
ACHA01MRNA0008759	Peptidyl-prolyl cis-trans isomerase	P54985	24900.8	0.1696	Some	1	5	20	0.000761387	57.5084
ACHA01MRNA0026707	60S ribosomal protein L6-2	Q9C9C6	35753.9	0.2718	Unique	8	8	20	0.000566728	51.0769
ACHA01MRNA0028691	Myosin light chain kinase, smooth muscle	P29294	1.546e+06	0.0161	Unique	17	17	20	1.25596e-05	48.7836
ACHA01MRNA0038095	Sarcalumenin	Q90577	52519.9	0.1488	Some	0	6	20	0.000383193	54.9233
ACHA01MRNA0038186	60S ribosomal protein L4-A	P08429	42323.2	0.3307	Some	4	9	20	0.000466984	58.8892
ACHA01MRNA0019784	ATP synthase F(0) complex subunit B1, mitochondrial	P13619	28043.8	0.2857	Unique	7	7	19	0.000660171	51.4265
ACHA01MRNA0016479	Peptidyl-prolyl cis-trans isomerase	P54985	17581.8	0.2378	Some	0	4	19	0.00101441	55.9432
ACHA01MRNA0028017	Myosin heavy chain, fast skeletal muscle	Q90339	52212.6	0.2328	Some	0	8	19	0.000368876	57.181
contaminant_KERATIN07	#N/A	#N/A	50864.8	0.0486	Some	0	3	19	0.000351719	40.8576
ACHA01MRNA0009148	Serine/arginine-rich splicing factor 9	Q5PPI1	28151.8	0.3589	Some	5	8	19	0.000670819	49.1729
ACHA01MRNA0003403	ADP/ATP translocase 3	P32007	32898.1	0.2215	Some	2	6	19	0.000558265	39.6664
ACHA01MRNA0027575	Heat shock protein beta-1	Q00649	26173.8	0.4298	Some	2	6	19	0.000707928	47.6767
ACHA01MRNA0026505	Creatine kinase, testis isozyme	P24722	43365.1	0.1799	Some	0	6	19	0.000427669	55.5255
ACHA01MRNA0012582	Creatine kinase, testis isozyme	P24722	49381.3	0.1584	Some	0	6	19	0.000376387	55.5255
ACHA01MRNA0020525	Nuclear and cytoplasmic polyadenylated RNA-binding protein PUB1	P32588	30214.8	0.2415	Some	0	6	19	0.000565861	52.6607
ACHA01MRNA0038446	Annexin A5	Q4R4H7	39074.3	0.2905	Some	1	7	19	0.000464701	54.4383
ACHA01MRNA0027927	Myosin-9	P14105	183948	0.0951	Some	4	10	19	0.000105493	60.3866
ACHA01MRNA0008103	Aspartate aminotransferase, mitochondrial	P08907	50634.5	0.2839	Some	1	11	19	0.00035777	50.5858
ACHA01MRNA0017203	Aspartate aminotransferase, mitochondrial	Q28F67	47160.1	0.3084	Some	0	10	18	0.000368241	49.1177
ACHA01MRNA0037710	Keratin, type I cytoskeletal 17	Q9QWL7	47322.1	0.2571	Some	9	10	18	0.000375255	46.3779
ACHA01MRNA0023039	RNA-binding protein 4B	Q06AT9	40050.3	0.2125	Some	5	9	18	0.000446479	41.1595
ACHA01MRNA0010840	Annexin A5	Q4R4H7	42973.3	0.2179	Some	2	7	18	0.000404121	50.3298
ACHA01MRNA0002372	40S ribosomal protein S11-A >lcl|P0CT74.1 RecName: Full=40S ribosomal protein S11-B	P0CT73	21830.8	0.3421	Some	2	8	18	0.000829511	41.161
ACHA01MRNA0009740	40S ribosomal protein S7	P33514	18806.6	0.4049	Unique	7	7	18	0.000966915	51.7599
ACHA01MRNA0006326	Pyruvate kinase PKM	P11980	69454.7	0.1413	Unique	7	7	18	0.00025017	47.9771
ACHA01MRNA0020100	Hemoglobin subunit alpha-1	P83611	18827	0.3547	Unique	5	5	18	0.000916321	50.3003
ACHA01MRNA0026860	Parvalbumin beta 1	P86774	11417.6	0.3853	Some	0	7	18	0.00144594	49.1961
ACHA01MRNA0028068	Eukaryotic initiation factor 4A-II	Q8JFP1	46811.9	0.1752	Some	0	5	18	0.000383472	50.6162
ACHA01MRNA0011129	Eukaryotic initiation factor 4A-I	P29562	46112.7	0.1782	Some	0	5	18	0.000390117	50.6162
ACHA01MRNA0002226	Beta-crystallin A1	P07317	22821.3	0.4388	All	0	6	17	0.000759445	51.8821
ACHA01MRNA0021008	26S protease regulatory subunit 10B	Q2KIW6	37322.5	0.2256	Unique	6	6	17	0.000453815	45.9277
ACHA01MRNA0039349	Alpha-enolase	P51913	42523.3	0.2092	Some	0	4	17	0.000379722	49.337
ACHA01MRNA0005144	Beta-crystallin A1	P07317	22821.3	0.4388	All	0	6	17	0.000759445	51.8821
ACHA01MRNA0030243	Gamma-enolase	P07323	46789.7	0.106	Some	0	3	17	0.000342975	47.1177
ACHA01MRNA0009775	Carbonyl reductase [NADPH] 1	P16152	15713	0.5	Some	1	6	17	0.00103369	55.4082
ACHA01MRNA0031394	40S ribosomal protein S18	Q90YQ5	17718.8	0.3553	Some	1	8	17	0.000979284	40.9557
contaminant_KERATIN16	#N/A	#N/A	57211.9	0.0506	Some	0	4	17	0.000278748	36.7574
ACHA01MRNA0015114	LanC-like protein 3 homolog	Q9Y0Y7	26883.2	0.3924	All	0	5	17	0.000628064	62.3825
ACHA01MRNA0033304	LanC-like protein 3 homolog	Q9Y0Y7	26883.2	0.3924	All	0	5	17	0.000628064	62.3825
ACHA01MRNA0036198	Heat shock protein beta-1	Q00649	23518.7	0.3476	Some	0	4	17	0.000708815	43.1823
ACHA01MRNA0019538	26S protease regulatory subunit 8	P62197	53627.3	0.2168	Unique	7	7	17	0.000313371	48.6238
ACHA01MRNA0014571	Heterogeneous nuclear ribonucleoprotein A1	P49312	34912	0.3393	All	0	8	17	0.000447001	55.2009
ACHA01MRNA0020570	Heterogeneous nuclear ribonucleoprotein A0	Q13151	36110.5	0.3266	All	0	8	17	0.000430206	55.2009
ACHA01MRNA0032165	40S ribosomal protein S4	Q90YS0	33595.3	0.2517	Unique	9	9	17	0.000499501	43.2673
ACHA01MRNA0019281	Heat shock protein HSP 90-alpha	P30946	83054.1	0.1243	Some	2	8	17	0.000205596	40.338
ACHA01MRNA0026966	Low choriolytic enzyme	P31579	30298.4	0.3422	Some	1	9	17	0.000565974	41.4398
ACHA01MRNA0025411	Guanine nucleotide-binding protein subunit beta-2-like 1	Q21215	19015.4	0.5	Some	1	7	17	0.000855467	48.0175
ACHA01MRNA0028620	Keratin, type I cytoskeletal 18	Q7ZTS4	22139	0.1818	Some	1	5	16	0.000670312	35.763
ACHA01MRNA0038696	40S ribosomal protein S18	Q90YQ5	14974.2	0.4252	Some	0	7	16	0.00110311	39.1363
ACHA01MRNA0010672	Myosin-binding protein C, cardiac-type	Q90233	62537.5	0.1216	Unique	8	8	16	0.000250618	48.0656
ACHA01MRNA0021035	Elongation factor Tu, mitochondrial	P84172	31571.4	0.316	Unique	7	7	16	0.000486442	44.0896
ACHA01MRNA0031353	Carbonyl reductase [NADPH] 1	P16152	15712	0.5	Some	0	5	16	0.000972884	52.6498
ACHA01MRNA0006805	60S ribosomal protein L7a-1 >lcl|P0DKK7.1 RecName: Full=60S ribosomal protein L7a-2	P35685	29965.9	0.188	Some	3	6	16	0.000526674	44.9221
ACHA01MRNA0000799	Heterogeneous nuclear ribonucleoprotein M	Q62826	77858.3	0.1628	Unique	11	11	16	0.000191649	43.2862
ACHA01MRNA0040135	Low choriolytic enzyme	P31579	30298.4	0.3422	Some	0	8	16	0.000532681	39.5969
ACHA01MRNA0035094	Guanine nucleotide-binding protein subunit beta-2-like 1	Q21215	20302	0.4703	Some	0	6	16	0.000757271	46.222
ACHA01MRNA0019280	Heat shock protein HSP 90-alpha	P30946	84500.5	0.119	Some	0	8	16	0.000191649	39.4613
ACHA01MRNA0000620	Heat shock protein HSP 90-alpha	P30946	83328	0.1174	Some	0	8	16	0.000193502	41.6338
ACHA01MRNA0005791	Heat shock protein HSP 90-alpha	P30946	88020.6	0.1111	Some	0	8	16	0.000183131	41.6338
ACHA01MRNA0023000	Heat shock protein HSP 90-alpha	P30946	84391.6	0.1192	Some	0	8	16	0.000191911	39.4613
ACHA01MRNA0029864	Creatine kinase U-type, mitochondrial	P30275	46562.8	0.2386	Some	1	6	16	0.000337579	49.9035
ACHA01MRNA0003550	Creatine kinase U-type, mitochondrial	P12532	39885.3	0.2486	Some	2	7	16	0.000395749	50.0917
ACHA01MRNA0032897	40S ribosomal protein S19	Q29308	14337.7	0.4275	Unique	7	7	16	0.00106943	44.5483
ACHA01MRNA0020969	Histone H5	P02259	20913.3	0.2132	Unique	5	5	16	0.000711143	35.3963
ACHA01MRNA0005894	40S ribosomal protein S16	Q9W237	16541.1	0.3741	Unique	8	8	16	0.000953029	34.6089
ACHA01MRNA0021223	Prohibitin	P84173	33773.9	0.2403	Some	6	8	15	0.000426426	39.242
ACHA01MRNA0020597	Calmodulin	P62161	16677.8	0.5676	Some	0	4	15	0.000887428	48.0085
ACHA01MRNA0011634	Nucleolar protein 56	Q9D6Z1	58565.9	0.1632	Some	1	6	15	0.000249221	43.3663
ACHA01MRNA0034098	Annexin A1	P19619	40310.4	0.195	Some	0	4	15	0.000365848	53.3606
ACHA01MRNA0027375	Hemoglobin subunit alpha-2	P62363	19594.1	0.1638	Some	0	3	15	0.00074203	46.4373
ACHA01MRNA0001021	Calmodulin	P62161	16808.8	0.5638	Some	0	4	15	0.000881472	48.0085
ACHA01MRNA0034412	Calmodulin	P62161	16677.8	0.5676	Some	0	4	15	0.000887428	48.0085
ACHA01MRNA0039130	Histone H1.3	P16402	19896	0.1777	All	0	6	15	0.000666697	32.6002
ACHA01MRNA0026029	Histone H1.3	P16402	19896	0.1777	All	0	6	15	0.000666697	32.6002
ACHA01MRNA0034112	Histone H1.1	D4A3K5	15276.7	0.2397	All	0	6	15	0.000899584	32.6002
ACHA01MRNA0000587	Tropomyosin alpha-1 chain	P84335	32698.5	0.1303	Some	0	7	15	0.000462462	35.6402
ACHA01MRNA0020719	Calmodulin	P62161	16808.8	0.5638	Some	0	4	15	0.000881472	48.0085
ACHA01MRNA0032732	Fructose-bisphosphate aldolase C	P05063	35258	0.3508	Some	1	8	15	0.000404121	45.5153
ACHA01MRNA0004303	Tropomyosin alpha-4 chain	Q6IRU2	28282.4	0.1529	Some	0	7	15	0.000542724	35.6402
ACHA01MRNA0007214	Annexin A5	Q4R4H7	39085.3	0.2067	Some	0	5	15	0.000366869	41.6841
ACHA01MRNA0023271	Sodium/potassium-transporting ATPase subunit alpha-1	Q08DA1	113381	0.0916	Some	2	9	15	0.000126653	37.7192
ACHA01MRNA0036595	63 kDa chaperonin, mitochondrial	P25420	31175.7	0.3495	Some	0	7	15	0.000454461	45.4345
ACHA01MRNA0036267	ADP/ATP translocase 2	Q09073	37525.4	0.1622	Some	0	4	14	0.000361603	29.1263
ACHA01MRNA0016117	ADP/ATP translocase 3	P32007	32786.1	0.1852	Some	0	4	14	0.000412738	29.1263
ACHA01MRNA0002371	40S ribosomal protein S11	P42756	12847.9	0.3303	Some	1	7	14	0.00112462	28.9363
ACHA01MRNA0019971	Gamma-crystallin M2	P10044	22277.6	0.3913	Some	1	6	14	0.000666214	45.8489
ACHA01MRNA0006524	ATP synthase subunit O, mitochondrial	Q06647	22585.3	0.3541	Unique	7	7	14	0.000586523	43.2568
ACHA01MRNA0032704	Alpha-actinin-1	Q9Z1P2	43411.3	0.0633	Some	0	2	14	0.000323439	42.9541
ACHA01MRNA0006255	Catalase	P24270	41570.5	0.1405	Some	3	6	14	0.000337695	39.1655
ACHA01MRNA0009082	Heterogeneous nuclear ribonucleoprotein D-like	Q5ZI72	36169.2	0.1946	Some	1	6	14	0.000367016	37.9507
ACHA01MRNA0012101	Tropomyosin alpha-1 chain	P58773	28476.5	0.2258	Some	1	7	14	0.000494288	35.6305
ACHA01MRNA0027699	Trifunctional enzyme subunit beta, mitochondrial	O46629	58388.1	0.1516	Unique	9	9	14	0.000226587	38.7785
ACHA01MRNA0028004	Probable mediator of RNA polymerase II transcription subunit 36b	Q9FEF8	34664.9	0.2539	Some	1	6	14	0.000384274	33.6749
ACHA01MRNA0017455	ADP/ATP translocase 2	Q09073	33016	0.1839	Some	0	4	14	0.000409978	29.1263
ACHA01MRNA0034444	Collagen alpha-3(VI) chain	P15989	485498	0.0296	Some	9	11	14	2.76774e-05	36.8283
ACHA01MRNA0011678	Glutamate dehydrogenase, mitochondrial	P82264	59656.3	0.0664	Some	4	8	14	0.000226168	29.8895
ACHA01MRNA0014218	40S ribosomal protein S9	P46781	22503.5	0.2526	Some	2	9	14	0.000631873	32.7335
ACHA01MRNA0020530	T-complex protein 1 subunit gamma	Q54TH8	60111.1	0.1815	Some	2	9	14	0.000227006	37.3292
ACHA01MRNA0010972	Annexin A5	Q4R4H7	42320	0.1969	Some	0	5	14	0.000317573	39.5842
contaminant_KERATIN19	#N/A	#N/A	51154.2	0.0385	Some	0	4	14	0.00026193	27.7304
ACHA01MRNA0002835	Epiplakin	P58107	310879	0.0388	Unique	9	9	14	4.40314e-05	40.2019
ACHA01MRNA0010052	Mitochondrial-processing peptidase subunit alpha-2	Q54F93	54019.4	0.2218	Some	1	8	14	0.000242739	36.8006
ACHA01MRNA0010516	Fructose-bisphosphate aldolase B	P79226	26656.5	0.3699	Some	0	7	14	0.000498306	40.2805
ACHA01MRNA0002014	60S ribosomal protein L10 >lcl|Q6ZWV3.3 RecName: Full=60S ribosomal protein L10	Q6PDV7	24535.7	0.3209	Some	3	8	14	0.000570155	35.8401
ACHA01MRNA0019339	High mobility group protein B2	P26584	24081.9	0.243	Some	2	5	13	0.000531904	38.2355
ACHA01MRNA0025189	60S ribosomal protein L7	Q6BTA4	13461.1	0.5299	Some	0	4	13	0.000972884	35.614
ACHA01MRNA0017348	Thioredoxin-dependent peroxide reductase, mitochondrial	Q5REY3	26229.4	0.2241	All	0	4	13	0.000472313	35.4124
ACHA01MRNA0020603	Heat shock protein beta-1	O13224	15005.6	0.4745	Some	0	3	13	0.000830857	35.9119
ACHA01MRNA0026171	Thioredoxin-dependent peroxide reductase, mitochondrial	Q5REY3	26229.4	0.2241	All	0	4	13	0.000472313	35.4124
ACHA01MRNA0039553	Beta-enolase	B5DGQ7	21314.3	0.2828	Some	0	5	13	0.000574886	34.1949
ACHA01MRNA0034958	Tropomyosin alpha-3 chain	Q5KR47	23492	0.2118	Some	0	6	13	0.000560726	32.7754
ACHA01MRNA0031292	Heterogeneous nuclear ribonucleoprotein D-like	Q640A2	31880.6	0.2211	Some	0	5	13	0.000387168	36.2312
ACHA01MRNA0000169	Sarcoplasmic/endoplasmic reticulum calcium ATPase 1	Q0VCY0	73359.6	0.1048	Some	0	5	13	0.0001704	31.7457
ACHA01MRNA0022638	14-3-3 protein beta/alpha	Q5ZLQ6	11598.9	0.3861	Some	0	5	13	0.001127	34.278
ACHA01MRNA0025190	60S ribosomal protein L7	Q6BTA4	13489.1	0.5299	Some	0	4	13	0.000972884	35.614
ACHA01MRNA0018735	Spectrin beta chain	Q00963	70155.5	0.1578	Unique	8	8	13	0.000189082	39.7314
ACHA01MRNA0011633	Elongation factor 1-alpha	Q9YIC0	37527.4	0.1195	Some	1	4	13	0.000331858	31.8588
ACHA01MRNA0000771	Keratin, type I cytoskeletal 17	Q6IFU8	49030.7	0.1149	Some	1	6	13	0.000261672	28.4337
ACHA01MRNA0026703	Acetyl-CoA acetyltransferase	P45359	29155.1	0.2436	Unique	6	6	13	0.000413918	33.0572
ACHA01MRNA0033366	Sodium/potassium-transporting ATPase subunit alpha-1	Q08DA1	104437	0.0908	Some	0	7	13	0.000118818	33.7587
ACHA01MRNA0027530	60S ribosomal protein L13	Q90Z10	20434.3	0.2905	Unique	5	5	13	0.000635907	36.1121
ACHA01MRNA0022301	L-lactate dehydrogenase A chain	O93545	44664.6	0.1491	Some	1	6	13	0.000278307	32.2129
ACHA01MRNA0010573	Annexin A7	Q92125	33204.2	0.2091	Some	3	5	13	0.000344931	32.8845
ACHA01MRNA0038854	40S ribosomal protein S9	P46781	22503.5	0.2526	Some	0	7	12	0.000541605	28.8694
ACHA01MRNA0012050	40S ribosomal protein S15a	P62244	18189.7	0.2919	Unique	7	7	12	0.000652618	27.6153
ACHA01MRNA0012419	Tropomyosin alpha-1 chain	Q01173	32694.6	0.081	Some	1	5	12	0.00036997	28.5148
ACHA01MRNA0036672	Collagen alpha-2(I) chain	C0HJP8	34205.7	0.1391	Some	4	7	12	0.000275778	31.538
ACHA01MRNA0035148	Tubulin beta-6 chain	P09207	53421.1	0.0443	Some	0	4	12	0.00022167	32.2535
ACHA01MRNA0028665	eIF-2-alpha kinase activator GCN1	E9PVA8	223219	0.0549	Some	5	7	12	5.15309e-05	33.4868
contaminant_GR78_MOUSE	#N/A	#N/A	72358.5	0.1053	Some	0	5	12	0.000160414	34.846
contaminant_GR78_RAT	#N/A	#N/A	72284.4	0.1055	Some	0	5	12	0.00016066	34.846
ACHA01MRNA0037678	Nucleolar protein 56	Q9D6Z1	40809.5	0.1791	Some	0	5	12	0.000289453	34.838
ACHA01MRNA0001617	Transketolase-like protein 2	Q9H0I9	68041.1	0.099	Some	2	6	12	0.000167846	30.9998
ACHA01MRNA0008542	Major vault protein	Q5EAJ7	102727	0.1022	Some	6	9	12	0.000114208	28.0362
ACHA01MRNA0031262	Core histone macro-H2A.1	Q02874	41981.2	0.2016	Unique	7	7	12	0.000271502	30.6596
ACHA01MRNA0016925	Serine/threonine-protein phosphatase PP1-gamma catalytic subunit	Q6NVU2	36460.2	0.1656	Some	0	4	12	0.000328348	32.2848
contaminant_GR78_MESAU	#N/A	#N/A	72316.4	0.1055	Some	0	5	12	0.00016066	34.846
ACHA01MRNA0027920	Lamin-L(III)	P10999	34828.9	0.1919	Some	1	7	12	0.000353776	32.8336
ACHA01MRNA0037679	Nucleolar protein 56	Q9D6Z1	40452.3	0.1806	Some	0	5	12	0.000291865	34.838
ACHA01MRNA0031837	40S ribosomal protein S20 >lcl|P60866.1 RecName: Full=40S ribosomal protein S20	P60868	24375.2	0.1589	Unique	4	4	12	0.000490988	31.0136
ACHA01MRNA0007410	Sodium/potassium-transporting ATPase subunit alpha-1	Q08DA1	112582	0.0822	Some	1	8	12	0.00010281	27.6647
ACHA01MRNA0006615	Heat shock protein HSP 90-alpha	P30946	84381.5	0.1012	Some	0	7	12	0.000143737	29.0147
ACHA01MRNA0027115	Guanine nucleotide-binding protein subunit beta-2-like 1	Q93134	11266.6	0.5644	Some	0	4	12	0.00104031	34.7752
ACHA01MRNA0016430	Myosin-9	P14105	142942	0.056	Some	1	6	12	8.52852e-05	34.8955
ACHA01MRNA0038267	L-lactate dehydrogenase B chain	P42122	22697.6	0.2488	Some	3	4	12	0.000512544	30.2433
ACHA01MRNA0039110	T-complex protein 1 subunit gamma	Q54TH8	60171.2	0.1815	Some	0	7	12	0.000194577	33.2835
ACHA01MRNA0032781	60S ribosomal protein L8	O13672	30147	0.1515	Some	0	3	12	0.000397998	37.1182
ACHA01MRNA0034000	60S ribosomal protein L8	O13672	30644.3	0.1509	Some	0	3	12	0.000396496	37.1182
ACHA01MRNA0005556	Serine/threonine-protein phosphatase PP1-gamma catalytic subunit	Q6NVU2	40431.4	0.1489	Some	0	4	12	0.000295144	32.2848
ACHA01MRNA0027435	40S ribosomal protein S3 >lcl|P62908.1 RecName: Full=40S ribosomal protein S3 >lcl|E2RH47.1 RecName: Full=40S ribosomal protein S3	P62909	11889.5	0.5234	All	0	5	12	0.000981976	32.6934
ACHA01MRNA0020669	40S ribosomal protein S3 >lcl|P62908.1 RecName: Full=40S ribosomal protein S3 >lcl|E2RH47.1 RecName: Full=40S ribosomal protein S3	P62909	11889.5	0.5234	All	0	5	12	0.000981976	32.6934
ACHA01MRNA0017730	Acetyl-CoA acetyltransferase	P45362	10550.6	0.5769	Some	1	4	11	0.00092611	25.7857
ACHA01MRNA0009790	Gamma-crystallin M1	P48648	22361.4	0.3207	Some	5	6	11	0.000523454	30.7352
ACHA01MRNA0003069	Sarcoplasmic/endoplasmic reticulum calcium ATPase 1	P13585	82647.9	0.075	Some	0	5	11	0.000126731	28.305
ACHA01MRNA0035404	Sarcoplasmic/endoplasmic reticulum calcium ATPase 2	P11607	97355.5	0.064	Some	0	5	11	0.00010822	28.305
ACHA01MRNA0020169	40S ribosomal protein S2	P46791	30208.1	0.2071	Unique	8	8	11	0.000343984	24.625
ACHA01MRNA0015434	Enoyl-CoA hydratase, mitochondrial	Q8BH95	35847.3	0.2212	Some	2	5	11	0.000291865	26.2109
ACHA01MRNA0004819	Apolipoprotein A-I	O42296	32828.8	0.2188	Unique	6	6	11	0.000334429	30.1861
ACHA01MRNA0014469	60S ribosomal protein L10	Q08200	23608.2	0.3333	Some	0	5	11	0.000465292	31.042
ACHA01MRNA0002243	Elongation factor 1-gamma	Q29387	54815.6	0.1479	Some	3	7	11	0.000200657	27.6612
ACHA01MRNA0014891	Fatty acid-binding protein, brain	Q09139	15037.5	0.6667	Unique	7	7	11	0.000729663	31.7246
contaminant_KERATIN14	#N/A	#N/A	65812.1	0.0266	Some	1	4	11	0.000150965	20.5842
ACHA01MRNA0031534	L-lactate dehydrogenase A chain	O93545	44423.3	0.1502	Some	0	5	11	0.00023723	29.0549
ACHA01MRNA0004506	60S ribosomal protein L13a	Q95307	17568.9	0.2179	Some	2	5	11	0.000617407	22.1275
ACHA01MRNA0025796	14-3-3 protein beta/alpha	Q5ZLQ6	12025	0.3868	Some	0	4	11	0.000908636	29.0661
ACHA01MRNA0025854	Lamin-B1	P20700	64577.7	0.1127	Some	4	7	11	0.000166925	25.8939
ACHA01MRNA0030057	Creatine kinase B-type	P05122	16642.6	0.3245	Some	2	3	11	0.000637851	39.1821
ACHA01MRNA0004757	Lamin-L(I)	P09010	28973.7	0.2289	Some	0	6	11	0.000386809	31.2245
ACHA01MRNA0040704	Serine/threonine-protein phosphatase PP1-gamma catalytic subunit	Q6NVU2	17899.1	0.2903	Some	0	3	11	0.00062139	30.7242
ACHA01MRNA0035120	Acidic leucine-rich nuclear phosphoprotein 32 family member A	Q6PAF6	23938.6	0.2385	Some	1	3	11	0.000441814	42.6792
ACHA01MRNA0029881	Stress-70 protein, mitochondrial	Q5R511	73513.6	0.0914	Unique	6	6	11	0.000142058	31.6385
ACHA01MRNA0028717	Probable mediator of RNA polymerase II transcription subunit 36b	Q9FEF8	33217.1	0.2261	Some	0	5	11	0.000306737	26.8396
ACHA01MRNA0018721	60S ribosomal protein L11	Q90YV7	20434.8	0.2135	Unique	4	4	11	0.000541098	27.7181
ACHA01MRNA0011196	Clathrin heavy chain 1	P49951	191550	0.0513	Some	3	8	11	5.7399e-05	28.3177
contaminant_GR78_HUMAN	#N/A	#N/A	72053.2	0.0781	Some	0	4	11	0.000147497	32.2371
ACHA01MRNA0040716	Vesicle-associated membrane protein 3	Q15836	11290.9	0.4059	Some	0	4	11	0.000953618	36.7345
ACHA01MRNA0022378	Exodeoxyribonuclease	P37454	34862.5	0.1806	Unique	4	4	11	0.000310695	28.4954
ACHA01MRNA0011173	Vesicle-associated membrane protein 1	Q62442	19263	0.2278	Some	0	4	11	0.000535086	36.7345
ACHA01MRNA0000439	Aconitate hydratase, mitochondrial	Q99KI0	84621	0.1344	Unique	7	7	11	0.000123323	34.9611
ACHA01MRNA0009694	40S ribosomal protein S10-A	O14112	20999.9	0.288	Some	1	5	11	0.000523454	26.6365
ACHA01MRNA0009625	Troponin I, fast skeletal muscle	P68246	19464.2	0.0814	Some	1	3	11	0.000559974	27.2654
ACHA01MRNA0004198	40S ribosomal protein S13	P47772	17169.6	0.2318	Some	1	5	10	0.000579864	23.7779
ACHA01MRNA0034608	Methionine aminopeptidase	B6YTG0	43008.2	0.1429	Some	0	5	10	0.000227427	26.1479
ACHA01MRNA0019601	Fructose-bisphosphate aldolase C	P53449	14069.2	0.3258	Some	0	5	10	0.00066333	28.0017
ACHA01MRNA0000993	Collagen alpha-2(VI) chain	P15988	69542.8	0.0572	Some	1	5	10	0.000131867	23.2519
ACHA01MRNA0009702	Isocitrate dehydrogenase [NADP], mitochondrial	Q4R502	50796.9	0.1114	Some	0	5	10	0.00019501	22.9257
ACHA01MRNA0012856	High mobility group protein B1	P07156	18287.1	0.1646	Some	1	4	10	0.000533899	29.3857
ACHA01MRNA0014419	Pyruvate dehydrogenase E1 component subunit alpha, somatic form, mitochondrial	P29804	50102.7	0.0887	Some	4	5	10	0.000194145	22.9468
ACHA01MRNA0031268	Calpain small subunit 2	Q96L46	24711	0.4583	Unique	6	6	10	0.000405368	28.9728
ACHA01MRNA0040036	Tubulin beta-4B chain	P86221	13012.3	0.1624	Some	0	2	10	0.000748372	36.0156
ACHA01MRNA0032300	Nucleoside diphosphate kinase B	Q2EN76	11422.7	0.6311	Unique	4	4	10	0.000850092	31.1819
ACHA01MRNA0034418	60S ribosomal protein L13a	Q91487	16510.3	0.2324	Some	3	6	10	0.000616616	17.5274
ACHA01MRNA0022931	60S ribosomal protein L35a	Q90YT3	12487.8	0.2455	Some	2	5	10	0.000795996	19.3963
ACHA01MRNA0030308	KH domain-containing, RNA-binding, signal transduction-associated protein 2	Q0VFL3	40552.8	0.0824	Some	3	6	10	0.000232871	20.6077
ACHA01MRNA0040735	Acetyl-CoA acetyltransferase homolog, mitochondrial	Q22100	25849.3	0.1992	Unique	4	4	10	0.000363317	25.2338
ACHA01MRNA0008735	Collagen alpha-1(VI) chain	P12109	117344	0.0865	Some	0	7	10	7.88824e-05	26.3662
ACHA01MRNA0004587	Cell division cycle protein 48 homolog	P54774	89053.6	0.0955	Some	3	7	10	0.000108635	26.2118
ACHA01MRNA0032752	Peroxiredoxin-6	Q9TSX9	19958.4	0.2611	Unique	3	3	10	0.000486442	29.4523
ACHA01MRNA0014425	Pyruvate dehydrogenase E1 component subunit beta, mitochondrial	P26269	39378.9	0.1833	Some	1	5	10	0.000243221	26.3551
ACHA01MRNA0001858	40S ribosomal protein S17	Q90YQ6	35763.9	0.1713	Unique	5	5	10	0.000272771	29.811
ACHA01MRNA0020505	Annexin A2-A	P27006	37538.5	0.2239	Some	1	5	10	0.000261372	33.7956
ACHA01MRNA0015759	14-3-3 protein 5	P93210	13918.9	0.408	Some	2	4	10	0.000700476	26.6067
ACHA01MRNA0004967	Parvalbumin alpha	P09227	11707.8	0.3761	Unique	5	5	10	0.000803298	29.0619
ACHA01MRNA0026993	60S ribosomal protein L8	Q9XVF7	18399	0.1977	Unique	3	3	10	0.000509067	25.2059
ACHA01MRNA0010038	40S ribosomal protein S10-A	O14112	18988.8	0.3193	Some	0	4	10	0.000527467	24.9467
ACHA01MRNA0033212	T-complex protein 1 subunit beta	Q8SQP2	70940.9	0.1157	Some	1	6	10	0.000135123	28.1094
ACHA01MRNA0007489	Collagen alpha-2(VI) chain	P12110	115626	0.0911	Some	0	7	10	8.30735e-05	26.3662
ACHA01MRNA0037673	Isocitrate dehydrogenase [NADP], mitochondrial	Q4R502	54425.7	0.1037	Some	0	5	10	0.000181659	22.9257
ACHA01MRNA0020437	60S ribosomal protein L3	Q9NBK4	46121.6	0.1191	Unique	6	6	10	0.000217269	20.7191
ACHA01MRNA0038935	Transketolase-like protein 2	Q9H0I9	68041.1	0.099	Some	0	4	10	0.000139871	26.4543
ACHA01MRNA0034213	60S ribosomal protein L26	Q19869	12212.7	0.233	All	0	3	10	0.000850092	24.6221
ACHA01MRNA0023069	60S ribosomal protein L26	Q19869	19088.5	0.1481	All	0	3	10	0.000540491	24.6221
contaminant_GR78_LYCES	#N/A	#N/A	73171.8	0.042	Some	0	3	10	0.000131471	31.0334
ACHA01MRNA0032964	Spectrin beta chain, erythrocytic	P15508	96307.2	0.0806	Unique	8	8	10	0.000103744	25.8901
contaminant_KERATIN15	#N/A	#N/A	64453.6	0.027	Some	0	3	10	0.000139204	18.328
ACHA01MRNA0021866	60S ribosomal protein L18	Q90YV0	23911	0.2775	Unique	5	5	9	0.000377051	26.2332
ACHA01MRNA0010737	60S ribosomal protein L12-A >lcl|P0CT84.1 RecName: Full=60S ribosomal protein L12-B	P0CT83	22094.6	0.2619	Unique	5	5	9	0.000375255	22.7514
ACHA01MRNA0016029	T-complex protein 1 subunit zeta	Q3MHL7	72874	0.1142	Some	1	7	9	0.000119945	23.7388
ACHA01MRNA0015343	Phosphoglycerate kinase 1	P09411	11867.1	0.4685	Unique	3	3	9	0.000709942	23.7691
ACHA01MRNA0036301	Heat shock 70 kDa protein	Q91233	70243.8	0.0626	Some	0	3	9	0.000123323	27.662
ACHA01MRNA0011949	Glutamate dehydrogenase, mitochondrial	P82264	59656.3	0.0664	Some	0	4	9	0.000145394	19.8187
ACHA01MRNA0012219	High choriolytic enzyme 1	P31580	15279.7	0.2782	Some	3	4	9	0.000592508	22.857
ACHA01MRNA0008934	Peptidyl-prolyl cis-trans isomerase C	Q08E11	22688	0.1394	Some	2	5	9	0.000378863	21.9096
ACHA01MRNA0013305	40S ribosomal protein S12	O13019	14410.5	0.3939	Unique	4	4	9	0.000596997	27.9064
ACHA01MRNA0018922	Collagen alpha-1(XXI) chain	Q641F3	135011	0.0473	Some	3	5	9	6.21479e-05	24.3575
ACHA01MRNA0008009	Heat shock 70 kDa protein 1	Q9I8F9	50087.8	0.0871	Some	0	3	9	0.000171685	27.662
ACHA01MRNA0037373	T-complex protein 1 subunit beta	Q8SQP2	51635.1	0.1566	Some	0	5	9	0.000164517	26.0692
ACHA01MRNA0016258	Low choriolytic enzyme	P31579	15006.8	0.2672	Unique	3	3	9	0.000601554	22.5084
ACHA01MRNA0022415	ATP synthase subunit d, mitochondrial	O75947	18265.5	0.2422	Unique	4	4	9	0.000489463	21.5441
ACHA01MRNA0000692	Keratin, type I cytoskeletal 18	P05783	48623.8	0.0536	Some	1	2	9	0.000183691	18.0534
ACHA01MRNA0006076	Keratocan	O35367	46866.5	0.0745	Some	1	3	9	0.000189432	24.4115
ACHA01MRNA0014824	14-3-3 protein gamma-1	Q6PC29	19187.3	0.3473	Some	1	5	9	0.000471878	25.394
ACHA01MRNA0021232	60S ribosomal protein L34	Q1WBV0	13324.4	0.2222	Unique	4	4	9	0.000673535	21.7216
ACHA01MRNA0016854	Serine/threonine-protein phosphatase PP1-beta catalytic subunit	P61292	36880.5	0.1084	Some	0	3	9	0.000243974	24.9351
ACHA01MRNA0024631	Annexin A2-A	P27006	99092.7	0.0661	Some	0	4	9	8.82459e-05	30.7638
ACHA01MRNA0017772	Serine/threonine-protein phosphatase PP1-alpha catalytic subunit	P62138	36942.7	0.1084	Some	0	3	9	0.000243974	24.9351
ACHA01MRNA0033288	V-type proton ATPase catalytic subunit A	Q5TTG1	68452.6	0.1394	Some	1	5	9	0.000127721	28.3505
ACHA01MRNA0020144	Collagen alpha-2(I) chain	Q28668	77204.2	0.1129	Unique	6	6	9	9.77712e-05	29.4014
ACHA01MRNA0016586	Heat shock 70 kDa protein	Q91233	70243.8	0.0626	Some	0	3	9	0.000123323	27.662
ACHA01MRNA0019937	Plectin	Q9JI55	392550	0.0092	Some	5	6	9	2.26512e-05	19.1464
ACHA01MRNA0023485	Beta-crystallin S-1	P48646	21185.4	0.2629	Unique	5	5	9	0.000450306	23.0978
ACHA01MRNA0011952	40S ribosomal protein S3a	Q98TX2	18746.7	0.2012	Some	0	4	9	0.00048051	23.8314
ACHA01MRNA0026543	Probable proteasome subunit beta type-6	Q9UQY2	26084	0.173	Some	1	4	9	0.000332504	24.7216
ACHA01MRNA0007196	Desmin	P23239	58619.3	0.0605	Some	1	4	9	0.000153913	21.3368
ACHA01MRNA0021338	Lectin	C0HJM8	13387.4	0.3966	Some	0	3	9	0.000679341	28.6179
ACHA01MRNA0011113	40S ribosomal protein S25-3	Q8GYL5	14207.9	0.2812	Unique	4	4	9	0.000615653	26.6609
ACHA01MRNA0038152	Cofilin-2	P45591	18661.7	0.1939	Some	1	3	9	0.000477597	21.4378
ACHA01MRNA0034023	Lectin	C0HJM8	13387.4	0.3966	Some	0	3	9	0.000679341	28.6179
ACHA01MRNA0006906	Plectin	Q9JI55	231441	0.0247	Some	4	5	9	3.81246e-05	23.5503
ACHA01MRNA0026603	Cofilin-2	P45591	16871.8	0.1284	Some	1	3	8	0.000473295	17.614
ACHA01MRNA0029531	Cofilin-2	P45591	16038.2	0.2887	Unique	3	3	8	0.000493293	23.3839
ACHA01MRNA0014338	Mitochondrial-processing peptidase subunit alpha-2	Q54F93	26665.7	0.2636	Some	0	5	8	0.000271502	19.0955
ACHA01MRNA0029429	Collagen alpha-1(XII) chain	Q28902	156851	0.0517	Some	3	5	8	4.89501e-05	23.2642
ACHA01MRNA0039872	Fructose-1,6-bisphosphatase 1	P00637	37028.8	0.1534	Some	2	4	8	0.00020663	21.6496
ACHA01MRNA0012285	Serine/threonine-protein phosphatase PP1-gamma catalytic subunit	Q6NVU2	36859.5	0.0831	Some	0	2	8	0.000215531	23.3745
ACHA01MRNA0014316	Isocitrate dehydrogenase [NAD] subunit alpha, mitochondrial	Q9D6R2	27061	0.209	Some	1	4	8	0.00028708	22.906
ACHA01MRNA0007093	ADP-ribosylation factor 1 >lcl|P84077.2 RecName: Full=ADP-ribosylation factor 1 >lcl|P84078.2 RecName: Full=ADP-ribosylation factor 1 >lcl|P84080.2 RecName: Full=ADP-ribosylation factor 1 >lcl|Q4R5P2.3 RecName: Full=ADP-ribosylation factor 1	P84079	20500.6	0.2928	Some	0	4	8	0.000387003	23.9131
ACHA01MRNA0035691	3-ketoacyl-CoA thiolase, mitochondrial	P42765	10753.6	0.5714	Some	0	3	8	0.00066712	20.4453
ACHA01MRNA0005338	40S ribosomal protein S13	P47772	19608.8	0.2023	Some	0	4	8	0.000404899	20.4046
ACHA01MRNA0031184	Serine/threonine-protein phosphatase PP1-alpha catalytic subunit	P62138	37676	0.0813	Some	0	2	8	0.000210987	23.3745
ACHA01MRNA0018819	Proteasome subunit beta type-3	P40112	18510.2	0.3293	All	0	4	8	0.00042712	23.3441
ACHA01MRNA0011624	AP-2 complex subunit alpha	Q7QG73	71884.6	0.0936	Unique	4	4	8	0.000107435	20.5738
ACHA01MRNA0014540	Proteasome subunit beta type-3	Q9R1P1	18841.3	0.3234	All	0	4	8	0.000419447	23.3441
ACHA01MRNA0039977	ADP-ribosylation factor 3	P61206	20569.7	0.2928	Some	0	4	8	0.000387003	23.9131
ACHA01MRNA0017277	ADP-ribosylation factor 1	P51643	20404.4	0.2961	Some	0	4	8	0.000391327	23.9131
ACHA01MRNA0026636	ADP-ribosylation factor 1	P51643	20404.4	0.2961	Some	0	4	8	0.000391327	23.9131
ACHA01MRNA0022283	Cleavage and polyadenylation specificity factor subunit 5	O43809	26530.7	0.303	Unique	4	4	8	0.000303236	20.5746
ACHA01MRNA0024386	Serine/threonine-protein phosphatase PP1-gamma catalytic subunit	Q6NVU2	13981	0.2213	Some	0	2	8	0.000574161	23.3745
ACHA01MRNA0000555	60S ribosomal protein L14-1	Q9SIM4	16290.9	0.25	Unique	3	3	8	0.00050034	22.9373
ACHA01MRNA0035014	ATP-dependent RNA helicase WM6	Q27268	48830.5	0.1077	Some	0	4	8	0.000164046	20.1845
ACHA01MRNA0013426	Sodium/potassium-transporting ATPase subunit alpha-1	Q08DA1	113114	0.0546	Some	1	5	8	6.82725e-05	19.642
ACHA01MRNA0006951	Heterogeneous nuclear ribonucleoprotein U-like protein 1	Q9BUJ2	67748.1	0.035	Unique	4	4	8	0.000116746	15.5626
ACHA01MRNA0021531	60S ribosomal protein L27a	O01358	14005.5	0.28	Unique	4	4	8	0.000560381	20.4093
ACHA01MRNA0003830	3-oxoacyl-[acyl-carrier-protein] reductase FabG	Q9X248	26033.5	0.2311	Unique	3	3	8	0.000279074	26.5419
ACHA01MRNA0040427	Methionine aminopeptidase	Q9UYT4	31280	0.1637	Some	0	4	8	0.00024928	21.1831
ACHA01MRNA0010374	Cartilage matrix protein	P51942	45453.6	0.092	Some	0	4	8	0.000169607	20.058
ACHA01MRNA0026435	60S ribosomal protein L4-A	P08429	20836.7	0.3	Some	0	5	8	0.000389153	20.4549
ACHA01MRNA0002433	Annexin A4	P13214	19212.8	0.2303	Some	3	4	8	0.000393526	22.3662
ACHA01MRNA0020341	Alpha-internexin	P46660	54479.3	0.0898	Unique	5	5	8	0.000146237	25.6655
ACHA01MRNA0018069	Profilin-2	Q9JJV2	14595.9	0.2061	Unique	2	2	8	0.000534715	17.9017
ACHA01MRNA0002884	Histone H3, embryonic	P06352	12205.3	0.1009	Some	0	2	8	0.000642639	14.2644
ACHA01MRNA0039868	Transgelin	P19966	22464.4	0.2723	All	0	5	8	0.00034677	23.827
ACHA01MRNA0015370	Transgelin	P19966	22464.4	0.2723	All	0	5	8	0.00034677	23.827
ACHA01MRNA0017302	V-type proton ATPase catalytic subunit A	P31404	54802	0.148	Some	1	5	8	0.000140095	23.3167
ACHA01MRNA0012683	Keratin, type II cytoskeletal 7	Q6IG12	24297.3	0.0794	Some	0	2	8	0.000327325	16.694
ACHA01MRNA0040764	Rho GDP-dissociation inhibitor 1	P80237	23270.8	0.3122	All	0	5	8	0.000341696	27.6915
ACHA01MRNA0019109	Rho GDP-dissociation inhibitor 1	P80237	23270.8	0.3122	All	0	5	8	0.000341696	27.6915
ACHA01MRNA0007988	Collagen alpha-2(I) chain	O42350	52482.3	0.0808	Some	2	4	8	0.000134707	29.3168
contaminant_GR78_MAIZE	#N/A	#N/A	51639.4	0.0364	Some	0	2	8	0.000149995	25.0948
ACHA01MRNA0024288	Sodium/potassium-transporting ATPase subunit alpha-3	P24798	67083.3	0.0924	Some	0	5	8	0.00011559	18.3668
ACHA01MRNA0003552	Probable protein disulfide-isomerase ER-60	P38658	25456.7	0.1354	Unique	4	4	8	0.000305885	19.9446
ACHA01MRNA0012589	Guanine nucleotide-binding protein G(I)/G(S)/G(T) subunit beta-1	Q6PH57	34888	0.1683	Some	1	6	8	0.000222373	21.0638
ACHA01MRNA0017476	60S ribosomal protein L10a	Q90YV8	24564.4	0.162	Unique	6	6	8	0.000324295	19.1904
ACHA01MRNA0035665	Glutathione S-transferase 1, isoform D	Q93113	25835.1	0.1858	Some	0	4	8	0.000309945	18.3506
ACHA01MRNA0026561	Probable proteasome subunit beta type-6	Q9UQY2	15539.8	0.2929	Some	0	3	8	0.00050034	22.5943
ACHA01MRNA0016048	Pyruvate dehydrogenase E1 component subunit beta, mitochondrial	P86222	30215.3	0.1978	Some	0	4	8	0.00025197	22.5613
ACHA01MRNA0017310	Myosin light polypeptide 6	Q64119	21734.6	0.2677	Some	0	5	8	0.000353776	19.7805
ACHA01MRNA0002959	Myosin-binding protein C, slow-type	Q00872	145028	0.0345	Unique	4	4	8	5.36352e-05	17.5664
ACHA01MRNA0013085	Catalase	Q9PT92	48802.3	0.0882	Some	0	3	8	0.000162523	24.2164
ACHA01MRNA0030973	NAD/NADP-dependent betaine aldehyde dehydrogenase	A6X2G8	34522.6	0.1887	Some	1	5	8	0.000220276	16.8342
ACHA01MRNA0033875	Ras-like GTP-binding protein O-RHO	P22122	21780	0.342	Some	0	4	8	0.000362941	22.4538
ACHA01MRNA0012222	Cleavage and polyadenylation specificity factor subunit 7	Q5XI29	62722	0.067	Some	1	3	8	0.000120357	20.2488
ACHA01MRNA0020217	Calcium-binding mitochondrial carrier protein Aralar1	Q5RBC8	71277.8	0.0678	Unique	3	3	8	0.000107932	24.1781
ACHA01MRNA0031327	Proteasome subunit alpha type-6	Q9XZJ4	27420.6	0.1423	All	0	3	8	0.000284746	17.9787
ACHA01MRNA0022546	Proteasome subunit alpha type-6	Q9XZJ4	25412.6	0.1535	All	0	3	8	0.000307226	17.9787
ACHA01MRNA0030940	Myosin light polypeptide 6	P60662	16849.1	0.298	Some	1	4	8	0.000463891	20.7816
ACHA01MRNA0018529	14-3-3 protein gamma-1	Q6PC29	19187.3	0.3473	Some	0	4	8	0.000419447	23.3605
ACHA01MRNA0034343	Myosin light polypeptide 6	P02607	17989.7	0.3312	Some	0	5	8	0.000437798	19.7805
ACHA01MRNA0002616	Flotillin-2	A6QLR4	43942.9	0.1667	Some	3	5	8	0.000179609	20.5791
ACHA01MRNA0039900	Sarcoplasmic/endoplasmic reticulum calcium ATPase 1	Q0VCY0	37429.2	0.1667	Some	0	4	8	0.000201286	23.6631
ACHA01MRNA0006207	Glutathione S-transferase 1, isoform D	Q93113	27104.8	0.1765	Some	0	4	8	0.000294318	18.3506
ACHA01MRNA0008247	Ras-like GTP-binding protein O-RHO	P22122	24818.6	0.2986	Some	0	4	8	0.000316958	22.4538
ACHA01MRNA0000879	Epithelial cell adhesion molecule	Q5F381	34613.7	0.1197	Unique	4	4	8	0.000226691	22.3512
ACHA01MRNA0031933	Beta-crystallin B3	P02524	28992.6	0.119	All	0	4	7	0.000243221	15.7188
ACHA01MRNA0007402	Phosphoenolpyruvate carboxykinase, cytosolic [GTP]	Q9Z2V4	69003.5	0.0571	Unique	5	5	7	9.71342e-05	14.541
ACHA01MRNA0038740	Elongation factor 1-alpha 1	Q90835	50252.6	0.0481	Some	1	2	7	0.000134117	15.883
ACHA01MRNA0016876	ELAV-like protein 4	O09032	12887.4	0.2696	Unique	2	2	7	0.000532971	21.4839
ACHA01MRNA0029345	60S ribosomal protein L35a	Q90YT3	12487.8	0.2455	Some	0	3	7	0.000557197	14.3441
ACHA01MRNA0009543	Serine/arginine-rich splicing factor 9	Q5PPI1	13813.9	0.24	Some	0	3	7	0.000490333	17.0285
ACHA01MRNA0004349	Sodium/potassium-transporting ATPase subunit alpha-1	P30714	114214	0.0453	Some	0	4	7	5.91048e-05	17.0598
ACHA01MRNA0024625	40S ribosomal protein S24	Q962Q6	16826.2	0.2653	All	0	3	7	0.00041695	21.6015
ACHA01MRNA0033724	40S ribosomal protein S24	Q90YQ0	15121.3	0.2977	All	0	3	7	0.000467875	21.6015
ACHA01MRNA0019418	PDZ and LIM domain protein 1	O00151	30440.3	0.3879	Some	4	6	7	0.00021812	23.7532
ACHA01MRNA0023162	Protein NipSnap homolog 2	Q9PU58	33279	0.1378	Some	1	4	7	0.000216578	18.5929
ACHA01MRNA0016098	Flotillin-2a	Q98TZ8	39212.7	0.0789	Unique	2	2	7	0.000172653	16.1494
ACHA01MRNA0001444	Cytochrome c oxidase subunit 5A, mitochondrial	P11240	14695.6	0.3876	All	0	5	7	0.000475129	16.9273
ACHA01MRNA0023044	40S ribosomal protein S14	P62263	16244.5	0.1788	Some	1	3	7	0.000405905	16.1888
ACHA01MRNA0026668	Beta-crystallin B2	Q91318	16894	0.2013	All	0	4	7	0.000411353	15.7188
ACHA01MRNA0014049	Peroxiredoxin-1	P0CB50	21977.3	0.1472	Some	2	3	7	0.000311125	17.7748
ACHA01MRNA0011062	ATP-dependent RNA helicase WM6	Q27268	41839.2	0.0992	Some	1	4	7	0.000168848	18.6391
ACHA01MRNA0033992	60S ribosomal protein L15	P61367	27078.5	0.1602	Unique	5	5	7	0.000265332	14.9701
ACHA01MRNA0034752	Troponin I, slow skeletal muscle	P02645	17785.7	0.2092	Unique	2	2	7	0.000400599	26.6331
ACHA01MRNA0038219	Vimentin	P48670	32883.5	0.0317	Some	2	4	7	0.000215816	15.6871
ACHA01MRNA0006697	Serpin B6	Q4R3G2	47134.6	0.0713	All	0	2	7	0.000145586	26.2148
ACHA01MRNA0014409	Leukocyte elastase inhibitor	Q52L45	37731.8	0.0906	All	0	2	7	0.000185171	26.2148
ACHA01MRNA0016356	Myomesin-1	P52179	197615	0.0229	Unique	5	5	7	3.42603e-05	15.8167
ACHA01MRNA0026962	Cytochrome c oxidase subunit 5A, mitochondrial	B0VYY2	15784.1	0.3546	All	0	5	7	0.000434693	16.9273
ACHA01MRNA0003152	60S ribosomal protein L36	Q4PM12	12155.8	0.3048	Unique	3	3	7	0.00058373	17.8142
ACHA01MRNA0003661	Hexokinase-1	P19367	102338	0.0435	Some	0	4	7	6.66939e-05	15.639
ACHA01MRNA0031640	Keratin, type II cytoskeletal cochleal	O93532	46704.1	0.042	Some	0	3	7	0.000151337	16.1184
ACHA01MRNA0000485	Enolase	P42897	31923	0.2177	Some	0	3	7	0.000208475	19.6797
ACHA01MRNA0000280	Phosphoglycerate kinase	P51903	19899.9	0.1675	Unique	4	4	7	0.000320899	19.5322
ACHA01MRNA0009631	Enoyl-CoA hydratase, mitochondrial	P14604	17419.8	0.327	Some	0	3	7	0.000385482	14.2344
ACHA01MRNA0027752	Vesicle-associated membrane protein 1	Q62442	13612.8	0.1371	Some	0	2	7	0.000494288	25.2242
ACHA01MRNA0008388	Cartilage matrix protein	P51942	76696.6	0.0711	Some	2	4	7	8.89574e-05	17.7726
ACHA01MRNA0002524	Carbonyl reductase [NADPH] 3	Q8K354	14592.6	0.2391	Unique	4	4	7	0.000444142	19.127
ACHA01MRNA0020294	Hexokinase-1	P19367	82986	0.0537	Some	0	4	7	8.22707e-05	15.639
ACHA01MRNA0006189	Myosin regulatory light chain 2, smooth muscle minor isoform	P24032	24665.9	0.2347	Some	0	4	7	0.000287754	16.1269
ACHA01MRNA0010075	Macrophage migration inhibitory factor	Q76BK2	12285.1	0.2174	Unique	2	2	7	0.000532971	23.0523
ACHA01MRNA0004236	14-3-3-like protein	P54632	31315.7	0.172	Some	1	4	7	0.000219683	17.7603
ACHA01MRNA0031258	14-3-3-like protein	P54632	11638	0.3922	Some	0	4	7	0.000600899	16.8288
ACHA01MRNA0036889	14-3-3-like protein	P54632	11638	0.3922	Some	0	4	7	0.000600899	16.8288
ACHA01MRNA0032227	Protein NDRG3	Q9QYF9	36992.4	0.1273	Unique	4	4	7	0.000185732	18.542
ACHA01MRNA0031100	ADP-ribosylation factor 1-like 2	Q61LA8	14473.6	0.252	Some	0	3	7	0.000482612	20.6844
ACHA01MRNA0033677	Beta-crystallin S-1	P48646	20735.8	0.16	Some	1	4	7	0.000350238	16.1202
ACHA01MRNA0029341	Citrate synthase, mitochondrial	P00889	38372.3	0.2587	Unique	3	3	7	0.000178173	25.8024
ACHA01MRNA0008059	Myosin regulatory light chain 2, smooth muscle minor isoform	P24032	19795.5	0.2907	Some	0	4	7	0.000356347	16.1269
ACHA01MRNA0037282	ADP-ribosylation factor 1-like 2	Q61LA8	14473.6	0.252	Some	0	3	7	0.000482612	20.6844
ACHA01MRNA0011828	Proteasome subunit alpha type-4	P52427	29323.1	0.1762	Some	1	3	7	0.000234834	23.1553
ACHA01MRNA0034624	Keratin, type I cytoskeletal 47 kDa	P08778	47074.2	0.0386	Some	0	3	7	0.000148047	14.0448
ACHA01MRNA0040001	Clathrin heavy chain 2	P53675	107925	0.0483	Some	0	4	6	5.63688e-05	16.0348
ACHA01MRNA0035418	60S ribosomal protein L23 >lcl|P62831.1 RecName: Full=60S ribosomal protein L23	Q90YU5	10438.7	0.4216	Unique	3	3	6	0.000515056	16.003
ACHA01MRNA0018275	V-type proton ATPase subunit E 1	P36543	24592.8	0.2264	All	0	4	6	0.00024781	14.892
ACHA01MRNA0016389	V-type proton ATPase subunit E 1	P11019	30234.6	0.1818	All	0	4	6	0.000198999	14.892
ACHA01MRNA0036440	Ubiquitin carboxyl-terminal hydrolase isozyme L4	P58321	22847.4	0.202	Unique	2	2	6	0.000258797	21.8871
ACHA01MRNA0020185	Stomatin-like protein 3	Q8TAV4	32742.4	0.2121	Unique	4	4	6	0.000176888	17.7767
ACHA01MRNA0009643	NAD/NADP-dependent betaine aldehyde dehydrogenase	A6X2G8	21408.9	0.2526	Some	0	4	6	0.000270803	12.6571
ACHA01MRNA0014472	Proteasome subunit alpha type-7-like	Q9CWH6	24408	0.1835	Unique	3	3	6	0.000240989	18.5506
ACHA01MRNA0033667	Ras-related protein rab-11.1	O01803	24089.2	0.1488	Some	0	3	6	0.000244352	13.3322
ACHA01MRNA0004658	Ovotransferrin	P02789	79835	0.0473	Some	1	4	6	7.09942e-05	13.5601
ACHA01MRNA0038185	60S ribosomal protein L4-A	P08429	21143	0.212	Some	0	4	6	0.00028552	14.3403
ACHA01MRNA0039703	Isocitrate dehydrogenase [NADP], mitochondrial	Q4R502	19586.4	0.1696	Some	0	3	6	0.000307226	12.4039
ACHA01MRNA0040384	Cytosolic 5'-nucleotidase 1A	A3KFX0	40472.8	0.144	Unique	5	5	6	0.000145528	15.112
ACHA01MRNA0011045	Alpha-1-antitrypsin	O00394	45676.6	0.086	Unique	2	2	6	0.00012908	19.4629
ACHA01MRNA0022929	Probable isocitrate dehydrogenase [NAD] subunit beta, mitochondrial	Q93353	42065.5	0.0682	Some	1	3	6	0.000137889	19.1298
ACHA01MRNA0025061	Mitochondrial import receptor subunit TOM22 homolog	O17287	14612.1	0.188	Unique	2	2	6	0.000395005	17.4413
ACHA01MRNA0016596	PDZ and LIM domain protein 7	Q9Z1Z9	27034.6	0.1265	Unique	3	3	6	0.000214431	15.7262
ACHA01MRNA0012769	Cleavage and polyadenylation specificity factor subunit 7	Q5XI29	69000	0.061	Some	0	2	6	8.22155e-05	16.1646
ACHA01MRNA0012833	14-3-3 protein zeta	P29310	16726.3	0.1933	Some	2	3	6	0.000350238	20.3809
ACHA01MRNA0007691	Gamma-crystallin M2	P10044	22601.6	0.1739	Some	2	3	6	0.00028552	14.8241
ACHA01MRNA0027858	FK506-binding protein 1	P0C1J3	26349.9	0.1368	Unique	3	3	6	0.000224512	14.7926
ACHA01MRNA0029680	Heterochromatin protein 1-binding protein 3	Q5ZM33	43807.2	0.105	Unique	3	3	6	0.000131339	16.0847
ACHA01MRNA0004792	Ras-like GTP-binding protein Rho1	P48148	22910.7	0.2079	Some	0	3	6	0.000260078	15.3288
ACHA01MRNA0020533	ADP-ribosylation factor 3	P61206	20583.7	0.2376	Some	0	3	6	0.000290253	16.2756
ACHA01MRNA0009201	Collagen alpha-1(I) chain	P11087	141163	0.0329	Some	1	4	6	3.6008e-05	20.9214
ACHA01MRNA0029567	Spectrin beta chain	Q00963	72899	0.0862	Unique	4	4	6	8.23444e-05	16.6349
ACHA01MRNA0028335	Ras-related protein rab-11.1	O01803	24089.2	0.1488	Some	0	3	6	0.000244352	13.3322
ACHA01MRNA0021193	Guanine nucleotide-binding protein G(I)/G(S)/G(T) subunit beta-1	Q6PH57	37288	0.1529	Some	0	4	6	0.000154517	13.8251
ACHA01MRNA0007607	Serine/arginine-rich SC35-like splicing factor SCL30A	Q9LHP2	24480.5	0.0701	Unique	4	4	6	0.000245494	11.7131
ACHA01MRNA0013048	ADP-ribosylation factor 3	P61206	20583.7	0.2376	Some	0	3	6	0.000290253	16.2756
ACHA01MRNA0026769	Clathrin heavy chain 2	P53675	122418	0.0426	Some	0	4	6	4.97497e-05	16.0348
ACHA01MRNA0015265	Lipocalin-15	Q6UWW0	21306.3	0.2222	Unique	3	3	6	0.000277967	17.163
ACHA01MRNA0006470	Myelin basic protein	P20939	13293.1	0.2143	Some	1	3	6	0.00041695	16.118
ACHA01MRNA0029629	Alpha-actinin-1	Q3B7N2	38925	0.0769	Some	1	3	6	0.000155431	14.6949
ACHA01MRNA0037035	Guanine nucleotide-binding protein G(I)/G(S)/G(T) subunit beta-1	Q6PH57	37288	0.1529	Some	0	4	6	0.000154517	13.8251
ACHA01MRNA0023344	Aspartate aminotransferase, cytoplasmic	P00504	15427.8	0.3453	Unique	3	3	6	0.000377955	16.2248
ACHA01MRNA0038841	Annexin A4	P13214	21121.8	0.1818	Some	3	4	6	0.00028094	14.5228
ACHA01MRNA0038314	Phosphoglycerate mutase 1	Q5ZLN1	28620.8	0.2	Some	3	4	6	0.000206022	16.0573
ACHA01MRNA0020974	Protein S100-A10	P60902	11435.7	0.1176	Unique	2	2	6	0.000515056	16.6176
ACHA01MRNA0038360	Acidic leucine-rich nuclear phosphoprotein 32 family member B	Q5ZMN0	17223.1	0.2405	Some	0	2	6	0.000332504	25.0752
ACHA01MRNA0006876	Guanine nucleotide-binding protein G(I)/G(S)/G(T) subunit beta-1	Q6PH57	15963.1	0.2867	Some	1	5	6	0.000367383	16.0703
ACHA01MRNA0010280	Flotillin-1	O13127	38538.9	0.1217	Some	0	3	6	0.000152277	17.2
ACHA01MRNA0002197	Filamin-B	Q9MZD2	64062.2	0.1062	Some	1	5	6	8.58427e-05	15.2022
ACHA01MRNA0006019	Protein NipSnap homolog	Q54I58	26069	0.1478	Some	1	3	6	0.000228416	17.065
ACHA01MRNA0009825	Serine/threonine-protein phosphatase PP2A 65 kDa regulatory subunit	P36179	54045.9	0.0726	All	0	2	6	0.000108995	17.5596
ACHA01MRNA0030576	RNA-binding protein 4B	Q64LC9	15468.7	0.2132	Some	0	3	6	0.000386292	13.5
ACHA01MRNA0039692	Myosin-6	P02563	49948.1	0.0635	Some	0	2	6	0.000119129	14.3872
ACHA01MRNA0022888	Annexin A4	P13214	32506.6	0.0868	Some	0	2	6	0.000182416	15.0184
ACHA01MRNA0022331	Anthranilate 1,2-dioxygenase system ferredoxin--NAD(+) reductase component	Q84BZ0	59957.1	0.0382	All	0	3	6	9.55195e-05	16.1563
ACHA01MRNA0040114	Matrilin-3	O42401	49292.5	0.065	All	0	2	6	0.000117793	15.5564
ACHA01MRNA0029264	Matrilin-3	O35701	55908.8	0.0574	All	0	2	6	0.000104031	15.5564
ACHA01MRNA0006752	T-complex protein 1 subunit delta	Q54CL2	19562.4	0.2	Unique	3	3	6	0.000283977	15.4106
ACHA01MRNA0000098	Succinate dehydrogenase [ubiquinone] flavoprotein subunit, mitochondrial	Q7ZVF3	72510.1	0.0724	Some	1	3	6	7.92394e-05	17.4822
ACHA01MRNA0000405	Centromere/microtubule-binding protein cbf5	O43102	55577.3	0.0668	All	0	2	6	0.000106348	17.8917
ACHA01MRNA0034858	H/ACA ribonucleoprotein complex subunit 4	O60832	55754.5	0.0667	All	0	2	6	0.000106133	17.8917
ACHA01MRNA0014169	60S ribosomal protein L17	Q4PM54	20634.7	0.142	All	0	3	6	0.000298498	15.3445
ACHA01MRNA0023568	Lamin-B2	P14732	73379.1	0.0644	Some	1	5	6	8.05762e-05	15.2756
ACHA01MRNA0015396	60S ribosomal protein L17	P37380	21413.3	0.1359	All	0	3	6	0.00028552	15.3445
ACHA01MRNA0010810	Putative ubiquitin-conjugating enzyme E2 N-like	Q5JXB2	15434.9	0.2536	Some	1	3	6	0.000380694	17.508
ACHA01MRNA0027223	Probable 3-hydroxyisobutyrate dehydrogenase, mitochondrial	Q9XTI0	17385.4	0.227	All	0	3	6	0.000322305	16.23
ACHA01MRNA0017370	Probable 3-hydroxyisobutyrate dehydrogenase, mitochondrial	Q9XTI0	15506.5	0.2552	All	0	3	6	0.000362315	16.23
ACHA01MRNA0003115	Adseverin	Q60604	82039.9	0.0899	All	0	5	6	7.05177e-05	16.0095
ACHA01MRNA0015191	Glutathione S-transferase 2	Q03425	16073.8	0.2518	Some	0	3	6	0.000377955	14.8013
ACHA01MRNA0038217	Proteasome subunit alpha type-4	P52427	29323.1	0.1762	Some	0	2	6	0.000201286	21.4752
ACHA01MRNA0028803	40S ribosomal protein S15	P70066	15577.3	0.2148	Some	1	2	6	0.000389153	17.3249
ACHA01MRNA0022102	Peptidyl-prolyl cis-trans isomerase C	Q08E11	22688	0.1394	Some	0	3	6	0.000252576	15.7836
ACHA01MRNA0040672	Protein NipSnap homolog 2	O55126	33547.9	0.1364	Some	0	3	6	0.000183691	15.6012
ACHA01MRNA0006824	Peptidyl-prolyl cis-trans isomerase FKBP1A	P18203	11554.8	0.2243	All	0	2	6	0.000490988	20.6516
ACHA01MRNA0008957	40S ribosomal protein S15-3	Q9FY65	15144.1	0.3228	Some	1	2	6	0.000413667	20.4935
ACHA01MRNA0020668	Anthranilate 1,2-dioxygenase system ferredoxin--NAD(+) reductase component	Q84BZ0	60886.9	0.0371	All	0	3	6	9.28193e-05	16.1563
ACHA01MRNA0040691	Ras-like GTP-binding protein Rho1	P48148	21602	0.2176	Some	0	3	6	0.000272206	15.3288
ACHA01MRNA0002090	RNA-binding protein 4.1	Q6IQ97	30038.1	0.1099	Some	0	3	6	0.000192438	13.8796
ACHA01MRNA0004903	RNA-binding protein 4	Q9BWF3	37218.4	0.1121	Some	1	4	6	0.000159199	13.5003
ACHA01MRNA0006267	Annexin A4	P09525	32920.1	0.0606	Unique	2	2	6	0.000176888	14.8938
ACHA01MRNA0031319	Junction plakoglobin	P30998	79661.3	0.0648	All	0	4	6	7.2463e-05	16.3977
ACHA01MRNA0026651	ATP synthase subunit g, mitochondrial	Q5RFH0	11208	0.3107	Unique	3	3	6	0.000510055	12.0146
ACHA01MRNA0017282	Superoxide dismutase [Cu-Zn]	P03946	17688.8	0.2561	Unique	3	3	6	0.00032034	17.2174
ACHA01MRNA0030788	Myosin-binding protein C, slow-type	Q00872	286247	0.0081	Unique	4	4	6	2.02919e-05	14.4386
ACHA01MRNA0030643	Keratin, type I cytoskeletal 18	Q7ZTS4	50941	0.0394	Some	1	2	6	0.000114958	14.2155
ACHA01MRNA0014383	Sodium/potassium-transporting ATPase subunit alpha-1	Q08DA1	70095.9	0.0711	Some	0	4	6	8.11989e-05	12.8004
ACHA01MRNA0036756	Adseverin	Q9Y6U3	67124.4	0.1095	All	0	5	6	8.58427e-05	16.0095
ACHA01MRNA0008992	Junction plakoglobin	P30998	73340.8	0.0703	All	0	4	6	7.85287e-05	16.3977
ACHA01MRNA0001849	Peptidyl-prolyl cis-trans isomerase FKBP1A	P18203	11554.8	0.2243	All	0	2	6	0.000490988	20.6516
ACHA01MRNA0027034	Cell division cycle protein 48 homolog	P54774	50586.3	0.0987	Some	0	4	6	0.00011521	15.8717
ACHA01MRNA0009352	Anthranilate 1,2-dioxygenase system ferredoxin--NAD(+) reductase component	Q84BZ0	73941.7	0.0304	All	0	3	6	7.61387e-05	16.1563
ACHA01MRNA0000017	Septin-2B	Q63ZQ1	42147.6	0.1924	Some	1	4	6	0.000142373	16.2368
ACHA01MRNA0007952	Protein NipSnap homolog 2	O55126	33547.9	0.1364	Some	0	3	6	0.000183691	15.6012
ACHA01MRNA0026411	60S ribosomal protein L13a	Q91487	16054	0.1606	Some	0	3	6	0.000383472	10.9187
ACHA01MRNA0017787	Probable quinone oxidoreductase	P42865	28963.1	0.1523	Unique	4	4	6	0.000205218	14.6923
ACHA01MRNA0008049	60S ribosomal protein L5	Q26481	33967.6	0.101	Unique	3	3	6	0.000176888	12.9465
ACHA01MRNA0038961	KH domain-containing, RNA-binding, signal transduction-associated protein 2	Q9WU01	32210.5	0.0627	Some	0	3	6	0.000173385	13.4685
ACHA01MRNA0039816	Probable serine/threonine-protein phosphatase PP2A regulatory subunit	Q09543	43769.6	0.0902	All	0	2	6	0.000135401	17.5596
ACHA01MRNA0014382	Elongation factor 1-gamma	Q29387	31899.9	0.1476	Some	0	4	5	0.000161549	11.8815
ACHA01MRNA0008287	Phosphoglycerate mutase 1	Q5ZLN1	28911.8	0.1417	Some	0	3	5	0.000172361	14.2433
ACHA01MRNA0034279	Phosphoglycerate mutase 1	Q5ZLN1	28911.8	0.1417	Some	0	3	5	0.000172361	14.2433
ACHA01MRNA0017580	Clathrin heavy chain 2	P53675	43865.6	0.1227	Some	0	4	5	0.000114307	14.1842
ACHA01MRNA0012476	Poly(rC)-binding protein 1	O19048	48198.9	0.108	Some	1	3	5	0.000100643	13.2958
ACHA01MRNA0028057	ATP-dependent RNA helicase WM6	Q27268	37139	0.1169	Some	0	3	5	0.000134707	13.6266
ACHA01MRNA0011231	M-protein, striated muscle	Q02173	100627	0.0588	Some	2	3	5	4.76904e-05	14.1156
ACHA01MRNA0010051	13 kDa ribonucleoprotein-associated protein	Q6C0I0	13984.6	0.2266	All	0	2	5	0.000342029	18.0376
ACHA01MRNA0032618	Isocitrate dehydrogenase [NAD] subunit 1, mitochondrial	O13696	11128.7	0.2524	Some	0	2	5	0.000425046	16.5725
ACHA01MRNA0011972	Guanine nucleotide-binding protein G(I)/G(S)/G(T) subunit beta-2	P62879	37308.7	0.0853	Some	2	3	5	0.000128764	11.6764
ACHA01MRNA0008912	40S ribosomal protein S3	Q5R465	12690.7	0.4118	Unique	4	4	5	0.000367897	13.6314
ACHA01MRNA0022910	13 kDa ribonucleoprotein-associated protein	Q6C0I0	13984.6	0.2266	All	0	2	5	0.000342029	18.0376
ACHA01MRNA0000713	NADH dehydrogenase [ubiquinone] iron-sulfur protein 3, mitochondrial	Q0MQG7	32498.6	0.0919	Unique	2	2	5	0.000154699	13.1352
ACHA01MRNA0014504	Far upstream element-binding protein 3	Q96I24	61070.2	0.0497	All	0	2	5	7.50939e-05	15.153
ACHA01MRNA0023242	Probable 26S proteasome non-ATPase regulatory subunit 3	P93768	39840.8	0.1166	Some	1	3	5	0.000127638	14.5425
ACHA01MRNA0017352	Lamin-B1	P70615	43961.8	0.1085	Some	0	4	5	0.000113126	10.8733
ACHA01MRNA0039378	Ubiquitin-conjugating enzyme E2 13	P52490	18964.8	0.2071	Some	0	2	5	0.000259052	15.5681
ACHA01MRNA0039024	Annexin A4	P08132	15398.7	0.2878	Some	2	4	5	0.000314962	11.8451
ACHA01MRNA0028908	Cell division cycle protein 48 homolog	P54774	45397.7	0.076	Some	0	3	5	0.000107303	13.2694
ACHA01MRNA0022818	V-type proton ATPase catalytic subunit A	P31404	44491.5	0.1369	Some	0	3	5	0.000107041	13.5036
ACHA01MRNA0001202	Glycogen phosphorylase, muscle form	P11217	20235.1	0.1307	Unique	3	3	5	0.000248749	13.2113
ACHA01MRNA0016945	Small nuclear ribonucleoprotein Sm D3	P62318	13920.3	0.2362	Unique	3	3	5	0.000344723	12.6922
ACHA01MRNA0008435	RNA-binding protein 4.1	Q6IQ97	30046.2	0.0769	Some	0	2	5	0.000160365	12.0164
ACHA01MRNA0035508	F-actin-capping protein subunit beta	Q5BGP0	30737.5	0.0733	Some	3	4	5	0.000160365	9.642
ACHA01MRNA0012828	Myosin-7	P79293	216536	0.0106	Some	0	2	5	2.32747e-05	11.432
ACHA01MRNA0018196	High choriolytic enzyme 1	P31580	31110.4	0.0618	Some	1	3	5	0.000159199	11.4327
ACHA01MRNA0027031	Collagen alpha-2(I) chain	C0HJP0	18346.9	0.1317	Some	0	3	5	0.00021356	12.943
ACHA01MRNA0036690	Far upstream element-binding protein 3	Q96I24	39445.7	0.0767	All	0	2	5	0.000115819	15.153
ACHA01MRNA0040494	Far upstream element-binding protein 3	Q96I24	32965	0.0942	All	0	2	5	0.000142142	15.153
ACHA01MRNA0039292	Transcription factor BTF3 homolog 4	Q6PC91	11228.5	0.2843	All	0	2	5	0.000429213	16.7314
ACHA01MRNA0040495	Cartilage matrix protein	P05099	164344	0.028	Some	1	3	5	2.92255e-05	15.3535
ACHA01MRNA0040683	Eukaryotic translation initiation factor 3 subunit K	Q567V6	25919	0.2108	All	0	3	5	0.000196322	17.3569
ACHA01MRNA0013870	Eukaryotic translation initiation factor 3 subunit K	Q567V6	25919	0.2108	All	0	3	5	0.000196322	17.3569
ACHA01MRNA0004528	Creatine kinase U-type, mitochondrial	P70079	42012.3	0.0992	Some	0	2	5	0.000117372	17.2686
ACHA01MRNA0019759	Clathrin heavy chain 2	P53675	64746	0.0836	Some	0	4	5	7.78999e-05	14.1842
ACHA01MRNA0037491	Isocitrate dehydrogenase [NAD] subunit alpha, mitochondrial	Q28480	34167.2	0.1262	Some	0	3	5	0.000141682	13.5693
ACHA01MRNA0019933	Keratin, type I cytoskeletal 17	Q04695	34053.5	0.0774	Some	0	3	5	0.000147407	11.2187
ACHA01MRNA0007413	Transaldolase	Q7N8Z1	24925.7	0.1013	Unique	2	2	5	0.000192862	13.2357
ACHA01MRNA0010198	Creatine kinase S-type, mitochondrial	P17540	48311.7	0.0855	Some	0	2	5	0.000101108	17.2686
ACHA01MRNA0016822	Glucose-6-phosphate isomerase	Q3ZBD7	57206.1	0.0819	Some	1	3	5	8.53407e-05	14.9886
ACHA01MRNA0024918	Putative hexokinase HKDC1	Q91W97	104344	0.0192	Some	0	2	5	4.67732e-05	11.969
ACHA01MRNA0028191	Myomesin-3	Q5VTT5	143180	0.0156	Some	1	3	5	3.41762e-05	12.565
ACHA01MRNA0003575	Putative hexokinase HKDC1	Q91W97	104515	0.0191	Some	0	2	5	4.63769e-05	11.969
ACHA01MRNA0005316	M-protein, striated muscle	Q02173	106808	0.0209	Some	1	3	5	4.56991e-05	12.4546
ACHA01MRNA0005881	Nascent polypeptide-associated complex subunit beta	Q0CGL5	17365	0.1835	All	0	2	5	0.000277087	16.7314
ACHA01MRNA0013281	Myosin-7	P13540	158609	0.0146	Some	0	2	5	3.19094e-05	11.432
ACHA01MRNA0040284	Ubiquitin-conjugating enzyme E2 13	P52490	17299.1	0.2273	Some	0	2	5	0.000284284	15.5681
ACHA01MRNA0011888	T-complex protein 1 subunit epsilon	P48643	59470	0.1201	Some	0	3	5	8.09238e-05	13.833
ACHA01MRNA0001161	Glycogen phosphorylase, brain form	Q5R5M6	54036.7	0.1061	Some	2	3	5	9.47614e-05	15.1586
ACHA01MRNA0037457	Collagen alpha-2(VI) chain	P12110	38293.8	0.07	All	0	2	5	0.000122632	12.295
ACHA01MRNA0015247	Cartilage matrix protein	P51942	21342.7	0.1302	All	0	2	5	0.00022802	12.295
ACHA01MRNA0033140	Electron transfer flavoprotein subunit beta	Q54YZ4	27436.7	0.1339	Unique	3	3	5	0.000172361	12.6904
ACHA01MRNA0000407	14-3-3 protein zeta	Q6P4Z5	14396.8	0.2326	Some	0	2	5	0.000339378	13.4182
ACHA01MRNA0019206	40S ribosomal protein S26E	P21772	13035	0.3103	Unique	3	3	5	0.000377412	13.6371
ACHA01MRNA0035378	Coactosin-like protein	Q2HJ57	16075.8	0.2465	Unique	4	4	5	0.000308308	10.922
ACHA01MRNA0001940	Protein BTR1	Q9LZ82	35724.6	0.1098	Unique	2	2	5	0.00012991	12.5596
ACHA01MRNA0026430	Glyoxylate reductase	Q9C4M5	21426.6	0.3128	Unique	4	4	5	0.000224512	14.8884
ACHA01MRNA0024895	Beta-soluble NSF attachment protein	P85969	15719	0.2721	Unique	3	3	5	0.00032191	13.2258
ACHA01MRNA0023021	Obg-like ATPase 1	Q7ZU42	38492.9	0.0765	Unique	2	2	5	0.000128764	13.7692
ACHA01MRNA0026712	NADH dehydrogenase [ubiquinone] 1 alpha subcomplex subunit 10, mitochondrial	P34942	31567.7	0.1319	Unique	2	2	5	0.000160365	16.5006
ACHA01MRNA0023486	Beta-crystallin S-1	P48646	20728.6	0.32	Unique	4	4	5	0.00025017	14.3651
ACHA01MRNA0032582	Fatty acid-binding protein, heart	O13008	21090.8	0.2147	Unique	3	3	5	0.000229213	12.6304
ACHA01MRNA0029393	Matrin-3	P43243	115862	0.032	Unique	4	4	5	4.24222e-05	11.5634
ACHA01MRNA0017144	Phosphoglucomutase	Q7KHA1	70687	0.048	Unique	2	2	5	6.77705e-05	14.6739
ACHA01MRNA0027675	Cytochrome c1-2, heme protein, mitochondrial	P29610	22271.1	0.1859	Unique	4	4	5	0.000219999	15.0382
ACHA01MRNA0032645	Rab GDP dissociation inhibitor alpha	P50398	47735	0.1351	Some	0	3	5	0.000103744	14.4397
ACHA01MRNA0024200	Rab GDP dissociation inhibitor beta	P50397	42166.5	0.152	Some	0	3	5	0.000116746	14.4397
ACHA01MRNA0008174	Succinate dehydrogenase [ubiquinone] flavoprotein subunit, mitochondrial	Q7ZVF3	72510.1	0.0724	Some	0	2	5	6.60328e-05	15.5967
ACHA01MRNA0026155	Lamin-B2	P14732	65472	0.0722	Some	0	4	5	7.5223e-05	13.0828
ACHA01MRNA0016265	Cartilage matrix protein	P21941	66834.9	0.0762	Some	0	3	5	7.2483e-05	15.8416
ACHA01MRNA0023857	Cartilage matrix protein	P21941	43990.9	0.117	Some	0	3	5	0.000111399	15.8416
ACHA01MRNA0038875	Uncharacterized protein in bps2 5'region	P32986	34946	0.2075	Some	1	3	5	0.000137672	15.5753
ACHA01MRNA0036832	Proliferation-associated protein 2G4	Q9UQ80	20715.6	0.1475	Some	0	3	5	0.000239234	11.2862
ACHA01MRNA0007146	Methionine aminopeptidase	B6YTG0	43339.3	0.0689	Some	0	3	5	0.000111683	11.2862
ACHA01MRNA0029038	RNA-binding protein 4	Q3MHX3	37072.4	0.1125	Some	0	3	5	0.000133069	11.9495
ACHA01MRNA0004017	Palladin	P0C5E3	221124	0.0245	Some	1	4	5	2.19118e-05	11.1269
ACHA01MRNA0029590	Septin-2B	Q63ZQ1	35589.2	0.2298	Some	0	3	5	0.000141682	14.6122
ACHA01MRNA0022623	Ovotransferrin	P02789	80517.3	0.0469	Some	0	3	5	5.8686e-05	11.4201
ACHA01MRNA0002259	40S ribosomal protein S14	P19950	13754.2	0.1008	Some	0	2	5	0.000339378	12.176
ACHA01MRNA0009482	Conserved regulator of innate immunity protein 3	Q21018	20087.4	0.3034	All	0	3	5	0.000245954	14.9686
ACHA01MRNA0038582	Peroxiredoxin-2D	O22711	20727.9	0.228	All	0	3	5	0.000226838	12.3522
ACHA01MRNA0000786	Peroxiredoxin-2D	O22711	24308.5	0.1964	All	0	3	5	0.000195445	12.3522
ACHA01MRNA0003695	Sodium/potassium-transporting ATPase subunit alpha-1	P18907	112573	0.0411	Some	0	3	5	4.27955e-05	14.2636
ACHA01MRNA0007809	Sodium/potassium-transporting ATPase subunit alpha-1	P18907	110941	0.0416	Some	0	3	5	4.33893e-05	14.2636
ACHA01MRNA0015957	Sodium/potassium-transporting ATPase subunit alpha-1	P18907	107190	0.043	Some	0	3	5	4.48563e-05	14.2636
ACHA01MRNA0015725	Myosin-binding protein H	Q13203	45866.6	0.0523	Unique	3	3	5	0.00010399	11.1013
ACHA01MRNA0012244	Guanine nucleotide-binding protein G(o) subunit alpha	P09471	39858.9	0.0904	Unique	3	3	5	0.000123672	13.1534
ACHA01MRNA0029382	U2 small nuclear ribonucleoprotein A'	Q5BGW9	31051.2	0.2218	Unique	4	4	5	0.000159199	16.738
ACHA01MRNA0005638	60S ribosomal protein L32	Q90YT6	16774.1	0.1724	Unique	3	3	5	0.000301929	11.4546
ACHA01MRNA0038607	Protein disulfide-isomerase A6	Q63081	54495	0.0581	Unique	2	2	5	8.7735e-05	14.2368
ACHA01MRNA0021196	Macrophage-capping protein	P40121	37925	0.076	Unique	2	2	5	0.000128011	12.4401
ACHA01MRNA0014621	Protein NipSnap homolog 3B	Q9CQE1	23012.6	0.1159	Some	0	2	5	0.000211496	13.9051
contaminant_INT-STD1	#N/A	#N/A	69207.4	0.0412	Unique	2	2	5	7.21248e-05	13.1765
ACHA01MRNA0016320	Peroxiredoxin	Q91191	27142.7	0.1189	Some	0	3	5	0.000179425	11.5307
ACHA01MRNA0027963	Peroxiredoxin	Q91191	22164.3	0.1465	Some	0	3	5	0.00022111	11.5307
ACHA01MRNA0001669	Trypsin	P19799	26379.7	0.1429	All	0	2	5	0.000178693	16.087
ACHA01MRNA0011238	Trypsin	P19799	31025.9	0.122	All	0	2	5	0.000152543	16.087
ACHA01MRNA0018349	Trypsin	P19799	26379.7	0.1429	All	0	2	5	0.000178693	16.087
ACHA01MRNA0026627	Trypsin	P19799	26379.7	0.1429	All	0	2	5	0.000178693	16.087
ACHA01MRNA0023667	Cathepsin E	P14091	35830.8	0.1319	Some	1	3	5	0.000134294	15.9327
ACHA01MRNA0010295	Annexin A2	P19620	38493	0.0858	Unique	3	3	5	0.000129526	17.0386
ACHA01MRNA0020802	Muscle-related coiled-coil protein	A1L260	31228.2	0.1201	All	0	3	5	0.000154699	13.4604
ACHA01MRNA0005658	Muscle-related coiled-coil protein	A1L260	31228.2	0.1201	All	0	3	5	0.000154699	13.4604
ACHA01MRNA0028081	26S proteasome non-ATPase regulatory subunit 6	Q15008	45431.3	0.0696	Some	1	3	5	0.000112834	15.179
ACHA01MRNA0010392	Filamin-B	Q9MZD2	149420	0.046	Some	0	4	5	3.09616e-05	13.3425
ACHA01MRNA0025607	Myelin basic protein	P20939	13293.1	0.2143	Some	0	2	5	0.000347458	14.531
ACHA01MRNA0023656	T-complex protein 1 subunit theta	Q552J0	59329.1	0.0623	Some	1	4	5	8.01827e-05	12.0714
ACHA01MRNA0026654	Conserved regulator of innate immunity protein 3	Q21018	24477.7	0.2488	All	0	3	5	0.00020175	14.9686
ACHA01MRNA0007635	Gelation factor	P13466	53983.5	0.0888	Some	3	4	5	9.0454e-05	11.586
ACHA01MRNA0029848	14-3-3 protein beta/alpha-A	Q5PRD0	14023.6	0.24	Some	0	2	5	0.000350238	13.4182
ACHA01MRNA0019087	Vimentin	P48670	29920.9	0.0349	Some	0	2	5	0.000169689	11.5309
ACHA01MRNA0024388	Vimentin	P48670	29920.9	0.0349	Some	0	2	5	0.000169689	11.5309
ACHA01MRNA0002059	Neurofilament light polypeptide	Q02916	63012.6	0.016	Some	0	2	5	7.78999e-05	11.5309
ACHA01MRNA0040650	T-complex protein 1 subunit epsilon	P48643	59470	0.1201	Some	0	3	5	8.09238e-05	13.833
ACHA01MRNA0038313	Neurofilament light polypeptide	P35616	62839.5	0.016	Some	0	2	5	7.80388e-05	11.5309
ACHA01MRNA0003582	40S ribosomal protein S6	O01727	28672	0.2088	Some	2	4	5	0.000175822	15.2146
ACHA01MRNA0039295	DELTA-stichotoxin-Hmg2b	P0DMX2	19811.5	0.2768	Unique	3	3	5	0.000247343	15.4826
ACHA01MRNA0030907	Nucleoplasmin	P05221	30028.8	0.0916	Unique	2	2	4	0.000128292	9.9177
ACHA01MRNA0014465	Proteasome subunit beta type-6	Q55GJ6	24842.3	0.1552	Unique	3	3	4	0.000150965	12.1022
ACHA01MRNA0027495	Proteasome subunit alpha type-5	Q9M4T8	26355.2	0.1411	Unique	2	2	4	0.000145327	12.0111
ACHA01MRNA0014254	Beta-galactoside-binding lectin	P08520	14582	0.2598	Unique	2	2	4	0.000275778	11.5436
ACHA01MRNA0031747	T-complex protein 1 subunit theta	Q552J0	59329.1	0.0623	Some	0	3	4	6.41462e-05	10.0844
ACHA01MRNA0022361	Forkhead box protein K2	Q7ZX03	48822.6	0.0852	Unique	2	2	4	7.64712e-05	14.6562
ACHA01MRNA0016715	Dihydropteridine reductase	Q86A17	18229.1	0.1771	Unique	4	4	4	0.000200136	9.7596
ACHA01MRNA0022395	Myosin-11	P35749	191103	0.0121	Some	0	2	4	2.11241e-05	9.8346
ACHA01MRNA0021949	Heterogeneous nuclear ribonucleoprotein A/B	Q99729	40204.1	0.0826	Unique	3	3	4	9.64843e-05	9.4915
ACHA01MRNA0007971	Actin-related protein 2/3 complex subunit 4	P59998	19544.3	0.1138	All	0	2	4	0.000209723	9.6248
ACHA01MRNA0001899	Actin-related protein 2/3 complex subunit 4	P59998	19675.3	0.1131	All	0	2	4	0.000208475	9.6248
ACHA01MRNA0035249	Proteasome subunit beta type-5	Q32KL2	29607.3	0.1734	Some	1	3	4	0.000129239	10.25
ACHA01MRNA0008838	Dolichyl-diphosphooligosaccharide--protein glycosyltransferase subunit 1	Q9GZH4	65744.2	0.0448	All	0	2	4	6.02819e-05	12.0577
ACHA01MRNA0038690	Ras-related protein rab-11.1	O01803	19208.9	0.1412	Some	0	2	4	0.000206022	9.6464
ACHA01MRNA0014446	Dolichyl-diphosphooligosaccharide--protein glycosyltransferase subunit 1	Q9GZH4	26169	0.114	All	0	2	4	0.000153613	12.0577
ACHA01MRNA0025661	Actin-related protein 2/3 complex subunit 4	P59998	12599.8	0.1743	All	0	2	4	0.000321319	9.6248
ACHA01MRNA0010173	Stomatin-like protein 2, mitochondrial	Q9UJZ1	39431.4	0.0565	Unique	2	2	4	9.89373e-05	8.8578
ACHA01MRNA0003278	Adenylosuccinate lyase	Q9UZ99	54358.8	0.0832	Unique	2	2	4	7.28146e-05	10.798
ACHA01MRNA0013023	Myomesin-3	Q5VTT5	69348.9	0.0319	Some	0	2	4	5.59486e-05	10.3991
ACHA01MRNA0005319	Polymerase I and transcript release factor	P85125	31541.7	0.0584	Unique	2	2	4	0.000127824	7.3323
ACHA01MRNA0014908	Calcium-binding mitochondrial carrier protein Aralar2	Q9UJS0	20417.8	0.2053	Unique	2	2	4	0.000184336	9.3171
ACHA01MRNA0036810	Phosphoglycerate mutase 1	Q5ZLN1	28970.8	0.0866	Some	1	3	4	0.000137889	10.1402
ACHA01MRNA0015847	Filamin-B	Q9MZD2	89877.9	0.0601	All	0	3	4	4.13017e-05	10.334
ACHA01MRNA0020714	Matrilin-3	O42401	25692.6	0.1266	Unique	3	3	4	0.00014778	7.9159
ACHA01MRNA0004758	Lamin-B1	P14733	12613.7	0.1818	Unique	2	2	4	0.000318398	9.1996
ACHA01MRNA0009071	Ras-related protein rab-11.1	O01803	25883	0.1048	Some	0	2	4	0.000152942	9.6464
ACHA01MRNA0028555	eIF-2-alpha kinase activator GCN1	E9PVA8	67283.9	0.0658	Some	0	2	4	5.76049e-05	10.3019
ACHA01MRNA0020075	ADP-ribosylation factor 5	P49702	20311.6	0.1944	Some	0	2	4	0.000194577	11.7239
ACHA01MRNA0039545	26S proteasome non-ATPase regulatory subunit 6	Q15008	45431.3	0.0696	Some	0	2	4	9.02675e-05	13.0814
ACHA01MRNA0036162	T-complex protein 1 subunit epsilon	O04450	49035.7	0.079	Some	0	2	4	7.90605e-05	10.5255
ACHA01MRNA0027657	Ras-related protein ced-10	Q03206	21655.1	0.1667	Some	0	3	4	0.000182416	9.0769
ACHA01MRNA0032756	Ras-related protein ced-10	Q03206	24461.7	0.1461	Some	0	3	4	0.000159926	9.0769
ACHA01MRNA0001497	ATP-dependent RNA helicase DDX1	Q91VR5	14563.3	0.2791	All	0	2	4	0.000271502	13.1758
ACHA01MRNA0032612	ATP-dependent RNA helicase Ddx1	Q9VNV3	84847.5	0.0471	All	0	2	4	4.57828e-05	13.1758
ACHA01MRNA0034723	Cathepsin E	Q800A0	34891.7	0.1044	Some	0	2	4	0.000110835	14.0498
ACHA01MRNA0009290	Heterogeneous nuclear ribonucleoprotein Q	O60506	69026.5	0.0679	Some	3	4	4	5.65813e-05	10.1792
ACHA01MRNA0003833	Ribose-phosphate pyrophosphokinase 2	Q5XGI0	11218.7	0.1863	All	0	2	4	0.000343371	8.3228
ACHA01MRNA0010429	Ribose-phosphate pyrophosphokinase 1	P60892	34800	0.0594	All	0	2	4	0.000109449	8.3228
ACHA01MRNA0009036	Ribose-phosphate pyrophosphokinase 1	P60892	34800	0.0594	All	0	2	4	0.000109449	8.3228
ACHA01MRNA0017687	Retinol dehydrogenase 7	O88451	35951.7	0.059	Unique	3	3	4	0.00010877	10.5639
ACHA01MRNA0002684	Nucleoside diphosphate kinase A	Q05982	22570.5	0.115	Some	2	4	4	0.000175119	10.0027
ACHA01MRNA0024274	Mimecan	Q9DE65	31658.5	0.1103	All	0	2	4	0.00012464	11.7446
ACHA01MRNA0019677	Mimecan	Q9DE65	38342	0.0899	All	0	2	4	0.000101518	11.7446
ACHA01MRNA0015259	Myosin-binding protein H-like	A2RUH7	26178	0.113	Unique	3	3	4	0.000152277	10.9583
ACHA01MRNA0027097	Spectrin beta chain, erythrocytic	P15508	104871	0.05	Unique	3	3	4	3.89153e-05	10.1763
ACHA01MRNA0039726	Translation elongation factor 2	Q1HPK6	30990.6	0.1273	Some	0	3	4	0.000127359	9.6207
ACHA01MRNA0004480	Ubiquitin carboxyl-terminal hydrolase 2	Q9UUB6	37409.8	0.0578	Some	1	3	4	0.000106455	8.4829
ACHA01MRNA0007276	Heterogeneous nuclear ribonucleoprotein K	P61980	41004.1	0.0976	Some	1	3	4	9.49155e-05	10.7474
ACHA01MRNA0024006	Collagen alpha-1(XII) chain	Q28902	55188.7	0.0455	Some	0	2	4	6.9217e-05	10.2781
ACHA01MRNA0020425	Actin-related protein 3	O73723	35948.1	0.1672	Unique	3	3	4	0.000110485	10.53
ACHA01MRNA0009009	T-complex protein 1 subunit eta	P80313	59331.8	0.0699	Unique	3	3	4	6.4382e-05	8.3799
ACHA01MRNA0028964	ATP-dependent RNA helicase WM6	Q27268	35172.6	0.0519	Some	0	2	4	0.000113714	7.5558
ACHA01MRNA0031742	Vimentin	P02543	39868.1	0.0632	Unique	4	4	4	0.000100643	9.0737
ACHA01MRNA0005065	60S ribosomal protein L30	O49884	12898.7	0.2414	Unique	2	2	4	0.000301929	13.2656
ACHA01MRNA0016253	Arrestin-C	P36575	43534.3	0.0846	Unique	3	3	4	8.98046e-05	10.7656
ACHA01MRNA0016516	Septin-2	Q5ZMH1	40532.9	0.1102	Some	2	3	4	9.89373e-05	9.8052
ACHA01MRNA0031908	Syntaxin-binding protein 3	Q60770	31979.2	0.15	Unique	2	2	4	0.000125085	11.4418
ACHA01MRNA0016089	Mitochondrial dicarboxylate carrier	Q9QZD8	33240.4	0.1086	Unique	2	2	4	0.00011521	11.1331
ACHA01MRNA0025961	Polypyrimidine tract-binding protein homolog 3	Q6ICX4	59161.8	0.0596	Unique	3	3	4	6.52212e-05	10.0028
ACHA01MRNA0029993	Myosin-9	P14105	73443.8	0.0541	Some	0	3	4	5.56817e-05	9.7358
ACHA01MRNA0006154	Four and a half LIM domains protein 2	Q2KI95	34302.8	0.0845	All	0	3	4	0.000118324	8.0174
ACHA01MRNA0006117	Superoxide dismutase [Mn], mitochondrial	P07895	25103.8	0.1244	All	0	2	4	0.000155661	11.7937
ACHA01MRNA0010159	Superoxide dismutase [Mn], mitochondrial	P07895	25119.8	0.1244	All	0	2	4	0.000155661	11.7937
ACHA01MRNA0010160	Superoxide dismutase [Mn], mitochondrial	P07895	25119.8	0.1244	All	0	2	4	0.000155661	11.7937
ACHA01MRNA0031649	Voltage-dependent anion-selective channel protein 2	P82013	30017.2	0.0747	Unique	2	2	4	0.00012464	10.0394
ACHA01MRNA0032970	Heterogeneous nuclear ribonucleoprotein C	Q5RA82	34246.6	0.1205	Unique	3	3	4	0.000114084	9.3713
ACHA01MRNA0025223	Pyrimidine-specific ribonucleoside hydrolase RihA	A9MKC6	21871.1	0.197	Some	0	2	4	0.000176888	12.3654
ACHA01MRNA0011968	Heterogeneous nuclear ribonucleoprotein D-like	Q9Z130	29340.1	0.0695	Some	1	2	4	0.000135227	10.0263
ACHA01MRNA0039312	Cullin-associated NEDD8-dissociated protein 1	Q86KD1	118301	0.043	Some	1	3	4	3.27631e-05	10.9065
ACHA01MRNA0019984	Prohibitin-5, mitochondrial	Q9LY99	15457	0.1702	Some	0	2	4	0.000248396	14.3318
ACHA01MRNA0026761	High choriolytic enzyme 1	P31580	31110.4	0.0618	Some	0	2	4	0.000127359	9.8666
ACHA01MRNA0028014	High mobility group-T protein	P07746	22215.8	0.1289	Some	1	3	4	0.000180535	8.4339
ACHA01MRNA0031546	40S ribosomal protein S23	Q90YQ1	15836.7	0.1608	Unique	2	2	4	0.000244922	12.2615
ACHA01MRNA0031075	Ras-related protein Rab-1B	Q2HJH2	22292.2	0.1343	Some	0	2	4	0.000174248	9.3082
ACHA01MRNA0039053	Mannose-specific lectin	P30617	13164.2	0.3103	Some	1	2	4	0.000301929	13.2568
ACHA01MRNA0005871	Cytochrome b-c1 complex subunit 2, mitochondrial	P32551	15564.8	0.1958	Some	0	2	4	0.000244922	11.6313
ACHA01MRNA0040342	Nucleolin	P08199	48808.8	0.071	Some	0	2	4	7.76581e-05	9.9355
ACHA01MRNA0035145	Transcriptional activator protein Pur-beta	O35295	33999.5	0.0942	Some	1	2	4	0.000113714	12.8096
ACHA01MRNA0039523	Transcriptional activator protein Pur-beta	O35295	33685.6	0.1581	Some	2	3	4	0.00011298	12.481
ACHA01MRNA0030089	Palladin	P0C5E3	285256	0.0141	Some	0	3	4	1.36812e-05	8.5229
ACHA01MRNA0000982	Uncharacterized Nudix hydrolase P35G2.12	Q9P791	24881.6	0.1659	All	0	2	4	0.000157057	14.2976
ACHA01MRNA0022214	Protein NDRG4	Q8BTG7	17688.8	0.3608	All	0	3	4	0.00022167	14.1027
ACHA01MRNA0021557	Protein NDRG2	Q4R4K0	39336.6	0.1597	All	0	3	4	9.81059e-05	14.1027
ACHA01MRNA0035648	ADP-sugar pyrophosphatase	Q5RCY2	22140.5	0.1859	All	0	2	4	0.000175999	14.2976
ACHA01MRNA0035664	Glutathione S-transferase	P46423	20572.3	0.1477	All	0	3	4	0.000198999	8.9376
ACHA01MRNA0007836	Glutathione S-transferase	P46423	17770.8	0.1711	All	0	3	4	0.00023042	8.9376
ACHA01MRNA0029327	Gelation factor	P13466	110319	0.0278	Some	2	3	4	3.47803e-05	8.5409
ACHA01MRNA0012925	Calmodulin-alpha	P62146	11374.4	0.4554	Some	0	2	4	0.00034677	12.249
ACHA01MRNA0003929	Hexokinase-1	P19367	38598.4	0.0525	Some	0	2	4	0.00010211	9.8353
ACHA01MRNA0005566	GTP-binding nuclear protein Ran	Q9YGC0	27211.9	0.1125	Unique	3	3	4	0.000145933	11.6806
ACHA01MRNA0035324	Adenylate kinase 2, mitochondrial	Q9WTP6	26441.5	0.144	Some	2	4	4	0.000144131	8.8048
ACHA01MRNA0003669	Paraspeckle component 1	Q1LZD9	107202	0.0318	Some	2	4	4	3.5885e-05	9.0914
ACHA01MRNA0009306	Ras-related protein ORAB-1	P22125	21658	0.1378	Some	0	2	4	0.000178693	9.3082
ACHA01MRNA0013002	Protein ABHD14B	Q6DGG1	22831.7	0.1374	Unique	2	2	4	0.00016599	9.8826
ACHA01MRNA0013583	Erlin-2	Q28J34	37883.7	0.1365	Unique	3	3	4	0.000103928	11.1194
ACHA01MRNA0002401	Single-stranded DNA-binding protein 1-A, mitochondrial	P09380	16747.8	0.1544	All	0	2	4	0.000235059	12.8551
ACHA01MRNA0014837	Single-stranded DNA-binding protein 1-A, mitochondrial	P09380	16747.8	0.1544	All	0	2	4	0.000235059	12.8551
ACHA01MRNA0033739	26S protease regulatory subunit 7	P35998	48819.1	0.0647	Unique	2	2	4	8.08864e-05	10.8596
ACHA01MRNA0009369	Myozenin-1	Q8SQ24	33522.7	0.1923	Unique	4	4	4	0.000112256	9.6617
ACHA01MRNA0017659	Keratin, type I cytoskeletal 17	Q9QWL7	28260	0.0632	Some	0	2	4	0.000138434	8.3688
ACHA01MRNA0035845	Myosin regulatory light chain 12B	A4IF97	11538.4	0.198	Some	0	2	4	0.00034677	9.4596
ACHA01MRNA0008706	Myosin regulatory light polypeptide 9	Q5E9E2	19787.4	0.1156	Some	0	2	4	0.00020245	9.4596
ACHA01MRNA0027766	Lamin-B1	P20700	12978.5	0.2946	Some	0	3	4	0.000312713	9.0926
ACHA01MRNA0014461	Major vault protein	Q62667	53948	0.076	Some	0	3	4	7.19175e-05	10.8117
ACHA01MRNA0003023	Four and a half LIM domains protein 2	Q14192	34310	0.0836	All	0	3	4	0.000117136	8.0174
ACHA01MRNA0008465	Rab GDP dissociation inhibitor beta	Q61598	12592.5	0.3486	Some	0	2	4	0.000321319	11.8974
ACHA01MRNA0035703	Enoyl-CoA delta isomerase 1, mitochondrial	P23965	18887.8	0.193	All	0	2	4	0.000204818	11.3638
ACHA01MRNA0005360	Filamin-B	Q9MZD2	80907.4	0.0669	All	0	3	4	4.5963e-05	10.334
ACHA01MRNA0016652	60S ribosomal protein L22-like 1	Q5I0R6	15295.1	0.2955	Unique	2	2	4	0.000265332	13.5408
ACHA01MRNA0004276	60S ribosomal protein L21	P49667	16672.9	0.2069	All	0	2	4	0.000241543	11.9385
ACHA01MRNA0030117	Ras-related protein Rab-1B	P10536	22341.2	0.133	Some	0	2	4	0.000172531	9.3082
ACHA01MRNA0031568	Enoyl-CoA delta isomerase 1, mitochondrial	P42125	25620	0.141	All	0	2	4	0.000149674	11.3638
ACHA01MRNA0034355	60S ribosomal protein L23A	O22644	17730	0.1548	Unique	2	2	4	0.00022596	12.182
ACHA01MRNA0002761	Medium-chain specific acyl-CoA dehydrogenase, mitochondrial	P08503	46002.2	0.0521	Unique	3	3	4	8.29948e-05	10.2079
ACHA01MRNA0026720	60S ribosomal protein L19	Q7ZYS1	23271	0.1282	Unique	2	2	4	0.000179609	12.0238
ACHA01MRNA0023841	60S ribosomal protein L21	P49667	18469.9	0.1875	All	0	2	4	0.000218899	11.9385
ACHA01MRNA0023099	Cofilin-2	P21566	18014	0.2405	Unique	3	3	4	0.00022167	10.1148
ACHA01MRNA0024206	Probable ATP-dependent RNA helicase DDX5	Q61656	72552.9	0.0586	Some	1	3	4	5.40491e-05	8.9854
ACHA01MRNA0007770	Microsomal triglyceride transfer protein large subunit	A0A0R4IVV0	425573	0.0131	Some	1	3	4	9.20468e-06	8.9369
ACHA01MRNA0038200	Probable ATP-dependent RNA helicase DDX5	Q61656	66422.3	0.0669	Some	1	3	4	5.85682e-05	8.9551
ACHA01MRNA0011711	Protein S100-A13	Q99584	10838.2	0.2427	Unique	3	3	4	0.000340037	11.0035
ACHA01MRNA0024638	T-complex protein 1 subunit zeta	Q3MHL7	68174.9	0.0773	Some	0	4	4	5.6399e-05	8.8907
ACHA01MRNA0014491	Probable ATP-dependent RNA helicase DDX5	P17844	70297.2	0.0396	Some	0	2	3	4.15631e-05	6.9736
ACHA01MRNA0001547	NADH-ubiquinone oxidoreductase 75 kDa subunit, mitochondrial	Q4R6K9	22466.6	0.1531	Unique	2	2	3	0.000125684	8.6338
ACHA01MRNA0039884	26S proteasome non-ATPase regulatory subunit 3	P14685	36152	0.0854	Some	0	2	3	8.31261e-05	9.139
ACHA01MRNA0033464	26S proteasome non-ATPase regulatory subunit 3	P14685	37109.5	0.0833	Some	0	2	3	8.10736e-05	9.139
ACHA01MRNA0016720	Electron transfer flavoprotein subunit alpha	Q9HZP7	28741.1	0.0916	All	0	2	3	9.62192e-05	6.6298
ACHA01MRNA0020393	ATP-dependent RNA helicase dbp2	Q4X195	49531.3	0.0567	Some	0	2	3	5.95643e-05	6.9736
ACHA01MRNA0004882	Electron transfer flavoprotein subunit alpha	Q9HZP7	37332.4	0.0708	All	0	2	3	7.44132e-05	6.6298
ACHA01MRNA0036844	F-actin-capping protein subunit beta	P34686	31041.7	0.0657	Some	1	2	3	9.58681e-05	6.5364
ACHA01MRNA0003926	Probable cytosol aminopeptidase	Q46XT9	32185.5	0.1313	All	0	2	3	8.8444e-05	10.336
ACHA01MRNA0033882	Insulin-like growth factor 2 mRNA-binding protein 1	O42254	28394.4	0.1158	Some	0	2	3	0.00010142	8.5323
ACHA01MRNA0023727	Ras-related protein Rap-1b	Q7ZXH7	20899.7	0.125	All	0	2	3	0.00014276	9.5966
ACHA01MRNA0007285	Ras-related protein Rap-1b	Q7ZXH7	20899.7	0.125	All	0	2	3	0.00014276	9.5966
ACHA01MRNA0002643	NADH dehydrogenase [ubiquinone] 1 alpha subcomplex subunit 13	Q95KV7	15508.8	0.1797	Unique	2	2	3	0.000205218	7.0908
ACHA01MRNA0005511	Murinoglobulin-1	P28665	12506.1	0.2719	Unique	2	2	3	0.00023042	8.6822
ACHA01MRNA0032572	Ran-specific GTPase-activating protein	Q3T0M7	27165.7	0.1631	Unique	3	3	3	0.000112738	7.6273
ACHA01MRNA0018857	Caspase-6	O35397	23566.5	0.1106	Unique	2	2	3	0.000126288	8.6485
ACHA01MRNA0013656	S-methylmethionine--homocysteine S-methyltransferase BHMT2	Q9H2M3	43738	0.068	Unique	2	2	3	6.61659e-05	8.4179
ACHA01MRNA0000625	CD59 glycoprotein	Q8SQ46	11504.2	0.1346	Unique	2	2	3	0.000252576	6.976
ACHA01MRNA0015784	60S ribosomal protein L27	Q7ZV82	15741.7	0.2206	Unique	2	2	3	0.000193146	6.9869
ACHA01MRNA0039244	V-type proton ATPase subunit G 1	P79251	13555.9	0.1695	Unique	2	2	3	0.000222609	7.287
ACHA01MRNA0002698	DBIRD complex subunit ZNF326	F1MJM0	73381.3	0.0429	Unique	2	2	3	3.88578e-05	7.3855
ACHA01MRNA0019803	Immunoglobulin superfamily member 22	Q8N9C0	11260.7	0.3333	Unique	2	2	3	0.000257528	10.2003
ACHA01MRNA0019325	Glycerol-3-phosphate dehydrogenase [NAD(+)], cytoplasmic	Q5EA88	38012.8	0.0841	Some	1	3	3	7.61387e-05	5.8571
ACHA01MRNA0019691	Fumarylacetoacetate hydrolase domain-containing protein 2A	Q3TC72	35249.1	0.1028	All	0	2	3	8.18313e-05	7.0055
ACHA01MRNA0003925	Fumarylacetoacetate hydrolase domain-containing protein 2 homolog	Q54BF3	30181.5	0.1187	All	0	2	3	9.44887e-05	7.0055
ACHA01MRNA0038713	RNA-binding protein 4B	Q64LC9	45590.8	0.0487	Some	0	2	3	6.39121e-05	7.3987
ACHA01MRNA0007584	RNA-binding protein 4.1	Q6IQ97	56130.1	0.0517	Unique	2	2	3	5.22224e-05	7.246
ACHA01MRNA0037034	TAR DNA-binding protein 43	Q28F51	43528.8	0.1034	Unique	2	2	3	6.46992e-05	7.8875
ACHA01MRNA0010318	Clathrin heavy chain 2	P53675	122713	0.0193	Some	0	2	3	2.41877e-05	9.1348
ACHA01MRNA0002299	Deoxyribonuclease-1-like 2	Q92874	31051.7	0.0746	Unique	2	2	3	9.80144e-05	8.0271
ACHA01MRNA0035953	ATP-dependent RNA helicase WM6	Q27268	29368.3	0.1098	Some	0	2	3	0.000103011	9.6409
ACHA01MRNA0009213	Myomesin-3	Q5VTT5	58784.6	0.0639	Some	1	2	3	4.93757e-05	9.4591
ACHA01MRNA0003808	Eukaryotic translation initiation factor 3 subunit B	B4P5F7	79456.6	0.0425	Some	1	3	3	3.84595e-05	5.5155
ACHA01MRNA0026538	26S protease regulatory subunit 6A-B	O42586	47752.7	0.0585	Some	1	3	3	6.15172e-05	6.3688
ACHA01MRNA0011073	Endophilin-B2	Q5PPJ9	23713	0.129	Unique	2	2	3	0.00012105	6.4751
ACHA01MRNA0003570	Flotillin-1	O13127	26200.6	0.1026	Some	0	2	3	0.000112256	8.25
ACHA01MRNA0005431	Dihydroanticapsin 7-dehydrogenase	Q8KWT4	27495.2	0.2038	All	0	3	3	0.00010103	8.4588
ACHA01MRNA0014013	Uncharacterized oxidoreductase YxjF	P42317	14450.4	0.3955	All	0	3	3	0.000196029	8.4588
ACHA01MRNA0019690	Probable cytosol aminopeptidase	Q0K7F5	32430.6	0.1304	All	0	2	3	8.78524e-05	10.336
ACHA01MRNA0012426	Ras-related protein Rab-8A	P55258	65247	0.0435	Some	0	2	3	4.56832e-05	7.0354
ACHA01MRNA0032969	Insulin-like growth factor 2 mRNA-binding protein 2	Q5RB68	14988.6	0.2263	Some	1	2	3	0.000191736	8.1307
ACHA01MRNA0003072	26S protease regulatory subunit 6B homolog	P54778	36470.9	0.1569	All	0	2	3	8.08242e-05	10.1072
ACHA01MRNA0010457	Protein NDRG2	A5A6K6	26566.4	0.2177	All	0	3	3	0.000105919	7.5307
ACHA01MRNA0029571	Putative aminoacrylate hydrolase RutD	C7CM33	39176.1	0.0708	Unique	3	3	3	7.44132e-05	7.4646
ACHA01MRNA0028615	Nebulette	Q0II04	84901.9	0.0658	Some	0	3	3	3.60327e-05	7.5548
ACHA01MRNA0024623	Insulin-like growth factor 2 mRNA-binding protein 3	Q9PW80	43885.8	0.0733	Some	1	2	3	6.42246e-05	7.5439
ACHA01MRNA0004077	Collagen alpha-2(VI) chain	P15988	44377.6	0.0439	Some	0	2	3	6.40679e-05	8.3726
ACHA01MRNA0024713	Ubiquitin carboxyl-terminal hydrolase 2	Q9UUB6	34862.6	0.0623	Some	0	2	3	8.61241e-05	6.9894
ACHA01MRNA0013981	Actin-2	P42023	42374.9	0.1223	All	0	2	3	6.98613e-05	9.149
ACHA01MRNA0004359	Methenyltetrahydrofolate synthase domain-containing protein	Q3URQ7	51275.5	0.0707	Unique	3	3	3	5.62481e-05	6.4996
ACHA01MRNA0015487	Pyruvate dehydrogenase E1 component subunit alpha, somatic form, mitochondrial	A7MB35	44326.1	0.0475	Some	1	2	3	6.56696e-05	6.7693
ACHA01MRNA0039875	Translin-1	Q9P7V3	25944.7	0.1013	Unique	2	2	3	0.000115717	8.7398
ACHA01MRNA0033019	Succinate--CoA ligase [ADP-forming] subunit alpha	Q4ULQ8	35719.4	0.0824	Unique	2	2	3	7.72584e-05	8.9077
ACHA01MRNA0023080	Actin-2	P42023	42374.9	0.1223	All	0	2	3	6.98613e-05	9.149
ACHA01MRNA0005945	Guanine nucleotide-binding protein subunit beta-4	Q9HAV0	37318.9	0.0618	Some	0	2	3	7.72584e-05	7.066
ACHA01MRNA0005928	Microsomal triglyceride transfer protein large subunit	A0A0R4IVV0	265601	0.0144	Some	0	2	3	1.10975e-05	6.8939
ACHA01MRNA0016408	Protein NDRG2	A5A6K6	26566.4	0.2177	All	0	3	3	0.000105919	7.5307
ACHA01MRNA0030810	26S protease regulatory subunit 6B	P43686	37235.3	0.1536	All	0	2	3	7.912e-05	10.1072
ACHA01MRNA0035313	Myosin-9	P35579	215206	0.0108	Some	0	2	3	1.41529e-05	6.7129
ACHA01MRNA0002438	Toll-interacting protein	Q2LGB5	30121	0.1486	Unique	3	3	3	9.51734e-05	8.465
ACHA01MRNA0007849	Immunoglobulin superfamily member 22	Q8N9C0	46037.8	0.0435	Unique	2	2	3	6.34489e-05	6.9256
ACHA01MRNA0036718	Dolichyl-diphosphooligosaccharide--protein glycosyltransferase subunit 2	Q9GL01	64213.3	0.0711	Some	1	3	3	4.44465e-05	9.2965
ACHA01MRNA0026669	Beta-crystallin A1-1	Q91315	22881.6	0.051	Some	0	2	3	0.00013402	8.2049
ACHA01MRNA0028060	Eukaryotic translation initiation factor 3 subunit M	Q7ZYU8	42362.9	0.0802	Unique	2	2	3	7.02349e-05	6.5016
ACHA01MRNA0010587	CD9 antigen	P30932	23223.6	0.0817	Unique	2	2	3	0.000126288	5.8572
ACHA01MRNA0019169	Apolipoprotein Eb	O42364	29234.6	0.0837	Unique	2	2	3	0.000104653	7.4729
ACHA01MRNA0038931	3-ketoacyl-CoA thiolase, peroxisomal	Q05493	34445.9	0.0755	Unique	2	2	3	7.93591e-05	7.6262
ACHA01MRNA0005793	Eukaryotic translation initiation factor 2 subunit alpha	P56286	35997.4	0.073	Unique	3	3	3	8.339e-05	6.8955
ACHA01MRNA0039722	Serine--pyruvate aminotransferase, mitochondrial	P41689	50666.6	0.0677	Unique	2	2	3	5.73534e-05	7.466
ACHA01MRNA0017736	Cocaine esterase	O00748	138097	0.0272	All	0	3	3	2.10143e-05	8.9685
ACHA01MRNA0032215	Cocaine esterase	O00748	53641.2	0.0704	All	0	3	3	5.43848e-05	8.9685
ACHA01MRNA0027880	Proteasome subunit alpha type-1	Q27562	13259	0.2269	Unique	2	2	3	0.000220738	8.0086
ACHA01MRNA0034721	T-complex protein 1 subunit beta	Q8SQP2	22198.3	0.1667	Some	0	2	3	0.000128764	10.0276
ACHA01MRNA0031112	Apoptosis inhibitor 5	O35841	42286.8	0.1008	Unique	2	2	3	6.9676e-05	11.9081
ACHA01MRNA0000230	Ras-related protein ced-10	Q03206	18702.7	0.1091	Some	0	2	3	0.000159199	6.5452
ACHA01MRNA0022525	Ras-related protein Rab-8A	P55258	23438	0.1214	Some	0	2	3	0.000127514	7.0354
ACHA01MRNA0032370	High mobility group-T protein	P07746	18058.2	0.1603	Some	0	2	3	0.000168384	6.9488
ACHA01MRNA0003087	Plakophilin-3	Q9QY23	92771	0.0495	All	0	3	3	3.09398e-05	8.8783
ACHA01MRNA0040616	Palladin	P0C5E3	196497	0.0144	Some	0	2	3	1.51138e-05	7.0134
ACHA01MRNA0036517	cAMP-dependent protein kinase catalytic subunit alpha	Q8MJ44	19496.3	0.1856	All	0	2	3	0.000157293	7.0767
ACHA01MRNA0036683	NADH-quinone oxidoreductase subunit F	Q1RHA0	45110.8	0.07	Unique	2	2	3	6.34489e-05	6.1882
ACHA01MRNA0016485	Proteasome subunit alpha type-1	Q3T0X5	16739	0.16	Unique	2	2	3	0.000175119	6.8801
ACHA01MRNA0023768	cAMP-dependent protein kinase catalytic subunit alpha	Q8MJ44	49721.4	0.0729	All	0	2	3	6.18067e-05	7.0767
ACHA01MRNA0001064	cAMP-dependent protein kinase catalytic subunit alpha	P05132	27796.9	0.1286	All	0	2	3	0.000108995	7.0767
ACHA01MRNA0032296	Methionine aminopeptidase	B6YTG0	40422.8	0.0497	Some	0	2	3	7.25631e-05	6.3214
ACHA01MRNA0006453	Eukaryotic translation initiation factor 3 subunit F-1	B4KBI4	29313	0.0752	All	0	2	3	9.87513e-05	7.1405
ACHA01MRNA0000588	Ras-related protein Rab-8A	P61007	20280.4	0.1412	Some	0	2	3	0.000148406	7.0354
ACHA01MRNA0030746	Eukaryotic translation initiation factor 3 subunit F-1	B4KBI4	29313	0.0752	All	0	2	3	9.87513e-05	7.1405
ACHA01MRNA0025399	Plakophilin-3	Q9QY23	85118.3	0.054	All	0	3	3	3.37633e-05	8.8783
ACHA01MRNA0034722	T-complex protein 1 subunit beta	Q8SQP2	28407.4	0.1303	Some	0	2	3	0.000100643	10.0276
ACHA01MRNA0012297	Myosin-9	P14105	68142	0.0338	Some	0	2	3	4.43714e-05	6.7129
ACHA01MRNA0010050	Rho-related protein rac1A	P34144	17671.2	0.1154	Some	0	2	3	0.000168384	6.5452
ACHA01MRNA0002216	Ras-related protein Rab-5A	Q9CQD1	19644.9	0.1389	All	0	2	3	0.000145933	6.7966
ACHA01MRNA0010007	Ras-related protein Rab-5A	Q9CQD1	23814	0.1131	All	0	2	3	0.000118859	6.7966
ACHA01MRNA0001761	Ras-related protein Rab-5A	Q0IIG7	21026.7	0.1309	All	0	2	3	0.000137528	6.7966
ACHA01MRNA0013260	Ras-related protein Rab-5A	M0RC99	23511.8	0.1136	All	0	2	3	0.000119399	6.7966
ACHA01MRNA0000088	Proteasome subunit alpha type-2	Q27488	25840.2	0.141	All	0	2	3	0.000112256	9.0011
ACHA01MRNA0002867	Ras-related protein ced-10	Q03206	21338.2	0.0938	Some	0	2	3	0.000136812	6.5452
ACHA01MRNA0039685	Ras-related protein Rac1	P40792	22299.7	0.0914	Some	0	2	3	0.000133339	6.5452
ACHA01MRNA0035821	Proteasome subunit alpha type-2	Q27488	25840.2	0.141	All	0	2	3	0.000112256	9.0011
ACHA01MRNA0015516	V-type proton ATPase subunit C 1-B	Q5XIY6	31030.1	0.0956	Unique	2	2	2	6.4382e-05	5.6518
ACHA01MRNA0018748	Adenylate kinase 2, mitochondrial	Q9WTP6	16844.6	0.1589	Some	0	2	2	0.000115973	5.2943
ACHA01MRNA0021615	Rab GDP dissociation inhibitor beta	P50395	44591.5	0.073	Some	0	2	2	4.41106e-05	4.313
ACHA01MRNA0022659	Immunoglobulin-like and fibronectin type III domain-containing protein 1	Q86VF2	288534	0.0099	Some	1	2	2	6.67883e-06	5.9649
ACHA01MRNA0004978	NAD(P)H-hydrate epimerase	F7DL67	23365.9	0.1116	All	0	2	2	8.14507e-05	4.9545
ACHA01MRNA0000967	NAD(P)H-hydrate epimerase	F7DL67	30579.6	0.0854	All	0	2	2	6.23199e-05	4.9545
ACHA01MRNA0004717	Periaxin	E1BM58	370815	0.0064	Unique	2	2	2	5.07591e-06	4.713
ACHA01MRNA0013471	Non-POU domain-containing octamer-binding protein	Q5RFL9	99169.3	0.0342	Some	0	2	2	1.93288e-05	5.5052
ACHA01MRNA0015043	Rab GDP dissociation inhibitor beta	P50395	40656.6	0.0803	Some	0	2	2	4.85094e-05	4.313
ACHA01MRNA0019079	Glial fibrillary acidic protein	P14136	19341.1	0.1579	Unique	2	2	2	0.000102409	6.2262
ACHA01MRNA0021663	Fructose-1,6-bisphosphatase 1	P00637	28108.2	0.0902	Some	0	2	2	6.86741e-05	4.8818
ACHA01MRNA0026968	PDZ and LIM domain protein 1	P52944	11460.9	0.3889	Some	0	2	2	0.000162147	7.98
ACHA01MRNA0040201	Eukaryotic translation initiation factor 3 subunit A	B4K250	107477	0.0256	All	0	2	2	1.9501e-05	4.732
ACHA01MRNA0023367	Translocon-associated protein subunit delta	Q07984	18212.3	0.1786	Unique	2	2	2	0.000104238	4.8883
ACHA01MRNA0030813	UBX domain-containing protein 2B	Q14CS0	34872.3	0.0966	All	0	2	2	5.45542e-05	4.2362
ACHA01MRNA0004945	40S ribosomal protein S6	Q9BMX5	26316.6	0.1092	Some	0	2	2	7.64712e-05	4.923
ACHA01MRNA0039606	Fructose-1,6-bisphosphatase 1	P09199	26238.4	0.095	Some	0	2	2	7.23632e-05	4.8818
ACHA01MRNA0034827	Eukaryotic translation initiation factor 3 subunit A	B4K250	109556	0.0251	All	0	2	2	1.91178e-05	4.732
ACHA01MRNA0040245	Eukaryotic initiation factor 4A-III	Q7ZVA6	52681.4	0.0799	Some	1	2	2	3.78227e-05	5.1345
ACHA01MRNA0012930	Cullin-associated NEDD8-dissociated protein 1	Q6ZQ38	45151.4	0.0665	Some	0	2	2	4.31328e-05	5.0997
ACHA01MRNA0020807	Isochorismatase domain-containing protein 2	A0JME6	19597.3	0.1788	Unique	2	2	2	9.78319e-05	4.7877
ACHA01MRNA0040900	Collagen alpha-1(XII) chain	Q91145	34465.3	0.0955	Some	0	2	2	5.57704e-05	5.8628
ACHA01MRNA0002687	UBX domain-containing protein 2B	Q14CS0	19641.6	0.1694	All	0	2	2	9.56935e-05	4.2362
ACHA01MRNA0012296	Myosin-9	Q8VDD5	50723.2	0.0693	Some	1	2	2	4.04432e-05	6.3485
ACHA01MRNA0013340	N-lysine methyltransferase SMYD2-A	Q5BJI7	62852.4	0.038	Unique	2	2	2	3.17245e-05	4.1073
ACHA01MRNA0009912	T-complex protein 1 subunit alpha	P28480	62836.8	0.0484	All	0	2	2	3.02451e-05	6.8524
ACHA01MRNA0032150	T-complex protein 1 subunit alpha	P28480	62836.8	0.0484	All	0	2	2	3.02451e-05	6.8524
ACHA01MRNA0006114	T-complex protein 1 subunit alpha	P28480	58203.4	0.0521	All	0	2	2	3.26106e-05	6.8524
ACHA01MRNA0038434	Hexokinase-1	P19367	21541.4	0.123	Some	1	2	2	9.36465e-05	5.0073
ACHA01MRNA0008097	Serine/arginine-rich splicing factor RSZ21	Q6K4N0	25363.8	0.0804	All	0	2	2	7.81781e-05	3.7289
ACHA01MRNA0030400	Serine/arginine-rich splicing factor RSZ23	Q6K9C3	25666.9	0.0789	All	0	2	2	7.68066e-05	3.7289
ACHA01MRNA0033266	Heterogeneous nuclear ribonucleoprotein Q	Q7TMK9	67701.1	0.0349	Some	1	2	2	2.90895e-05	4.7984
ACHA01MRNA0034131	Matrilin-2	O00339	20252.2	0.1359	Some	0	2	2	9.51734e-05	5.4183
ACHA01MRNA0023159	T-complex protein 1 subunit zeta	P46550	25725.6	0.0826	Some	0	2	2	7.61387e-05	4.556
ACHA01MRNA0024256	Heterogeneous nuclear ribonucleoprotein Q	O60506	49760.6	0.0477	Some	0	2	2	3.97998e-05	4.143
ACHA01MRNA0024587	Coatomer subunit gamma-2	Q9UBF2	84637.8	0.0486	All	0	2	2	2.30117e-05	5.3595
ACHA01MRNA0006194	Periplakin	Q9R269	229271	0.0096	Unique	2	2	2	8.83547e-06	4.0531
ACHA01MRNA0036719	Plastin-2	Q6P698	37192.2	0.0693	Unique	2	2	2	5.27467e-05	4.6141
ACHA01MRNA0016821	Glucose-6-phosphate isomerase	Q3ZBD7	29476.1	0.1019	Some	0	2	2	6.60827e-05	4.2802
ACHA01MRNA0032222	Coatomer subunit gamma-2	Q9UBF2	94654.8	0.0436	All	0	2	2	2.06265e-05	5.3595
ACHA01MRNA0027941	Proteasome subunit beta type-5	Q32KL2	19660.7	0.1868	Some	0	2	2	9.62192e-05	5.7512
ACHA01MRNA0024189	Heterogeneous nuclear ribonucleoprotein Q	O60506	70230.2	0.0335	Some	0	2	2	2.79297e-05	4.143
ACHA01MRNA0008146	Deoxyribodipyrimidine photo-lyase	P58818	63077.9	0.0438	Unique	2	2	2	3.1956e-05	4.1991
ACHA01MRNA0026562	26S protease regulatory subunit 6A-B	O42586	47752.7	0.0585	Some	0	2	2	4.10115e-05	4.3815
ACHA01MRNA0040781	Mitogen-activated protein kinase 1	P63086	45713.5	0.0474	All	0	2	2	4.36706e-05	4.5213
ACHA01MRNA0020038	3-hydroxyisobutyryl-CoA hydrolase, mitochondrial	Q58EB4	43426.3	0.0831	Unique	2	2	2	4.41106e-05	4.7717
ACHA01MRNA0027399	Protein suppressor of forked	P25991	77495.2	0.0418	Unique	2	2	2	2.61372e-05	4.4
ACHA01MRNA0015430	Translationally-controlled tumor protein homolog	Q6XSH4	19009.4	0.119	Unique	2	2	2	0.000104238	4.7561
ACHA01MRNA0024549	Hydroxysteroid dehydrogenase-like protein 2	Q6P5L8	35239.2	0.1394	Unique	2	2	2	5.30664e-05	5.3112
ACHA01MRNA0026875	Dolichyl-diphosphooligosaccharide--protein glycosyltransferase subunit 2	Q9GL01	24643.9	0.087	Some	0	2	2	7.61387e-05	5.2729
ACHA01MRNA0008338	Glycerol-3-phosphate dehydrogenase [NAD(+)], cytoplasmic	Q5EA88	32953.1	0.0532	Some	0	2	2	5.81791e-05	3.8355
ACHA01MRNA0024729	Basic leucine zipper and W2 domain-containing protein 2	Q5ZL42	49004.1	0.0953	Unique	2	2	2	4.07254e-05	7.6532
ACHA01MRNA0034298	Eukaryotic translation initiation factor 3 subunit B	B4P5F7	79456.6	0.0425	Some	0	2	2	2.56397e-05	3.9637
ACHA01MRNA0023387	Troponin C, skeletal muscle	P20801	17146.9	0.2119	Unique	2	2	2	0.000115973	4.1356
ACHA01MRNA0007657	Guanine nucleotide-binding protein G(i) subunit alpha-1	P27044	41828.9	0.0627	Some	0	2	2	4.77164e-05	4.2095
ACHA01MRNA0037923	Synaptosomal-associated protein 25-B	P36978	22579.9	0.1569	Unique	2	2	2	8.58427e-05	6.1308
ACHA01MRNA0012660	Guanine nucleotide-binding protein G(k) subunit alpha	P38403	34978.2	0.0731	Some	1	2	2	5.81791e-05	4.285
ACHA01MRNA0013301	Chromobox protein homolog 5	P45973	22767.4	0.1298	Unique	2	2	2	8.41918e-05	4.7161
ACHA01MRNA0016680	Guanine nucleotide-binding protein G(i) subunit alpha-1	P27044	38569.2	0.068	Some	0	2	2	5.18104e-05	4.2095
ACHA01MRNA0021769	NEDD8-conjugating enzyme ubc12	O74549	23612	0.1298	Unique	2	2	2	8.41918e-05	4.3641
ACHA01MRNA0031792	Mitogen-activated protein kinase 1	P63086	45713.5	0.0474	All	0	2	2	4.36706e-05	4.5213
ACHA01MRNA0028474	26S proteasome non-ATPase regulatory subunit 13	Q9UNM6	26897.8	0.072	Unique	2	2	2	7.4203e-05	4.291
ACHA01MRNA0014268	Nucleoside diphosphate kinase A	Q05982	22570.5	0.115	Some	0	2	2	8.75595e-05	5.9095

## Sheet: PRE-8
Spectra FDR:	0/9185=0%	Peptide FDR:	0/2794=0%		Protein FDR:	0/986=0%	No Proteins (Max Parsimony):		533
Unique proteins:	436	Unlabeled Decoy Ptns/Groups: 0/0			View mode:	Proteins Max Pars
ID A.charrua	Annotation	ID UNIPROT max identity	MolWt	Coverage	Group Type	#Unique Peptides	SequenceCount	Spectrum Count	NSAF	Protein Score
ACHA01MRNA0009647	Vitellogenin	Q92093	192915	0.4571	Some	10	73	700	0.0107867	2149.88
ACHA01MRNA0030622	Vitellogenin	Q92093	174307	0.5209	Some	4	67	695	0.0119494	2142.73
ACHA01MRNA0009785	Myosin-1B	P02565	237958	0.4218	Some	2	87	407	0.00523395	1204.75
ACHA01MRNA0030698	Actin, alpha cardiac	P53480	41929.8	0.756	Some	0	26	378	0.0268065	1239.74
ACHA01MRNA0032249	Actin, alpha skeletal muscle	P53479	42636.2	0.7083	Some	2	26	368	0.0256216	1224.36
ACHA01MRNA0022701	Myosin heavy chain, fast skeletal muscle	Q90339	138293	0.5655	Some	0	70	339	0.00755911	1006.41
ACHA01MRNA0008623	Keratin, type II cytoskeletal 8	P05786	62148.1	0.4557	Some	4	33	315	0.0149321	924.717
ACHA01MRNA0014415	Myosin heavy chain, fast skeletal muscle	Q90339	192209	0.4404	Some	1	71	286	0.00455684	861.712
ACHA01MRNA0015467	Myosin-1	Q9TV61	190586	0.4212	Some	5	64	286	0.00458142	860.31
ACHA01MRNA0034966	Keratin, type I cytoskeletal 42	Q6IFX2	47886.7	0.6697	Some	2	30	273	0.016626	796.341
ACHA01MRNA0003172	Tubulin alpha chain	P30436	49897.4	0.4365	Some	3	21	263	0.0156603	684.601
ACHA01MRNA0011274	Keratin, type I cytoskeletal 17	Q9QWL7	47536	0.6415	Some	1	29	258	0.0162684	753.813
ACHA01MRNA0019140	Tubulin alpha-1C chain	Q9BQE3	50126.6	0.4133	Some	0	17	254	0.0150908	659.002
ACHA01MRNA0021772	Histone H4 >lcl|Q6WV73.3 RecName: Full=Histone H4 >lcl|Q6WV90.3 RecName: Full=Histone H4 >lcl|Q7K8C0.3 RecName: Full=Histone H4 >lcl|Q7KQD1.3 RecName: Full=Histone H4 >lcl|P62802.2 RecName: Full=Histone H4 >lcl|P62804.2 RecName: Full=Histone H4	Q6WV72	11746.5	0.5514	All	0	11	211	0.0527216	535.399
ACHA01MRNA0009100	Tubulin alpha-1C chain	P68365	50129.6	0.4346	Some	0	18	191	0.0113226	511.632
ACHA01MRNA0029823	Actin, cytoplasmic 1	Q7ZVI7	41721.7	0.7093	Some	1	23	183	0.013047	517.939
ACHA01MRNA0001106	Actin, cytoplasmic 1	P68142	41719.8	0.6053	Some	1	21	177	0.0126192	504.13
ACHA01MRNA0027285	Myosin heavy chain, fast skeletal muscle	Q90339	222452	0.3371	Some	4	62	169	0.00233264	472.598
ACHA01MRNA0007123	Creatine kinase M-type	P05123	42907.7	0.4278	Some	10	15	162	0.0113679	471.077
ACHA01MRNA0018031	Myosin heavy chain, fast skeletal muscle	Q90339	222183	0.2982	Some	3	58	160	0.00220727	454.311
ACHA01MRNA0012278	Tubulin beta-1 chain	Q9YHC3	49753	0.6629	Some	0	26	151	0.00907208	418.401
ACHA01MRNA0001398	Histone H3 >lcl|P84230.2 RecName: Full=Histone H3.2 >lcl|P84234.2 RecName: Full=Histone H3.2 >lcl|P84235.2 RecName: Full=Histone H3 >lcl|P84236.2 RecName: Full=Histone H3 >lcl|P84237.2 RecName: Full=Histone H3 >lcl|P84238.2 RecName: Full=Histone H3	P02299	15360.5	0.5441	Some	1	9	151	0.0296844	539.069
ACHA01MRNA0018693	Actin, aortic smooth muscle	P62738	41492.4	0.5488	Some	1	22	150	0.0105814	411.951
ACHA01MRNA0029822	Tubulin beta-4B chain	P68371	49590.8	0.6104	Some	0	23	131	0.00788821	364.217
ACHA01MRNA0027247	Actin, cytoplasmic	P12716	44146.9	0.3643	Some	3	18	126	0.00846403	328.712
ACHA01MRNA0013928	Tubulin beta chain	P11833	55723.1	0.4456	Some	1	21	126	0.00679171	349.669
ACHA01MRNA0002860	Keratin, type II cytoskeletal 75	O95678	18162.7	0.2932	Unique	5	5	121	0.0169372	356.182
ACHA01MRNA0030389	Tubulin beta-4 chain	P41937	49893	0.4764	Some	3	21	117	0.00702936	304.976
ACHA01MRNA0036093	Keratin, type II cytoskeletal 8	P05786	44141.6	0.5227	Some	4	22	102	0.00688644	281.416
ACHA01MRNA0006749	Hemoglobin subunit beta	O93351	16482.5	0.6463	Unique	9	9	101	0.0183694	265.546
ACHA01MRNA0027737	Vitellogenin-2	Q98893	188717	0.1736	Some	22	27	99	0.00155239	301.026
ACHA01MRNA0036949	Hemoglobin subunit beta	P84652	16077.4	0.6939	Unique	10	10	92	0.0167325	222.332
ACHA01MRNA0000497	Tubulin beta-4 chain	P41937	34669.8	0.4356	Some	1	15	90	0.00794127	221.091
ACHA01MRNA0015339	Keratin, type I cytoskeletal 19	P19001	43661.7	0.6385	Some	9	26	90	0.00616975	234.53
ACHA01MRNA0000228	ATP synthase subunit beta, mitochondrial	P00829	59124.2	0.5064	Some	4	23	87	0.00422141	257.108
contaminant_KERATIN13	#N/A	#N/A	65436.5	0.2675	Some	15	19	82	0.00340952	228.376
ACHA01MRNA0028255	Beta-crystallin B3	P19141	30215.2	0.5152	Unique	12	12	81	0.00820297	198.449
ACHA01MRNA0020916	Keratin, type II cytoskeletal 7	Q29S21	27886.4	0.4291	Some	7	13	75	0.00748198	220.066
ACHA01MRNA0022703	Desmin	P23239	53761.7	0.4651	Some	1	20	75	0.00423926	203.668
ACHA01MRNA0006636	Keratin, type II cytoskeletal 8	P05786	28522.3	0.6301	Some	1	19	74	0.00804242	201.282
ACHA01MRNA0001894	Metalloproteinase inhibitor 2	Q9TRZ7	16177.7	0.4797	Unique	7	7	69	0.0124646	179.812
contaminant_KERATIN03	#N/A	#N/A	59464.9	0.3508	Some	17	21	67	0.00302072	187.001
ACHA01MRNA0023493	Keratin, type I cytoskeletal 17	Q9QWL7	47515.1	0.4053	Some	2	17	65	0.00387041	169.93
contaminant_KERATIN02	#N/A	#N/A	61931.8	0.3312	Some	16	17	64	0.00275093	214.482
contaminant_KERATIN22	#N/A	#N/A	65807.4	0.3876	Some	13	20	62	0.00256993	175.493
ACHA01MRNA0028671	Keratin, type I cytoskeletal 42	Q6IFX2	45598.8	0.5147	Some	2	23	61	0.00399723	156.866
ACHA01MRNA0003268	Myosin-7	P13540	222982	0.1093	Some	1	22	61	0.000840656	164.246
ACHA01MRNA0000403	Myosin-4	Q5SX39	73418.2	0.2791	Some	1	17	58	0.00237832	167.157
ACHA01MRNA0005206	Glyceraldehyde-3-phosphate dehydrogenase	Q5XJ10	35911.4	0.5225	Some	10	14	55	0.00441579	146.149
ACHA01MRNA0000606	Heat shock cognate 70 kDa protein	P08108	70847	0.2488	Some	6	16	55	0.00227273	149.391
ACHA01MRNA0012411	Myosin-7	P13540	190535	0.1335	Some	0	21	55	0.000892268	145.659
ACHA01MRNA0011702	ATP synthase subunit alpha, mitochondrial	P08428	63429.8	0.2337	Some	1	13	53	0.00243469	141.32
ACHA01MRNA0005135	Beta-crystallin B2	Q91318	26683.3	0.5844	Unique	13	13	52	0.0060184	150.284
contaminant_KERATIN10	#N/A	#N/A	44061.1	0.125	Some	1	5	50	0.00334195	115.765
ACHA01MRNA0037734	Elongation factor 2	P13060	100680	0.2555	Some	16	20	48	0.00141959	124.929
ACHA01MRNA0015572	40S ribosomal protein S3a	Q642T2	30064.8	0.3083	Some	4	7	46	0.00462345	114.88
ACHA01MRNA0004316	Keratin, type I cytoskeletal 42	Q6IFU7	48400.9	0.3167	Some	3	16	46	0.00278244	111.988
ACHA01MRNA0023280	Heat shock cognate 71 kDa protein	P63018	71063.3	0.2167	Some	1	13	44	0.001821	123.812
ACHA01MRNA0011555	Keratin, type II cytoskeletal 8	P05786	59021	0.3277	Some	4	15	44	0.00221538	112.384
ACHA01MRNA0014474	Malate dehydrogenase, mitochondrial	P83373	34872.2	0.4639	All	0	10	43	0.00346274	123.04
ACHA01MRNA0022855	High choriolytic enzyme 1	P31580	34148.5	0.5488	Unique	15	15	43	0.00387081	120.814
ACHA01MRNA0035980	Alpha-actinin-1	Q3B7N2	92480.4	0.2279	Some	6	15	42	0.00139838	115.574
ACHA01MRNA0027327	Histone H3.3 >lcl|P84243.2 RecName: Full=Histone H3.3 >lcl|P84244.2 RecName: Full=Histone H3.3 >lcl|P84246.2 RecName: Full=Histone H3.3 >lcl|P84247.2 RecName: Full=Histone H3.3	P84245	15300.5	0.5441	Some	0	7	42	0.00825658	111.763
ACHA01MRNA0034174	Glyceraldehyde-3-phosphate dehydrogenase	P04406	36008.1	0.3104	Some	8	10	41	0.00327212	103.683
ACHA01MRNA0005943	Myosin light chain 3, skeletal muscle isoform	P82160	16705.3	0.74	Some	8	9	40	0.00712949	115.697
ACHA01MRNA0030642	Keratin, type I cytoskeletal 18	O57611	53747.4	0.3244	Some	8	15	40	0.00220955	95.6848
ACHA01MRNA0000799	Heterogeneous nuclear ribonucleoprotein M	Q62826	77858.3	0.2339	Unique	16	16	40	0.00146296	92.0392
ACHA01MRNA0025847	Creatine kinase M-type	P06732	37445.2	0.2538	Some	2	9	37	0.00298857	84.9724
ACHA01MRNA0009023	Myosin regulatory light chain 2, ventricular/cardiac muscle isoform	Q7M2V4	19372.6	0.8506	Some	12	13	35	0.00537785	106.537
ACHA01MRNA0017954	Fructose-bisphosphate aldolase A	B5DGM7	40030.4	0.4605	Some	12	14	35	0.00254972	91.2392
ACHA01MRNA0034749	Sarcoplasmic/endoplasmic reticulum calcium ATPase 1	P13585	109168	0.2751	Some	12	19	35	0.000939504	96.3845
ACHA01MRNA0000848	Histone H2B 1/2	Q5BJA5	13627.4	0.4758	Some	1	10	34	0.00733073	75.4569
ACHA01MRNA0001875	Vitellogenin	Q92093	120213	0.187	Unique	17	17	34	0.000858367	83.7943
ACHA01MRNA0003269	Myosin-7	P13540	142465	0.1197	Some	0	12	33	0.000708655	89.5541
ACHA01MRNA0004008	Triosephosphate isomerase A	Q1MTI4	26454.6	0.4435	Some	1	9	33	0.00355756	102.372
ACHA01MRNA0036950	Hemoglobin subunit alpha-2	P62363	17962	0.6541	Some	8	12	32	0.00538075	80.2854
ACHA01MRNA0024718	Histone H1t	Q07133	20109.2	0.2359	Some	0	6	32	0.00438738	76.4176
ACHA01MRNA0004248	Apolipoprotein A-I	O42175	29264.3	0.5856	Unique	15	15	31	0.00315134	79.9424
ACHA01MRNA0026684	Elongation factor 1-alpha	Q9YIC0	46787.4	0.2717	Some	6	10	30	0.00187838	74.5538
ACHA01MRNA0005089	Myosin light chain 1/3, skeletal muscle isoform	P02600	20165	0.6257	Some	10	12	30	0.00428913	86.938
ACHA01MRNA0035923	Isocitrate dehydrogenase [NADP], mitochondrial	Q4R502	50306.5	0.2511	Some	6	11	30	0.00178237	74.3756
ACHA01MRNA0017658	Keratin, type I cytoskeletal 17	Q6IFU8	46891.3	0.2623	Some	9	12	29	0.00181577	72.8144
ACHA01MRNA0017521	63 kDa chaperonin, mitochondrial	P25420	60995.2	0.2678	Some	8	12	29	0.0013484	92.1314
ACHA01MRNA0024959	Alpha-enolase	I0J1J1	43997.5	0.33	Some	0	9	29	0.00190969	80.3628
ACHA01MRNA0017531	Annexin A1	P14087	42879.6	0.2739	Some	0	9	28	0.00193436	84.5044
ACHA01MRNA0019666	Keratin, type I cytoskeletal 18-A	A1KQY9	46009.8	0.4043	Some	15	16	28	0.0017909	70.3057
ACHA01MRNA0032595	Collagen alpha-6(VI) chain	A6NMZ7	383741	0.0508	Unique	14	14	28	0.000212609	77.6988
ACHA01MRNA0031745	Fructose-bisphosphate aldolase C-B	Q8JH70	39369.2	0.314	Some	12	14	28	0.00206225	74.0732
ACHA01MRNA0040361	60S acidic ribosomal protein P0	Q9DG68	33906.6	0.3968	Unique	9	9	28	0.0023765	74.3583
ACHA01MRNA0031063	14-3-3 protein beta/alpha-B	Q7T356	27558.5	0.3689	Some	7	11	28	0.00306802	78.534
ACHA01MRNA0032165	40S ribosomal protein S4	Q90YS0	33595.3	0.406	Unique	12	12	28	0.00251207	69.8913
ACHA01MRNA0038186	60S ribosomal protein L4-A	P08429	42323.2	0.296	Some	5	10	26	0.00185367	70.6214
ACHA01MRNA0021836	Histone H1t	Q07133	27225.7	0.1506	Some	0	4	26	0.00268388	61.3101
ACHA01MRNA0018158	Nucleoside diphosphate kinase A2	P70011	20948.5	0.4947	Some	1	9	26	0.00365856	62.7932
ACHA01MRNA0007633	Myosin regulatory light chain 2B, cardiac muscle isoform	P02611	19035.4	0.5412	Some	8	9	26	0.00408897	70.905
ACHA01MRNA0018069	Profilin-2	Q9JJV2	14595.9	0.2061	Unique	2	2	25	0.00510221	55.4616
ACHA01MRNA0008759	Peptidyl-prolyl cis-trans isomerase	P54985	24900.8	0.1261	Some	1	3	25	0.00290604	69.0038
ACHA01MRNA0001535	Tropomyosin alpha-1 chain	P84335	37637.2	0.2393	Some	4	12	25	0.00205028	67.0792
ACHA01MRNA0031997	Guanine nucleotide-binding protein subunit beta-2-like 1	Q93134	34968.4	0.347	Some	0	6	25	0.00210849	72.8983
ACHA01MRNA0010181	Gamma-crystallin M1	P48648	22355.5	0.6793	Some	7	9	24	0.00348725	67.4165
ACHA01MRNA0026793	Hemoglobin subunit alpha-2	P62363	17262.1	0.4231	Some	4	7	24	0.00411317	60.7077
ACHA01MRNA0018893	Glyceraldehyde-3-phosphate dehydrogenase	P00356	40686.8	0.124	Some	0	4	24	0.00169302	63.623
ACHA01MRNA0010593	40S ribosomal protein S5	P46782	25286.2	0.2545	All	0	7	24	0.00286453	71.2076
ACHA01MRNA0031394	40S ribosomal protein S18	Q90YQ5	17718.8	0.3684	Some	1	10	23	0.00404552	53.2378
contaminant_KERATIN18	#N/A	#N/A	59767.2	0.0979	Some	1	8	23	0.00109416	57.1247
ACHA01MRNA0003669	Paraspeckle component 1	Q1LZD9	107202	0.1076	Some	5	13	23	0.00063004	55.9319
ACHA01MRNA0031778	Malate dehydrogenase, cytoplasmic	Q04820	30792	0.2632	Unique	7	7	23	0.00215761	58.0132
ACHA01MRNA0012582	Creatine kinase, testis isozyme	P24722	49381.3	0.1561	Some	1	7	21	0.00127024	47.9365
ACHA01MRNA0011633	Elongation factor 1-alpha	Q9YIC0	37527.4	0.1399	Some	1	5	21	0.00163687	54.3828
ACHA01MRNA0029519	Guanine nucleotide-binding protein subunit beta-like protein	P25387	28596.2	0.39	Some	1	6	21	0.00216775	62.3784
ACHA01MRNA0024081	Alpha-actinin-1	P12814	70755.9	0.1743	Some	4	11	21	0.00091441	56.4795
ACHA01MRNA0001338	14-3-3 protein zeta/delta	P63102	28263.1	0.3927	Some	1	10	21	0.00227307	54.7502
ACHA01MRNA0017946	Beta-enolase	B5DGQ7	53105.2	0.2054	Some	4	10	20	0.00110936	52.918
ACHA01MRNA0004658	Ovotransferrin	P02789	79835	0.1041	Some	2	9	20	0.000722584	44.9363
ACHA01MRNA0005791	Heat shock protein HSP 90-alpha	P30946	88020.6	0.1359	Some	0	9	20	0.00069897	62.3345
ACHA01MRNA0019365	78 kDa glucose-regulated protein	Q0VCX2	72067.1	0.1179	Some	3	7	20	0.000818855	56.3786
ACHA01MRNA0030243	Gamma-enolase	P07323	46789.7	0.0991	Some	2	4	20	0.00123206	49.9838
ACHA01MRNA0014571	Heterogeneous nuclear ribonucleoprotein A1	P49312	34912	0.3063	Some	1	8	20	0.00160574	62.4364
ACHA01MRNA0008434	Eukaryotic initiation factor 4A-I	P29562	50706.1	0.2085	Some	1	8	20	0.00119891	55.7215
ACHA01MRNA0009740	40S ribosomal protein S7	P33514	18806.6	0.3313	Unique	6	6	20	0.00328044	47.786
ACHA01MRNA0028620	Keratin, type I cytoskeletal 18	Q7ZTS4	22139	0.1818	Some	1	5	19	0.00243051	39.7927
ACHA01MRNA0020100	Hemoglobin subunit alpha-1	P83611	18827	0.3314	Some	5	6	19	0.00295335	50.3914
ACHA01MRNA0026647	14-3-3 protein gamma-1	Q6PC29	28222.9	0.3158	Some	0	7	19	0.00205658	50.4868
ACHA01MRNA0010840	Annexin A5	Q4R4H7	42973.3	0.2436	Some	1	8	19	0.0013025	53.9253
ACHA01MRNA0025854	Lamin-B1	P20700	64577.7	0.1629	Some	8	12	19	0.000880375	45.791
ACHA01MRNA0026707	60S ribosomal protein L6-2	Q9C9C6	35753.9	0.1715	Unique	5	5	19	0.00164394	47.311
ACHA01MRNA0027435	40S ribosomal protein S3 >lcl|P62908.1 RecName: Full=40S ribosomal protein S3 >lcl|E2RH47.1 RecName: Full=40S ribosomal protein S3	P62909	11889.5	0.5514	All	0	6	19	0.00474744	45.4689
ACHA01MRNA0024631	Annexin A2-A	P27006	99092.7	0.1019	All	0	7	19	0.000568843	56.0301
ACHA01MRNA0006129	Gamma-crystallin M1	P48648	21277.1	0.4746	Some	0	10	19	0.00286992	46.2441
ACHA01MRNA0005133	Beta-crystallin A4	A2ICR5	26732.4	0.5677	Some	1	10	19	0.00221824	53.7343
ACHA01MRNA0011409	Myosin heavy chain, fast skeletal muscle	Q90339	121522	0.0656	Some	1	9	19	0.000482867	50.1018
ACHA01MRNA0031237	Tropomyosin alpha-1 chain	P84335	32738.7	0.169	Some	0	7	19	0.00178865	51.9705
ACHA01MRNA0011497	Histone H2B	Q75VN4	15555.3	0.2464	Some	4	5	18	0.00348725	50.0466
ACHA01MRNA0027530	60S ribosomal protein L13	Q90Z10	20434.3	0.2905	Unique	5	5	18	0.0026885	42.2039
ACHA01MRNA0027575	Heat shock protein beta-1	Q00649	26173.8	0.2894	Some	1	5	18	0.00204783	45.3846
ACHA01MRNA0009775	Carbonyl reductase [NADPH] 1	P16152	15713	0.4028	Some	1	6	18	0.00334195	53.5334
ACHA01MRNA0035014	ATP-dependent RNA helicase WM6	Q27268	48830.5	0.1616	Some	0	6	18	0.00112703	44.4645
ACHA01MRNA0009498	Elongation factor 2	P13060	95585.8	0.1026	Some	4	8	17	0.000529726	41.5643
ACHA01MRNA0006805	60S ribosomal protein L7a-1 >lcl|P0DKK7.1 RecName: Full=60S ribosomal protein L7a-2	P35685	29965.9	0.2932	Some	1	9	17	0.00170867	41.8475
ACHA01MRNA0022130	Glycogen phosphorylase, muscle form	O18751	48991.2	0.1911	Some	6	8	17	0.00105945	49.7079
ACHA01MRNA0012476	Poly(rC)-binding protein 1	O19048	48198.9	0.2483	Some	1	8	17	0.00104484	48.3125
ACHA01MRNA0020745	Myosin light chain kinase, smooth muscle	P29294	1.46811e+06	0.0103	Unique	16	16	17	3.42661e-05	39.4951
ACHA01MRNA0037710	Keratin, type I cytoskeletal 17	Q9QWL7	47322.1	0.2167	Some	9	10	17	0.00108216	43.9698
ACHA01MRNA0034736	Sarcalumenin	Q90577	53602.4	0.1258	Some	1	6	17	0.000969094	42.5216
ACHA01MRNA0027929	40S ribosomal protein SA	A2Q0U8	30422.4	0.3261	Unique	6	6	17	0.00164676	50.1068
ACHA01MRNA0032732	Fructose-bisphosphate aldolase C	P05063	35258	0.2554	Some	1	7	16	0.00131621	40.3092
ACHA01MRNA0009148	Serine/arginine-rich splicing factor 9	Q5PPI1	28151.8	0.2339	Some	4	7	16	0.00172488	38.4583
ACHA01MRNA0011196	Clathrin heavy chain 1	P49951	191550	0.0709	Some	4	10	16	0.000254928	40.4869
contaminant_KERATIN17	#N/A	#N/A	62405.1	0.0915	Some	2	6	16	0.000725033	37.2418
ACHA01MRNA0001935	Alpha-enolase	I0J1J1	35581.2	0.3537	Some	1	9	16	0.00130418	44.0223
ACHA01MRNA0004156	Beta-crystallin A2	A4L9I9	30081.1	0.3906	Some	1	9	16	0.00167098	44.6175
ACHA01MRNA0015719	Polyadenylate-binding protein 6	O04319	47836	0.146	Some	0	6	16	0.000946393	48.6641
ACHA01MRNA0021223	Prohibitin	P84173	33773.9	0.237	Some	5	7	16	0.00138886	38.7372
ACHA01MRNA0008542	Major vault protein	Q5EAJ7	102727	0.088	Some	6	8	15	0.000435907	38.5428
ACHA01MRNA0014890	Parvalbumin beta 1	P86774	11425.7	0.5046	Some	1	6	15	0.00367921	35.6488
ACHA01MRNA0007214	Annexin A5	Q4R4H7	39085.3	0.2067	Some	1	6	15	0.00112021	42.4327
ACHA01MRNA0032897	40S ribosomal protein S19	Q29308	14337.7	0.3817	Unique	6	6	15	0.00306133	36.0468
ACHA01MRNA0021090	Nebulette	Q0II04	593980	0.0167	Unique	12	12	15	7.76746e-05	34.711
ACHA01MRNA0033212	T-complex protein 1 subunit beta	Q8SQP2	70940.9	0.1096	Some	2	8	15	0.00061888	38.7616
ACHA01MRNA0025188	60S ribosomal protein L7-4	Q9LHP1	28693	0.2561	Some	3	6	15	0.00163022	33.9202
ACHA01MRNA0006326	Pyruvate kinase PKM	P11980	69454.7	0.1238	Unique	8	8	15	0.000636562	38.949
ACHA01MRNA0022642	ATP synthase gamma chain	B6IPC7	29980.9	0.2591	Unique	6	6	15	0.00146363	36.6063
ACHA01MRNA0014218	40S ribosomal protein S9	P46781	22503.5	0.2887	Some	1	8	15	0.00206719	36.1285
ACHA01MRNA0022378	Exodeoxyribonuclease	P37454	34862.5	0.1516	Unique	3	3	15	0.00129366	44.71
ACHA01MRNA0004587	Cell division cycle protein 48 homolog	P54774	89053.6	0.1241	Some	4	8	15	0.000497561	35.4717
ACHA01MRNA0020437	60S ribosomal protein L3	Q9NBK4	46121.6	0.1042	Unique	8	8	15	0.000995122	29.0426
ACHA01MRNA0002243	Elongation factor 1-gamma	Q29387	54815.6	0.1021	Unique	6	6	15	0.000835488	36.9737
ACHA01MRNA0021944	Glycogen phosphorylase, muscle form	P09812	104990	0.1131	Some	5	9	15	0.000440213	42.0447
ACHA01MRNA0016505	Troponin I, fast skeletal muscle	P68246	19290.3	0.3684	Some	0	7	14	0.00218888	32.7133
ACHA01MRNA0021688	Beta-crystallin A1	P07317	24496.2	0.346	All	0	5	14	0.00177393	41.0896
ACHA01MRNA0008103	Aspartate aminotransferase, mitochondrial	P08907	50634.5	0.0989	Some	3	7	14	0.000804943	33.7292
ACHA01MRNA0038219	Vimentin	P48670	32883.5	0.0915	Some	1	3	14	0.00131795	32.7742
ACHA01MRNA0000371	Polyubiquitin-C	P0CG68	59919.3	0.0863	All	0	4	14	0.000702248	33.9107
ACHA01MRNA0026966	Low choriolytic enzyme	P31579	30298.4	0.308	All	0	7	14	0.00142319	35.4865
ACHA01MRNA0009009	T-complex protein 1 subunit eta	P80313	59331.8	0.1268	Some	5	7	13	0.000638902	29.574
ACHA01MRNA0029429	Collagen alpha-1(XII) chain	Q28902	156851	0.0615	Some	6	8	13	0.000242881	30.5083
ACHA01MRNA0027927	Myosin-9	P14105	183948	0.0361	Some	2	6	13	0.000220395	35.9028
ACHA01MRNA0030308	KH domain-containing, RNA-binding, signal transduction-associated protein 2	Q0VFL3	40552.8	0.0612	Unique	8	8	13	0.000924369	25.7161
ACHA01MRNA0025961	Polypyrimidine tract-binding protein homolog 3	Q6ICX4	59161.8	0.1527	Some	2	5	13	0.000647231	35.0271
ACHA01MRNA0022793	Parvalbumin alpha	P09227	11534.7	0.5413	Some	4	6	13	0.00318865	38.4268
ACHA01MRNA0020530	T-complex protein 1 subunit gamma	Q54TH8	60111.1	0.2222	Some	1	11	13	0.000643635	30.8033
ACHA01MRNA0032964	Spectrin beta chain, erythrocytic	P15508	96307.2	0.1126	Unique	9	9	13	0.000411804	35.3069
ACHA01MRNA0022301	L-lactate dehydrogenase A chain	O93545	44664.6	0.0807	Some	0	4	13	0.000849787	31.0754
ACHA01MRNA0034608	Methionine aminopeptidase	B6YTG0	43008.2	0.0909	Some	1	5	13	0.000902761	28.0977
ACHA01MRNA0011888	T-complex protein 1 subunit epsilon	P48643	59470	0.1738	Some	2	6	13	0.000642445	40.3291
ACHA01MRNA0038713	RNA-binding protein 4B	Q64LC9	45590.8	0.2895	Some	1	8	13	0.000845652	32.8818
ACHA01MRNA0020719	Calmodulin	P62161	16808.8	0.5034	All	0	3	13	0.00233264	39.3538
ACHA01MRNA0030940	Myosin light polypeptide 6	P60662	16849.1	0.3974	Some	3	6	13	0.00230174	33.485
ACHA01MRNA0017310	Myosin light polypeptide 6	Q64119	21734.6	0.298	Some	0	5	12	0.00162034	31.0836
ACHA01MRNA0039872	Fructose-1,6-bisphosphatase 1	P00637	37028.8	0.2094	Some	3	6	12	0.000946393	32.6579
ACHA01MRNA0003403	ADP/ATP translocase 3	P32007	32898.1	0.1275	Some	2	5	12	0.0010766	23.1485
ACHA01MRNA0006615	Heat shock protein HSP 90-alpha	P30946	84381.5	0.0971	Some	1	7	12	0.000438888	32.8759
ACHA01MRNA0007146	Methionine aminopeptidase	B6YTG0	43339.3	0.0765	Some	0	4	12	0.000818437	26.1403
ACHA01MRNA0014824	14-3-3 protein gamma-1	Q6PC29	19187.3	0.2934	Some	0	4	12	0.00192112	32.7945
ACHA01MRNA0009609	Adenylate kinase isoenzyme 1	P12115	21201.1	0.3368	Unique	6	6	12	0.00166232	34.2
ACHA01MRNA0020969	Histone H5	P02259	20913.3	0.1675	Unique	3	3	12	0.00162856	29.759
ACHA01MRNA0002835	Epiplakin	P58107	310879	0.0241	Unique	7	7	11	0.000105636	25.4751
ACHA01MRNA0008009	Heat shock 70 kDa protein 1	Q9I8F9	50087.8	0.0871	Some	1	4	11	0.000640722	29.583
ACHA01MRNA0038607	Protein disulfide-isomerase A6	Q63081	54495	0.1483	Unique	6	6	11	0.000589362	33.191
ACHA01MRNA0010672	Myosin-binding protein C, cardiac-type	Q90233	62537.5	0.1127	Unique	7	7	11	0.000526103	26.0963
ACHA01MRNA0026129	40S ribosomal protein S8-A	P0CX39	24061.1	0.3558	All	0	7	11	0.0014139	29.0145
ACHA01MRNA0023039	RNA-binding protein 4B	Q06AT9	40050.3	0.1445	Some	4	6	11	0.000833121	27.3818
ACHA01MRNA0009694	40S ribosomal protein S10-A	O14112	20999.9	0.288	All	0	4	11	0.00159832	28.8852
ACHA01MRNA0006524	ATP synthase subunit O, mitochondrial	Q06647	22585.3	0.3493	Unique	5	5	11	0.00140714	32.685
ACHA01MRNA0029864	Creatine kinase U-type, mitochondrial	P30275	46562.8	0.1325	Some	0	4	11	0.000708655	33.0382
ACHA01MRNA0019281	Heat shock protein HSP 90-alpha	P30946	83054.1	0.1298	Some	3	8	11	0.000406204	31.5123
ACHA01MRNA0000555	60S ribosomal protein L14-1	Q9SIM4	16290.9	0.25	Unique	4	4	11	0.00210065	29.1167
ACHA01MRNA0017352	Lamin-B1	P70615	43961.8	0.1525	Some	1	6	11	0.000759927	28.4367
ACHA01MRNA0026993	60S ribosomal protein L8	Q9XVF7	18399	0.157	Unique	3	3	11	0.00170984	29.261
ACHA01MRNA0029567	Spectrin beta chain	Q00963	72899	0.0972	Unique	5	5	10	0.000419053	22.8552
ACHA01MRNA0026703	Acetyl-CoA acetyltransferase	P45359	29155.1	0.2473	Unique	4	4	10	0.000972204	28.37
ACHA01MRNA0009825	Serine/threonine-protein phosphatase PP2A 65 kDa regulatory subunit	P36179	54045.9	0.1224	Some	1	5	10	0.000554681	24.0401
ACHA01MRNA0028057	ATP-dependent RNA helicase WM6	Q27268	37139	0.1631	Some	0	4	10	0.000822634	23.7896
ACHA01MRNA0015759	14-3-3 protein 5	P93210	13918.9	0.32	Some	3	4	10	0.00213885	27.1117
ACHA01MRNA0023069	60S ribosomal protein L26	Q19869	19088.5	0.1605	All	0	3	10	0.00165035	27.6501
contaminant_KERATIN14	#N/A	#N/A	65812.1	0.0549	Some	0	4	10	0.000419053	19.6705
ACHA01MRNA0001444	Cytochrome c oxidase subunit 5A, mitochondrial	P11240	14695.6	0.2403	Some	1	4	10	0.00207253	23.0349
ACHA01MRNA0020144	Collagen alpha-2(I) chain	Q28668	77204.2	0.0943	Unique	4	4	10	0.000331707	29.6808
ACHA01MRNA0030400	Serine/arginine-rich splicing factor RSZ23	Q6K9C3	25666.9	0.0789	All	0	2	10	0.00117261	20.5367
ACHA01MRNA0026411	60S ribosomal protein L13a	Q91487	16054	0.1606	Some	1	3	10	0.0019515	18.1476
ACHA01MRNA0022283	Cleavage and polyadenylation specificity factor subunit 5	O43809	26530.7	0.342	Unique	5	5	10	0.00115739	25.7944
ACHA01MRNA0002372	40S ribosomal protein S11-A >lcl|P0CT74.1 RecName: Full=40S ribosomal protein S11-B	P0CT73	21830.8	0.2789	Some	1	5	10	0.00140714	23.6565
ACHA01MRNA0009290	Heterogeneous nuclear ribonucleoprotein Q	O60506	69026.5	0.1292	Some	4	6	10	0.000431916	25.4522
ACHA01MRNA0038200	Probable ATP-dependent RNA helicase DDX5	Q61656	66422.3	0.1087	Some	3	6	9	0.000402375	22.3756
ACHA01MRNA0029881	Stress-70 protein, mitochondrial	Q5R511	73513.6	0.0649	Unique	4	4	9	0.000354897	24.9529
ACHA01MRNA0020169	40S ribosomal protein S2	P46791	30208.1	0.2429	Unique	6	6	9	0.000859359	20.9534
ACHA01MRNA0000993	Collagen alpha-2(VI) chain	P15988	69542.8	0.0557	All	0	4	9	0.00036238	19.2612
ACHA01MRNA0014049	Peroxiredoxin-1	P0CB50	21977.3	0.3401	Some	3	6	9	0.00122142	23.5897
ACHA01MRNA0006189	Myosin regulatory light chain 2, smooth muscle minor isoform	P24032	24665.9	0.3192	Some	0	6	9	0.00112967	22.845
ACHA01MRNA0008934	Peptidyl-prolyl cis-trans isomerase C	Q08E11	22688	0.3654	All	0	6	9	0.00115683	20.6478
contaminant_GR78_MESAU	#N/A	#N/A	72316.4	0.0627	Some	1	4	9	0.000367921	24.6241
ACHA01MRNA0023044	40S ribosomal protein S14	P62263	16244.5	0.3179	Some	2	4	9	0.00159351	24.1617
ACHA01MRNA0033288	V-type proton ATPase catalytic subunit A	Q5TTG1	68452.6	0.0778	Some	2	5	9	0.000389984	23.1415
ACHA01MRNA0012828	Myosin-7	P79293	216536	0.0149	Some	0	3	9	0.000127922	21.6505
ACHA01MRNA0038267	L-lactate dehydrogenase B chain	P42122	22697.6	0.1024	Some	1	2	9	0.00117376	23.864
ACHA01MRNA0040245	Eukaryotic initiation factor 4A-III	Q7ZVA6	52681.4	0.1058	Some	2	4	9	0.000519699	23.8368
ACHA01MRNA0007607	Serine/arginine-rich SC35-like splicing factor SCL30A	Q9LHP2	24480.5	0.1495	Unique	5	5	9	0.00112439	18.0717
ACHA01MRNA0035120	Acidic leucine-rich nuclear phosphoprotein 32 family member A	Q6PAF6	23938.6	0.1606	Unique	4	4	9	0.00110376	24.7752
ACHA01MRNA0031258	14-3-3-like protein	P54632	11638	0.2745	Some	1	4	9	0.00235902	17.4335
ACHA01MRNA0006697	Serpin B6	Q4R3G2	47134.6	0.1283	Some	1	4	9	0.000571545	24.5541
ACHA01MRNA0032582	Fatty acid-binding protein, heart	O13008	21090.8	0.1571	Unique	3	3	8	0.00111982	18.5439
ACHA01MRNA0015370	Transgelin	P19966	22464.4	0.2921	Some	1	6	8	0.00105884	20.4403
ACHA01MRNA0003582	40S ribosomal protein S6	O01727	28672	0.2169	Some	2	5	8	0.000858975	16.8277
ACHA01MRNA0010173	Stomatin-like protein 2, mitochondrial	Q9UJZ1	39431.4	0.1356	Unique	4	4	8	0.000604194	18.9444
ACHA01MRNA0003830	3-oxoacyl-[acyl-carrier-protein] reductase FabG	Q9X248	26033.5	0.1275	Unique	3	3	8	0.000852131	22.7798
ACHA01MRNA0006255	Catalase	P24270	41570.5	0.1818	Some	3	5	8	0.000589214	22.6111
ACHA01MRNA0007489	Collagen alpha-2(VI) chain	P12110	115626	0.0579	Some	1	6	8	0.000202927	19.142
ACHA01MRNA0033739	26S protease regulatory subunit 7	P35998	48819.1	0.1178	Unique	5	5	8	0.00049396	20.7489
ACHA01MRNA0009071	Ras-related protein rab-11.1	O01803	25883	0.2227	All	0	5	8	0.000933995	16.5056
ACHA01MRNA0010573	Annexin A7	Q92125	33204.2	0.1121	Some	2	4	8	0.000648136	19.1729
ACHA01MRNA0039024	Annexin A4	P08132	15398.7	0.259	Some	1	3	8	0.00153874	20.8946
ACHA01MRNA0006076	Keratocan	O35367	46866.5	0.0745	Some	1	3	8	0.000514146	20.534
ACHA01MRNA0005894	40S ribosomal protein S16	Q9W237	16541.1	0.3265	Unique	5	5	8	0.001455	18.1175
ACHA01MRNA0003552	Probable protein disulfide-isomerase ER-60	P38658	25456.7	0.1921	Unique	4	4	8	0.000933995	20.3281
ACHA01MRNA0023568	Lamin-B2	P14732	73379.1	0.1166	All	0	6	8	0.000328044	21.6105
ACHA01MRNA0005144	Beta-crystallin A1	P07317	22821.3	0.2551	All	0	4	8	0.00109125	23.5224
ACHA01MRNA0014504	Far upstream element-binding protein 3	Q96I24	61070.2	0.0961	Some	2	5	8	0.000366869	24.7391
ACHA01MRNA0008735	Collagen alpha-1(VI) chain	P12109	117344	0.055	Some	1	6	8	0.000192689	19.7566
ACHA01MRNA0036380	RNA-binding protein 4B	Q64LC9	16018.9	0.338	Some	2	4	8	0.00150623	19.0867
ACHA01MRNA0004819	Apolipoprotein A-I	O42296	32828.8	0.1528	Unique	4	4	8	0.000742656	21.6917
ACHA01MRNA0031262	Core histone macro-H2A.1	Q02874	41981.2	0.23	Some	2	5	8	0.000552674	23.2342
ACHA01MRNA0001858	40S ribosomal protein S17	Q90YQ6	35763.9	0.2025	Some	3	4	8	0.000666308	22.8268
ACHA01MRNA0005065	60S ribosomal protein L30	O49884	12898.7	0.2414	Unique	3	3	8	0.00184383	24.6308
ACHA01MRNA0016258	Low choriolytic enzyme	P31579	15006.8	0.2672	Unique	3	3	8	0.00163271	19.0908
ACHA01MRNA0008435	RNA-binding protein 4.1	Q6IQ97	30046.2	0.2967	Some	1	5	8	0.000783461	21.0374
ACHA01MRNA0030057	Creatine kinase B-type	P05122	16642.6	0.2185	Some	1	2	8	0.00141646	23.8087
ACHA01MRNA0020185	Stomatin-like protein 3	Q8TAV4	32742.4	0.0976	Unique	3	3	8	0.000720151	22.0912
ACHA01MRNA0002014	60S ribosomal protein L10 >lcl|Q6ZWV3.3 RecName: Full=60S ribosomal protein L10	Q6PDV7	24535.7	0.2651	Some	1	5	8	0.000994813	20.1031
ACHA01MRNA0032300	Nucleoside diphosphate kinase B	Q2EN76	11422.7	0.301	Unique	3	3	8	0.00207655	21.669
ACHA01MRNA0019339	High mobility group protein B2	P26584	24081.9	0.215	Some	1	5	8	0.000999462	21.2382
ACHA01MRNA0014891	Fatty acid-binding protein, brain	Q09139	15037.5	0.3636	Unique	4	4	8	0.00162034	20.1216
ACHA01MRNA0033992	60S ribosomal protein L15	P61367	27078.5	0.1126	Unique	3	3	8	0.000925908	18.5118
ACHA01MRNA0010198	Creatine kinase S-type, mitochondrial	P17540	48311.7	0.1201	Some	0	4	8	0.00049396	22.2071
ACHA01MRNA0029531	Cofilin-2	P45591	16038.2	0.2887	Unique	3	3	7	0.00131795	19.8584
ACHA01MRNA0027399	Protein suppressor of forked	P25991	77495.2	0.0657	Some	1	3	7	0.000279327	18.0879
ACHA01MRNA0023344	Aspartate aminotransferase, cytoplasmic	P00504	15427.8	0.3094	Unique	4	4	7	0.0013464	18.2005
ACHA01MRNA0001202	Glycogen phosphorylase, muscle form	P11217	20235.1	0.2273	Some	1	4	7	0.00106335	16.9876
ACHA01MRNA0018196	High choriolytic enzyme 1	P31580	31110.4	0.1236	Some	1	5	7	0.000680543	17.3257
ACHA01MRNA0023271	Sodium/potassium-transporting ATPase subunit alpha-1	Q08DA1	113381	0.0559	Some	0	5	7	0.000180472	14.4599
ACHA01MRNA0033304	LanC-like protein 3 homolog	Q9Y0Y7	26883.2	0.2996	All	0	4	7	0.000789659	22.5081
ACHA01MRNA0007098	Troponin C, skeletal muscle	P02587	18648.7	0.3212	Unique	4	4	7	0.00113424	20.9681
ACHA01MRNA0024623	Insulin-like growth factor 2 mRNA-binding protein 3	Q9PW80	43885.8	0.1125	Some	3	4	7	0.000457578	16.9537
ACHA01MRNA0009082	Heterogeneous nuclear ribonucleoprotein D-like	Q5ZI72	36169.2	0.1228	Some	0	4	7	0.000560327	17.2729
ACHA01MRNA0034827	Eukaryotic translation initiation factor 3 subunit A	B4K250	109556	0.0546	All	0	4	7	0.000204311	18.5458
ACHA01MRNA0003661	Hexokinase-1	P19367	102338	0.0403	Some	0	4	7	0.000203644	17.0899
ACHA01MRNA0003023	Four and a half LIM domains protein 2	Q14192	34310	0.1171	All	0	4	7	0.000625917	15.6526
ACHA01MRNA0011113	40S ribosomal protein S25-3	Q8GYL5	14207.9	0.2812	Unique	5	5	7	0.0014621	17.0156
ACHA01MRNA0026543	Probable proteasome subunit beta type-6	Q9UQY2	26084	0.173	Some	1	4	7	0.000789659	18.2266
[truncated: 245 more rows]

## Sheet: PRE-10
Spectra FDR:	0/7418=0%	Peptide FDR:	0/2500=0%		Protein FDR:	0/965=0%		No Proteins (Max Parsimony):		514
[truncated: 967 more rows]

[truncated: 1 more sheets: PRE-11]
