# Supplementary material for: Embryonic developmental arrest in the annual killifish Austrolebias charrua: A proteomic approach to diapause III
Source: PLoS One. 2021 Jun 4;16(6):e0251820. doi: 10.1371/journal.pone.0251820 (PMC8177498; doi:10.1371/journal.pone.0251820)
Supplement: S2 Table — (XLSX) [file pone.0251820.s002.xlsx]

## Sheet: Only DIA
			Only in Diapause III
	Protein	ID UNIPROT max identity	ID A.charrua	Replicate Count	Total Signal	Description
	Glutamate dehydrogenase, mitochondrial	P82264	ACHA01MRNA0011678	3	34	ACHA01GENE011678 status=complete product=Glutamate dehydrogenase, mitochondrial; Additional IDs concatenated into MaxParsimony group: ACHA01MRNA0011949
	Enoyl-CoA hydratase, mitochondrial	Q8BH95	ACHA01MRNA0015434	3	26	ACHA01GENE015434 status=complete product=Enoyl-CoA hydratase, mitochondrial; Additional IDs concatenated into MaxParsimony group: ACHA01MRNA0009631
	Calcium-binding mitochondrial carrier protein Aralar1	Q5RBC8	ACHA01MRNA0020217	3	26	ACHA01GENE020217 status=complete product=Calcium-binding mitochondrial carrier protein Aralar1
	60S ribosomal protein L10a	Q90YV8	ACHA01MRNA0017476	3	24	ACHA01GENE017476 status=complete product=60S ribosomal protein L10a
	Rho GDP-dissociation inhibitor 1	P80237	ACHA01MRNA0040764	3	21	ACHA01GENE040764 status=complete product=Rho GDP-dissociation inhibitor 1; Additional IDs concatenated into MaxParsimony group: ACHA01MRNA0019109
	Elongation factor 1-alpha 1	Q90835	ACHA01MRNA0038740	3	20	ACHA01GENE038740 status=complete product=Elongation factor 1-alpha 1
	40S ribosomal protein S23	Q90YQ1	ACHA01MRNA0031546	3	20	ACHA01GENE031546 status=complete product=40S ribosomal protein S23
	14-3-3 protein zeta	P29310	ACHA01MRNA0012833	3	20	ACHA01GENE012833 status=partial product=14-3-3 protein zeta
	NAD/NADP-dependent betaine aldehyde dehydrogenase	A6X2G8	ACHA01MRNA0030973	3	20	ACHA01GENE030973 status=partial product=NAD/NADP-dependent betaine aldehyde dehydrogenase; Additional IDs concatenated into MaxParsimony group: ACHA01MRNA0009643
	Macrophage migration inhibitory factor	Q76BK2	ACHA01MRNA0010075	3	20	ACHA01GENE010075 status=complete product=Macrophage migration inhibitory factor
	13 kDa ribonucleoprotein-associated protein	Q6C0I0	ACHA01MRNA0010051	3	19	ACHA01GENE010051 status=complete product=13 kDa ribonucleoprotein-associated protein; Additional IDs concatenated into MaxParsimony group: ACHA01MRNA0022910
	Annexin A2	P19620	ACHA01MRNA0010295	3	19	ACHA01GENE010295 status=complete product=Annexin A2
	Probable 3-hydroxyisobutyrate dehydrogenase, mitochondrial	Q9XTI0	ACHA01MRNA0027223	3	19	ACHA01GENE027223 status=partial product=Probable 3-hydroxyisobutyrate dehydrogenase, mitochondrial; Additional IDs concatenated into MaxParsimony group: ACHA01MRNA0017370
	Myelin basic protein	P20939	ACHA01MRNA0006470	3	19	ACHA01GENE006470 status=complete product=Myelin basic protein; Additional IDs concatenated into MaxParsimony group: ACHA01MRNA0025607
	Conserved regulator of innate immunity protein 3	Q21018	ACHA01MRNA0026654	3	18	ACHA01GENE026654 status=complete product=Conserved regulator of innate immunity protein 3; Additional IDs concatenated into MaxParsimony group: ACHA01MRNA0009482
	Nascent polypeptide-associated complex subunit beta	Q0CGL5	ACHA01MRNA0005881	3	18	ACHA01GENE005881 status=complete product=Nascent polypeptide-associated complex subunit beta; Additional IDs concatenated into MaxParsimony group: ACHA01MRNA0039292
	Adseverin	Q60604	ACHA01MRNA0003115	3	17	ACHA01GENE003115 status=complete product=Adseverin; Additional IDs concatenated into MaxParsimony group: ACHA01MRNA0036756
	Flotillin-1	O13127	ACHA01MRNA0010280	3	17	ACHA01GENE010280 status=complete product=Flotillin-1
	Superoxide dismutase [Cu-Zn]	P03946	ACHA01MRNA0017282	3	16	ACHA01GENE017282 status=complete product=Superoxide dismutase [Cu-Zn]
	Phosphoglucomutase	Q7KHA1	ACHA01MRNA0017144	3	16	ACHA01GENE017144 status=complete product=Phosphoglucomutase
	Alpha-1-antitrypsin	O00394	ACHA01MRNA0011045	3	16	ACHA01GENE011045 status=complete product=Alpha-1-antitrypsin
	DELTA-stichotoxin-Hmg2b	P0DMX2	ACHA01MRNA0039295	3	15	ACHA01GENE039295 status=partial product=DELTA-stichotoxin-Hmg2b
	Cytosolic 5'-nucleotidase 1A	A3KFX0	ACHA01MRNA0040384	3	15	ACHA01GENE040384 status=complete product=Cytosolic 5'-nucleotidase 1A
	NADH dehydrogenase [ubiquinone] iron-sulfur protein 3, mitochondrial	Q0MQG7	ACHA01MRNA0000713	3	15	ACHA01GENE000713 status=complete product=NADH dehydrogenase [ubiquinone] iron-sulfur protein 3, mitochondrial
	ATP synthase subunit g, mitochondrial	Q5RFH0	ACHA01MRNA0026651	3	15	ACHA01GENE026651 status=complete product=ATP synthase subunit g, mitochondrial
	Superoxide dismutase [Mn], mitochondrial	P07895	ACHA01MRNA0010159	3	15	ACHA01GENE010159 status=complete product=Superoxide dismutase [Mn], mitochondrial; Additional IDs concatenated into MaxParsimony group: ACHA01MRNA0010160, ACHA01MRNA0006117
	Matrilin-3	O35701	ACHA01MRNA0029264	3	15	ACHA01GENE029264 status=partial product=Matrilin-3; Additional IDs concatenated into MaxParsimony group: ACHA01MRNA0040114
	Single-stranded DNA-binding protein 1-A, mitochondrial	P09380	ACHA01MRNA0002401	3	14	ACHA01GENE002401 status=complete product=Single-stranded DNA-binding protein 1-A, mitochondrial; Additional IDs concatenated into MaxParsimony group: ACHA01MRNA0014837
	26S proteasome non-ATPase regulatory subunit 6	Q15008	ACHA01MRNA0028081	3	14	ACHA01GENE028081 status=complete product=26S proteasome non-ATPase regulatory subunit 6; Additional IDs concatenated into MaxParsimony group: ACHA01MRNA0039545
	Protein NipSnap homolog 2	O55126	ACHA01MRNA0007952	3	14	ACHA01GENE007952 status=complete product=Protein NipSnap homolog 2
	High mobility group-T protein	P07746	ACHA01MRNA0028014	3	14	ACHA01GENE028014 status=complete product=High mobility group-T protein; Additional IDs concatenated into MaxParsimony group: ACHA01MRNA0032370
	Cartilage matrix protein	P21941	ACHA01MRNA0016265	3	14	ACHA01GENE016265 status=complete product=Cartilage matrix protein; Additional IDs concatenated into MaxParsimony group: ACHA01MRNA0023857, ACHA01MRNA0004077
	Nucleoside diphosphate kinase A	Q05982	ACHA01MRNA0002684	3	13	ACHA01GENE002684 status=complete product=Nucleoside diphosphate kinase A; Additional IDs concatenated into MaxParsimony group: ACHA01MRNA0014268
	Vimentin	P02543	ACHA01MRNA0031742	3	13	ACHA01GENE031742 status=complete product=Vimentin
	Dihydropteridine reductase	Q86A17	ACHA01MRNA0016715	3	13	ACHA01GENE016715 status=complete product=Dihydropteridine reductase
	Beta-soluble NSF attachment protein	P85969	ACHA01MRNA0024895	3	13	ACHA01GENE024895 status=partial product=Beta-soluble NSF attachment protein
	Ubiquitin carboxyl-terminal hydrolase 2	Q9UUB6	ACHA01MRNA0004480	3	12	ACHA01GENE004480 status=complete product=Ubiquitin carboxyl-terminal hydrolase 2; Additional IDs concatenated into MaxParsimony group: ACHA01MRNA0024713
	Arrestin-C	P36575	ACHA01MRNA0016253	3	12	ACHA01GENE016253 status=complete product=Arrestin-C; Additional IDs concatenated into MaxParsimony group: ACHA01MRNA0037305
	Succinate--CoA ligase [ADP-forming] subunit alpha	Q4ULQ8	ACHA01MRNA0033019	3	12	ACHA01GENE033019 status=complete product=Succinate--CoA ligase [ADP-forming] subunit alpha
	Transcriptional activator protein Pur-beta	O35295	ACHA01MRNA0035145	3	12	ACHA01GENE035145 status=complete product=Transcriptional activator protein Pur-beta
	M-protein, striated muscle	Q02173	ACHA01MRNA0011231	3	12	ACHA01GENE011231 status=partial product=M-protein, striated muscle
	Mimecan	Q9DE65	ACHA01MRNA0019677	3	12	ACHA01GENE019677 status=complete product=Mimecan; Additional IDs concatenated into MaxParsimony group: ACHA01MRNA0024274
	Nucleoplasmin	P05221	ACHA01MRNA0030907	3	12	ACHA01GENE030907 status=complete product=Nucleoplasmin
	Ribose-phosphate pyrophosphokinase 1	P60892	ACHA01MRNA0010429	3	11	ACHA01GENE010429 status=complete product=Ribose-phosphate pyrophosphokinase 1; Additional IDs concatenated into MaxParsimony group: ACHA01MRNA0009036, ACHA01MRNA0003833
	Protein ABHD14B	Q6DGG1	ACHA01MRNA0013002	3	11	ACHA01GENE013002 status=complete product=Protein ABHD14B
	Eukaryotic translation initiation factor 3 subunit F-1	B4KBI4	ACHA01MRNA0006453	3	11	ACHA01GENE006453 status=complete product=Eukaryotic translation initiation factor 3 subunit F-1; Additional IDs concatenated into MaxParsimony group: ACHA01MRNA0030746
	Voltage-dependent anion-selective channel protein 2	P82013	ACHA01MRNA0031649	3	11	ACHA01GENE031649 status=complete product=Voltage-dependent anion-selective channel protein 2
	Myozenin-1	Q8SQ24	ACHA01MRNA0009369	3	11	ACHA01GENE009369 status=complete product=Myozenin-1
	Eukaryotic translation initiation factor 3 subunit M	Q7ZYU8	ACHA01MRNA0028060	3	11	ACHA01GENE028060 status=complete product=Eukaryotic translation initiation factor 3 subunit M
	Translin-1	Q9P7V3	ACHA01MRNA0039875	3	11	ACHA01GENE039875 status=complete product=Translin-1
	Cytochrome b-c1 complex subunit 2, mitochondrial	P32551	ACHA01MRNA0005871	3	11	ACHA01GENE005871 status=partial product=Cytochrome b-c1 complex subunit 2, mitochondrial
	Dihydroanticapsin 7-dehydrogenase	Q8KWT4	ACHA01MRNA0005431	3	10	ACHA01GENE005431 status=complete product=Dihydroanticapsin 7-dehydrogenase; Additional IDs concatenated into MaxParsimony group: ACHA01MRNA0014013
	V-type proton ATPase subunit C 1-B	Q5XIY6	ACHA01MRNA0015516	3	10	ACHA01GENE015516 status=partial product=V-type proton ATPase subunit C 1-B; Additional IDs concatenated into MaxParsimony group: ACHA01MRNA0014905
	Ras-related protein Rap-1b	Q7ZXH7	ACHA01MRNA0023727	3	10	ACHA01GENE023727 status=complete product=Ras-related protein Rap-1b; Additional IDs concatenated into MaxParsimony group: ACHA01MRNA0007285
	Toll-interacting protein	Q2LGB5	ACHA01MRNA0002438	3	9	ACHA01GENE002438 status=complete product=Toll-interacting protein
	Electron transfer flavoprotein subunit alpha	Q9HZP7	ACHA01MRNA0004882	3	9	ACHA01GENE004882 status=complete product=Electron transfer flavoprotein subunit alpha; Additional IDs concatenated into MaxParsimony group: ACHA01MRNA0016720
	NAD(P)H-hydrate epimerase	F7DL67	ACHA01MRNA0000967	3	6	ACHA01GENE000967 status=complete product=NAD(P)H-hydrate epimerase; Additional IDs concatenated into MaxParsimony group: ACHA01MRNA0004978
	Translationally-controlled tumor protein homolog	Q6XSH4	ACHA01MRNA0015430	3	8	ACHA01GENE015430 status=complete product=Translationally-controlled tumor protein homolog
	Isochorismatase domain-containing protein 2	A0JME6	ACHA01MRNA0020807	3	9	ACHA01GENE020807 status=complete product=Isochorismatase domain-containing protein 2
	Ran-specific GTPase-activating protein	Q3T0M7	ACHA01MRNA0032572	3	9	ACHA01GENE032572 status=complete product=Ran-specific GTPase-activating protein
	Ras-related protein Rab-5A	Q9CQD1	ACHA01MRNA0010007	3	8	ACHA01GENE010007 status=complete product=Ras-related protein Rab-5A; Additional IDs concatenated into MaxParsimony group: ACHA01MRNA0013260, ACHA01MRNA0001761, ACHA01MRNA0002216
	PDZ and LIM domain protein 1	P52944	ACHA01MRNA0026968	3	7	ACHA01GENE026968 status=partial product=PDZ and LIM domain protein 1
	Keratin, type I cytoskeletal 18	Q7ZTS4	ACHA01MRNA0030643	2	12	ACHA01GENE030643 status=complete product=Keratin, type I cytoskeletal 18
	Guanine nucleotide-binding protein G(i) subunit alpha-1	P27044	ACHA01MRNA0007657	2	4	ACHA01GENE007657 status=complete product=Guanine nucleotide-binding protein G(i) subunit alpha-1; Additional IDs concatenated into MaxParsimony group: ACHA01MRNA0016680
	Periaxin	E1BM58	ACHA01MRNA0004717	2	4	ACHA01GENE004717 status=complete product=Periaxin
	Deoxyribonuclease-1-like 2	Q92874	ACHA01MRNA0002299	2	6	ACHA01GENE002299 status=complete product=Deoxyribonuclease-1-like 2
	Rab GDP dissociation inhibitor beta	P50395	ACHA01MRNA0021615	2	4	ACHA01GENE021615 status=complete product=Rab GDP dissociation inhibitor beta
	Immunoglobulin-like and fibronectin type III domain-containing protein 1	Q86VF2	ACHA01MRNA0022659	2	4	ACHA01GENE022659 status=partial product=Immunoglobulin-like and fibronectin type III domain-containing protein 1
	Guanine nucleotide-binding protein G(k) subunit alpha	P38403	ACHA01MRNA0012660	2	4	ACHA01GENE012660 status=complete product=Guanine nucleotide-binding protein G(k) subunit alpha
	Synaptosomal-associated protein 25-B	P36978	ACHA01MRNA0037923	2	4	ACHA01GENE037923 status=complete product=Synaptosomal-associated protein 25-B
	Basic leucine zipper and W2 domain-containing protein 2	Q5ZL42	ACHA01MRNA0024729	2	4	ACHA01GENE024729 status=complete product=Basic leucine zipper and W2 domain-containing protein 2
	Deoxyribodipyrimidine photo-lyase	P58818	ACHA01MRNA0008146	2	4	ACHA01GENE008146 status=complete product=Deoxyribodipyrimidine photo-lyase
	NEDD8-conjugating enzyme ubc12	O74549	ACHA01MRNA0021769	2	4	ACHA01GENE021769 status=complete product=NEDD8-conjugating enzyme ubc12
	Troponin C, skeletal muscle	P20801	ACHA01MRNA0023387	2	4	ACHA01GENE023387 status=complete product=Troponin C, skeletal muscle
	Periplakin	Q9R269	ACHA01MRNA0006194	2	4	ACHA01GENE006194 status=complete product=Periplakin
	Hexokinase-1	P19367	ACHA01MRNA0038434	2	4	ACHA01GENE038434 status=partial product=Hexokinase-1
	Myosin-9	Q8VDD5	ACHA01MRNA0012296	2	4	ACHA01GENE012296 status=partial product=Myosin-9
	Immunoglobulin superfamily member 22	Q8N9C0	ACHA01MRNA0019803	2	6	ACHA01GENE019803 status=partial product=Immunoglobulin superfamily member 22
	Cartilage matrix protein	P05099	ACHA01MRNA0040495	2	10	ACHA01GENE040495 status=complete product=Cartilage matrix protein
	Myomesin-3	Q5VTT5	ACHA01MRNA0028191	2	10	ACHA01GENE028191 status=complete product=Myomesin-3; Additional IDs concatenated into MaxParsimony group: ACHA01MRNA0013023
	M-protein, striated muscle	Q02173	ACHA01MRNA0005316	2	10	ACHA01GENE005316 status=complete product=M-protein, striated muscle
	Palladin	P0C5E3	ACHA01MRNA0004017	2	10	ACHA01GENE004017 status=partial product=Palladin
	AP-2 complex subunit alpha	Q7QG73	ACHA01MRNA0011624	2	16	ACHA01GENE011624 status=complete product=AP-2 complex subunit alpha
	Cartilage matrix protein	P51942	ACHA01MRNA0008388	2	14	ACHA01GENE008388 status=complete product=Cartilage matrix protein
	Trypsin	P19799	ACHA01MRNA0011238	2	10	ACHA01GENE011238 status=complete product=Trypsin; Additional IDs concatenated into MaxParsimony group: ACHA01MRNA0001669, ACHA01MRNA0018349, ACHA01MRNA0026627
	Uncharacterized protein in bps2 5'region	P32986	ACHA01MRNA0038875	2	10	ACHA01GENE038875 status=complete product=Uncharacterized protein in bps2 5'region; Additional IDs concatenated into MaxParsimony group: ACHA01MRNA0025223
	Heterogeneous nuclear ribonucleoprotein C	Q5RA82	ACHA01MRNA0032970	2	8	ACHA01GENE032970 status=complete product=Heterogeneous nuclear ribonucleoprotein C
	Calcium-binding mitochondrial carrier protein Aralar2	Q9UJS0	ACHA01MRNA0014908	2	8	ACHA01GENE014908 status=partial product=Calcium-binding mitochondrial carrier protein Aralar2
	Actin-related protein 3	O73723	ACHA01MRNA0020425	2	8	ACHA01GENE020425 status=complete product=Actin-related protein 3
	Spectrin beta chain, erythrocytic	P15508	ACHA01MRNA0027097	2	8	ACHA01GENE027097 status=partial product=Spectrin beta chain, erythrocytic
	Syntaxin-binding protein 3	Q60770	ACHA01MRNA0031908	2	8	ACHA01GENE031908 status=partial product=Syntaxin-binding protein 3
	Mitochondrial dicarboxylate carrier	Q9QZD8	ACHA01MRNA0016089	2	8	ACHA01GENE016089 status=complete product=Mitochondrial dicarboxylate carrier
	Forkhead box protein K2	Q7ZX03	ACHA01MRNA0022361	2	8	ACHA01GENE022361 status=complete product=Forkhead box protein K2
	cAMP-dependent protein kinase catalytic subunit alpha	Q8MJ44	ACHA01MRNA0023768	2	6	ACHA01GENE023768 status=complete product=cAMP-dependent protein kinase catalytic subunit alpha; Additional IDs concatenated into MaxParsimony group: ACHA01MRNA0001064, ACHA01MRNA0036517
	H/ACA ribonucleoprotein complex subunit 4	O60832	ACHA01MRNA0034858	2	12	ACHA01GENE034858 status=complete product=H/ACA ribonucleoprotein complex subunit 4; Additional IDs concatenated into MaxParsimony group: ACHA01MRNA0000405
	Plakophilin-3	Q9QY23	ACHA01MRNA0003087	2	6	ACHA01GENE003087 status=complete product=Plakophilin-3; Additional IDs concatenated into MaxParsimony group: ACHA01MRNA0025399
	Uncharacterized Nudix hydrolase P35G2.12	Q9P791	ACHA01MRNA0000982	2	8	ACHA01GENE000982 status=complete product=Uncharacterized Nudix hydrolase P35G2.12; Additional IDs concatenated into MaxParsimony group: ACHA01MRNA0035648
	Myomesin-3	Q5VTT5	ACHA01MRNA0009213	2	6	ACHA01GENE009213 status=partial product=Myomesin-3
	Insulin-like growth factor 2 mRNA-binding protein 2	Q5RB68	ACHA01MRNA0032969	2	6	ACHA01GENE032969 status=partial product=Insulin-like growth factor 2 mRNA-binding protein 2
	NADH dehydrogenase [ubiquinone] 1 alpha subcomplex subunit 13	Q95KV7	ACHA01MRNA0002643	2	6	ACHA01GENE002643 status=complete product=NADH dehydrogenase [ubiquinone] 1 alpha subcomplex subunit 13
	Murinoglobulin-1	P28665	ACHA01MRNA0005511	2	6	ACHA01GENE005511 status=partial product=Murinoglobulin-1
	CD59 glycoprotein	Q8SQ46	ACHA01MRNA0000625	2	6	ACHA01GENE000625 status=complete product=CD59 glycoprotein
	Enoyl-CoA delta isomerase 1, mitochondrial	P42125	ACHA01MRNA0031568	2	8	ACHA01GENE031568 status=complete product=Enoyl-CoA delta isomerase 1, mitochondrial; Additional IDs concatenated into MaxParsimony group: ACHA01MRNA0035703
	Polymerase I and transcript release factor	P85125	ACHA01MRNA0005319	2	8	ACHA01GENE005319 status=partial product=Polymerase I and transcript release factor
	Pyruvate dehydrogenase E1 component subunit alpha, somatic form, mitochondrial	A7MB35	ACHA01MRNA0015487	2	6	ACHA01GENE015487 status=complete product=Pyruvate dehydrogenase E1 component subunit alpha, somatic form, mitochondrial
	Protein S100-A10	P60902	ACHA01MRNA0020974	2	12	ACHA01GENE020974 status=complete product=Protein S100-A10
	Methenyltetrahydrofolate synthase domain-containing protein	Q3URQ7	ACHA01MRNA0004359	2	6	ACHA01GENE004359 status=complete product=Methenyltetrahydrofolate synthase domain-containing protein
	Proteasome subunit alpha type-1	Q3T0X5	ACHA01MRNA0016485	2	6	ACHA01GENE016485 status=partial product=Proteasome subunit alpha type-1
	Glycerol-3-phosphate dehydrogenase [NAD(+)], cytoplasmic	Q5EA88	ACHA01MRNA0019325	2	6	ACHA01GENE019325 status=complete product=Glycerol-3-phosphate dehydrogenase [NAD(+)], cytoplasmic; Additional IDs concatenated into MaxParsimony group: ACHA01MRNA0008338
	F-actin-capping protein subunit beta	P34686	ACHA01MRNA0036844	2	6	ACHA01GENE036844 status=complete product=F-actin-capping protein subunit beta
	Adenylosuccinate lyase	Q9UZ99	ACHA01MRNA0003278	2	8	ACHA01GENE003278 status=complete product=Adenylosuccinate lyase
	Endophilin-B2	Q5PPJ9	ACHA01MRNA0011073	2	6	ACHA01GENE011073 status=partial product=Endophilin-B2
	Matrilin-3	O42401	ACHA01MRNA0020714	2	8	ACHA01GENE020714 status=partial product=Matrilin-3
	Protein NDRG2	A5A6K6	ACHA01MRNA0016408	2	6	ACHA01GENE016408 status=complete product=Protein NDRG2; Additional IDs concatenated into MaxParsimony group: ACHA01MRNA0010457
	Caspase-6	O35397	ACHA01MRNA0018857	2	6	ACHA01GENE018857 status=partial product=Caspase-6
	Ras-related protein Rab-8A	P55258	ACHA01MRNA0012426	2	6	ACHA01GENE012426 status=complete product=Ras-related protein Rab-8A
	Cocaine esterase	O00748	ACHA01MRNA0017736	2	6	ACHA01GENE017736 status=complete product=Cocaine esterase; Additional IDs concatenated into MaxParsimony group: ACHA01MRNA0032215
	CD9 antigen	P30932	ACHA01MRNA0010587	2	6	ACHA01GENE010587 status=complete product=CD9 antigen
	Serine--pyruvate aminotransferase, mitochondrial	P41689	ACHA01MRNA0039722	2	6	ACHA01GENE039722 status=complete product=Serine--pyruvate aminotransferase, mitochondrial
	S-methylmethionine--homocysteine S-methyltransferase BHMT2	Q9H2M3	ACHA01MRNA0013656	2	6	ACHA01GENE013656 status=complete product=S-methylmethionine--homocysteine S-methyltransferase BHMT2
	Actin-2	P42023	ACHA01MRNA0013981	2	6	ACHA01GENE013981 status=complete product=Actin-2; Additional IDs concatenated into MaxParsimony group: ACHA01MRNA0023080
	ATP-dependent RNA helicase Ddx1	Q9VNV3	ACHA01MRNA0032612	2	8	ACHA01GENE032612 status=complete product=ATP-dependent RNA helicase Ddx1; Additional IDs concatenated into MaxParsimony group: ACHA01MRNA0001497
	Lipocalin-15	Q6UWW0	ACHA01MRNA0015265	2	12	ACHA01GENE015265 status=complete product=Lipocalin-15
	Ubiquitin carboxyl-terminal hydrolase isozyme L4	P58321	ACHA01MRNA0036440	2	12	ACHA01GENE036440 status=complete product=Ubiquitin carboxyl-terminal hydrolase isozyme L4
	Retinol dehydrogenase 7	O88451	ACHA01MRNA0017687	2	8	ACHA01GENE017687 status=complete product=Retinol dehydrogenase 7
	Erlin-2	Q28J34	ACHA01MRNA0013583	2	8	ACHA01GENE013583 status=complete product=Erlin-2
	Septin-2	Q5ZMH1	ACHA01MRNA0016516	2	8	ACHA01GENE016516 status=complete product=Septin-2
	Myosin-binding protein C, slow-type	Q00872	ACHA01MRNA0002959	2	16	ACHA01GENE002959 status=partial product=Myosin-binding protein C, slow-type

## Sheet: Only PRE
			Only in Prehatching
	Protein	ID UNIPROT max identity	ID A.charrua	Replicate Count	Total Signal	Description
	Calreticulin	P29413	ACHA01MRNA0011760	3	12	ACHA01GENE011760 status=complete product=Calreticulin; Additional IDs concatenated into MaxParsimony group: ACHA01MRNA0021582
	RNA-binding protein 4B	Q64LC9	ACHA01MRNA0036380	3	15	ACHA01GENE036380 status=partial product=RNA-binding protein 4B
	Adseverin	Q60604	ACHA01MRNA0028036	3	17	ACHA01GENE028036 status=complete product=Adseverin; Additional IDs concatenated into MaxParsimony group: ACHA01MRNA0034269
	Protein disulfide-isomerase	P04785	ACHA01MRNA0003042	3	10	ACHA01GENE003042 status=partial product=Protein disulfide-isomerase
	Proliferating cell nuclear antigen	Q6B6N4	ACHA01MRNA0009248	3	18	ACHA01GENE009248 status=complete product=Proliferating cell nuclear antigen; Additional IDs concatenated into MaxParsimony group: ACHA01MRNA0011234
	Apolipoprotein B-100	E9Q414	ACHA01MRNA0005932	3	10	ACHA01GENE005932 status=partial product=Apolipoprotein B-100
	Serine/threonine-protein phosphatase 2A catalytic subunit beta isoform	P11611	ACHA01MRNA0013156	3	14	ACHA01GENE013156 status=complete product=Serine/threonine-protein phosphatase 2A catalytic subunit beta isoform; Additional IDs concatenated into MaxParsimony group: ACHA01MRNA0006523, ACHA01MRNA0004759
	Nuclease-sensitive element-binding protein 1	P21573	ACHA01MRNA0013060	3	22	ACHA01GENE013060 status=complete product=Nuclease-sensitive element-binding protein 1
	Heterogeneous nuclear ribonucleoprotein F	Q5E9J1	ACHA01MRNA0022058	3	12	ACHA01GENE022058 status=complete product=Heterogeneous nuclear ribonucleoprotein F
	Spectrin beta chain	Q00963	ACHA01MRNA0028570	3	16	ACHA01GENE028570 status=complete product=Spectrin beta chain; Additional IDs concatenated into MaxParsimony group: ACHA01MRNA0005705, ACHA01MRNA0010956
	Dynactin subunit 2	Q1HQF2	ACHA01MRNA0015233	2	6	ACHA01GENE015233 status=complete product=Dynactin subunit 2
	Scaffold attachment factor B1	Q15424	ACHA01MRNA0028663	2	6	ACHA01GENE028663 status=complete product=Scaffold attachment factor B1
	NADH dehydrogenase [ubiquinone] flavoprotein 2, mitochondrial	Q54F10	ACHA01MRNA0006429	2	8	ACHA01GENE006429 status=complete product=NADH dehydrogenase [ubiquinone] flavoprotein 2, mitochondrial
	Spectrin beta chain, erythrocytic	P15508	ACHA01MRNA0020048	2	8	ACHA01GENE020048 status=complete product=Spectrin beta chain, erythrocytic
	Nuclear receptor coactivator 5	Q9HCD5	ACHA01MRNA0026087	2	7	ACHA01GENE026087 status=complete product=Nuclear receptor coactivator 5
	C-terminal-binding protein 2	Q9W758	ACHA01MRNA0013560	2	7	ACHA01GENE013560 status=complete product=C-terminal-binding protein 2
	2',3'-cyclic-nucleotide 3'-phosphodiesterase	P06623	ACHA01MRNA0005275	2	6	ACHA01GENE005275 status=complete product=2',3'-cyclic-nucleotide 3'-phosphodiesterase; Additional IDs concatenated into MaxParsimony group: ACHA01MRNA0009588
	Ras-related protein Rab-2A	Q90965	ACHA01MRNA0038787	2	10	ACHA01GENE038787 status=partial product=Ras-related protein Rab-2A
	Kelch-like protein 41a	E9QIN8	ACHA01MRNA0031374	2	7	ACHA01GENE031374 status=complete product=Kelch-like protein 41a
	26S protease regulatory subunit 4 homolog	Q55BV5	ACHA01MRNA0016082	2	7	ACHA01GENE016082 status=complete product=26S protease regulatory subunit 4 homolog
	Apolipoprotein B	P17165	ACHA01MRNA0012211	2	7	ACHA01GENE012211 status=complete product=Apolipoprotein B; Additional IDs concatenated into MaxParsimony group: ACHA01MRNA0015495
	T-complex protein 1 subunit delta	P50999	ACHA01MRNA0035874	2	6	ACHA01GENE035874 status=partial product=T-complex protein 1 subunit delta
	Tar DNA-binding protein homolog 1	D0VWM8	ACHA01MRNA0027886	2	6	ACHA01GENE027886 status=complete product=Tar DNA-binding protein homolog 1
	Probable glutamate receptor	P20262	ACHA01MRNA0026771	2	13	ACHA01GENE026771 status=partial product=Probable glutamate receptor
	Hsc70-interacting protein	Q5ZLF0	ACHA01MRNA0012489	2	7	ACHA01GENE012489 status=complete product=Hsc70-interacting protein
	Annexin A5	Q4R4H7	ACHA01MRNA0001925	2	7	ACHA01GENE001925 status=complete product=Annexin A5; Additional IDs concatenated into MaxParsimony group: ACHA01MRNA0005863
	Casein kinase II subunit alpha	P19139	ACHA01MRNA0001934	2	8	ACHA01GENE001934 status=complete product=Casein kinase II subunit alpha; Additional IDs concatenated into MaxParsimony group: ACHA01MRNA0039187
	Dihydropyrimidinase-related protein 3	Q52PJ5	ACHA01MRNA0015936	2	6	ACHA01GENE015936 status=partial product=Dihydropyrimidinase-related protein 3
	Kelch-like protein 41a	E9QIN8	ACHA01MRNA0001019	2	8	ACHA01GENE001019 status=complete product=Kelch-like protein 41a
	Thioredoxin domain-containing protein C06A6.5	Q17688	ACHA01MRNA0008551	2	7	ACHA01GENE008551 status=complete product=Thioredoxin domain-containing protein C06A6.5
	SAFB-like transcription modulator	Q498L2	ACHA01MRNA0009018	2	6	ACHA01GENE009018 status=complete product=SAFB-like transcription modulator; Additional IDs concatenated into MaxParsimony group: ACHA01MRNA0008067
	Nuclear receptor coactivator 5	Q9HCD5	ACHA01MRNA0037037	2	11	ACHA01GENE037037 status=complete product=Nuclear receptor coactivator 5; Additional IDs concatenated into MaxParsimony group: ACHA01MRNA0035898, ACHA01MRNA0003196
	RNA-binding protein EWS	Q01844	ACHA01MRNA0020324	2	9	ACHA01GENE020324 status=complete product=RNA-binding protein EWS
	RuvB-like 1	Q8AWW7	ACHA01MRNA0020497	2	5	ACHA01GENE020497 status=complete product=RuvB-like 1; Additional IDs concatenated into MaxParsimony group: ACHA01MRNA0015089
	Fatty acid oxidation complex subunit alpha	Q0HKD1	ACHA01MRNA0018663	2	10	ACHA01GENE018663 status=partial product=Fatty acid oxidation complex subunit alpha
	Ubiquitin carboxyl-terminal hydrolase 14	Q8L6Y1	ACHA01MRNA0002630	2	10	ACHA01GENE002630 status=partial product=Ubiquitin carboxyl-terminal hydrolase 14; Additional IDs concatenated into MaxParsimony group: ACHA01MRNA0002931
	Plastin-2	Q6P698	ACHA01MRNA0028653	2	6	ACHA01GENE028653 status=partial product=Plastin-2; Additional IDs concatenated into MaxParsimony group: ACHA01MRNA0022050
	Sarcalumenin	Q90577	ACHA01MRNA0033752	2	14	ACHA01GENE033752 status=complete product=Sarcalumenin
	L-dopachrome tautomerase	P40126	ACHA01MRNA0012981	2	5	ACHA01GENE012981 status=complete product=L-dopachrome tautomerase; Additional IDs concatenated into MaxParsimony group: ACHA01MRNA0028350

## Sheet: Increased DIA
			Increased DIA
	Protein	ID UNIPROT max identity	ID A.charrua	Fold Change	pValue	Description
	Nebulette	Q0II04	ACHA01MRNA0021090	2.62808	0.0218792	ACHA01GENE021090 status=complete product=Nebulette; Additional IDs concatenated into MaxParsimony group: ACHA01MRNA0028615
	Actin, alpha cardiac	P53480	ACHA01MRNA0027475	2.13036	0.00767932	ACHA01GENE027475 status=partial product=Actin, alpha cardiac
	Troponin C, skeletal muscle	P02587	ACHA01MRNA0007098	2.00588	0.00302221	ACHA01GENE007098 status=complete product=Troponin C, skeletal muscle
	Myosin regulatory light chain 2B, cardiac muscle isoform	P02611	ACHA01MRNA0007633	1.94439	0.00618596	ACHA01GENE007633 status=complete product=Myosin regulatory light chain 2B, cardiac muscle isoform
	Myosin light chain 3, skeletal muscle isoform	P82160	ACHA01MRNA0005943	1.91623	0.0128951	ACHA01GENE005943 status=complete product=Myosin light chain 3, skeletal muscle isoform
	Actin, alpha skeletal muscle	P53479	ACHA01MRNA0032249	1.90871	0.00525646	ACHA01GENE032249 status=complete product=Actin, alpha skeletal muscle
	Myosin regulatory light chain 2, ventricular/cardiac muscle isoform	Q7M2V4	ACHA01MRNA0009023	1.89801	0.00587672	ACHA01GENE009023 status=complete product=Myosin regulatory light chain 2, ventricular/cardiac muscle isoform
	Actin, alpha cardiac	P53480	ACHA01MRNA0030698	1.86369	0.00685551	ACHA01GENE030698 status=complete product=Actin, alpha cardiac; Additional IDs concatenated into MaxParsimony group: ACHA01MRNA0004984, ACHA01MRNA0039870
	Beta-crystallin S-1	P48646	ACHA01MRNA0033806	1.82638	0.0187999	ACHA01GENE033806 status=complete product=Beta-crystallin S-1
	Beta-crystallin B3	P19141	ACHA01MRNA0028255	1.76855	0.00766051	ACHA01GENE028255 status=complete product=Beta-crystallin B3
	Keratin, type I cytoskeletal 42	Q6IFX2	ACHA01MRNA0028671	1.7627	0.00921041	ACHA01GENE028671 status=complete product=Keratin, type I cytoskeletal 42; Additional IDs concatenated into MaxParsimony group: ACHA01MRNA0031720, ACHA01MRNA0029142, ACHA01MRNA0018168, ACHA01MRNA0038555, ACHA01MRNA0028620, contaminant_KERATIN07, ACHA01MRNA0034624, ACHA01MRNA0019933, contaminant_KERATIN09, ACHA01MRNA0017659
	Glyceraldehyde-3-phosphate dehydrogenase	Q5XJ10	ACHA01MRNA0005206	1.70409	0.00439083	ACHA01GENE005206 status=complete product=Glyceraldehyde-3-phosphate dehydrogenase; Additional IDs concatenated into MaxParsimony group: ACHA01MRNA0040865
	Beta-crystallin A2	A4L9I9	ACHA01MRNA0004156	1.57601	0.00164589	ACHA01GENE004156 status=complete product=Beta-crystallin A2; Additional IDs concatenated into MaxParsimony group: ACHA01MRNA0027692
	Alpha-enolase	I0J1J1	ACHA01MRNA0024959	1.50376	0.00175958	ACHA01GENE024959 status=complete product=Alpha-enolase
	Gamma-crystallin M1	P48648	ACHA01MRNA0015085	1.38527	0.00302479	ACHA01GENE015085 status=complete product=Gamma-crystallin M1
	Gamma-crystallin M1	P48648	ACHA01MRNA0010181	1.32741	0.0215761	ACHA01GENE010181 status=complete product=Gamma-crystallin M1; Additional IDs concatenated into MaxParsimony group: ACHA01MRNA0005133, ACHA01MRNA0008207, ACHA01MRNA0009233, ACHA01MRNA0015904, ACHA01MRNA0015902, ACHA01MRNA0006129, ACHA01MRNA0003554, ACHA01MRNA0019032, ACHA01MRNA0018963, ACHA01MRNA0019970, ACHA01MRNA0009153, ACHA01MRNA0031719, ACHA01MRNA0022681
	63 kDa chaperonin, mitochondrial	P25420	ACHA01MRNA0017521	1.31486	0.0274484	ACHA01GENE017521 status=complete product=63 kDa chaperonin, mitochondrial; Additional IDs concatenated into MaxParsimony group: ACHA01MRNA0036595
	Beta-enolase	B5DGQ7	ACHA01MRNA0017946	1.31332	0.0302599	ACHA01GENE017946 status=complete product=Beta-enolase; Additional IDs concatenated into MaxParsimony group: ACHA01MRNA0001935, ACHA01MRNA0013005, ACHA01MRNA0020793, ACHA01MRNA0039349, ACHA01MRNA0039553, ACHA01MRNA0013841, ACHA01MRNA0021243
	Fructose-bisphosphate aldolase C-B	Q8JH70	ACHA01MRNA0031745	1.30337	0.0280459	ACHA01GENE031745 status=complete product=Fructose-bisphosphate aldolase C-B
	Histone H2B 1/2	Q5BJA5	ACHA01MRNA0002520	1.23381	0.0183805	ACHA01GENE002520 status=complete product=Histone H2B 1/2; Additional IDs concatenated into MaxParsimony group: ACHA01MRNA0030650, ACHA01MRNA0023721, ACHA01MRNA0005697, ACHA01MRNA0000848, ACHA01MRNA0026235, ACHA01MRNA0037906, ACHA01MRNA0032767, ACHA01MRNA0028296, ACHA01MRNA0001397, ACHA01MRNA0019268, ACHA01MRNA0014836, ACHA01MRNA0031650, ACHA01MRNA0034111, ACHA01MRNA0009220, ACHA01MRNA0009221, ACH…
	Gamma-crystallin M2	P10044	ACHA01MRNA0009776	1.19263	0.000429989	ACHA01GENE009776 status=complete product=Gamma-crystallin M2

## Sheet: Increased in PRE
			Increased in Prehatching
	Protein	ID UNIPROT max identity	ID A.charrua	Fold Change	pValue	Description
	RNA-binding protein 4B	Q64LC9	ACHA01MRNA0038713	5.58743	0.00373442	ACHA01GENE038713 status=complete product=RNA-binding protein 4B
	Paraspeckle component 1	Q1LZD9	ACHA01MRNA0003669	3.86138	0.000416969	ACHA01GENE003669 status=partial product=Paraspeckle component 1
	Tubulin alpha-1C chain	Q9BQE3	ACHA01MRNA0019140	2.83356	0.00186817	ACHA01GENE019140 status=complete product=Tubulin alpha-1C chain
	Tubulin alpha chain	P30436	ACHA01MRNA0003172	2.77435	0.00159371	ACHA01GENE003172 status=complete product=Tubulin alpha chain; Additional IDs concatenated into MaxParsimony group: ACHA01MRNA0003335, ACHA01MRNA0009101, ACHA01MRNA0009100, ACHA01MRNA0009913, ACHA01MRNA0037718, ACHA01MRNA0028182, ACHA01MRNA0033401, ACHA01MRNA0028447, ACHA01MRNA0009236, ACHA01MRNA0024350
	Keratin, type II cytoskeletal 75	O95678	ACHA01MRNA0002860	2.72902	0.000542546	ACHA01GENE002860 status=partial product=Keratin, type II cytoskeletal 75
	Tubulin alpha-1C chain	P68365	ACHA01MRNA0004429	2.71565	0.000480751	ACHA01GENE004429 status=complete product=Tubulin alpha-1C chain
	Tubulin alpha-1C chain	P68365	ACHA01MRNA0024412	2.68076	0.000405035	ACHA01GENE024412 status=complete product=Tubulin alpha-1C chain
	Tubulin alpha-1C chain	P68365	ACHA01MRNA0024596	2.58193	0.000322141	ACHA01GENE024596 status=complete product=Tubulin alpha-1C chain
	Heterogeneous nuclear ribonucleoprotein M	Q62826	ACHA01MRNA0000799	2.35197	0.0070143	ACHA01GENE000799 status=complete product=Heterogeneous nuclear ribonucleoprotein M
	Tubulin beta-4 chain	P41937	ACHA01MRNA0000497	2.32441	0.00335216	ACHA01GENE000497 status=partial product=Tubulin beta-4 chain
	Metalloproteinase inhibitor 2	Q9TRZ7	ACHA01MRNA0001894	2.02424	0.00449084	ACHA01GENE001894 status=partial product=Metalloproteinase inhibitor 2
	Heat shock protein HSP 90-alpha	P30946	ACHA01MRNA0005791	1.99588	0.0161036	ACHA01GENE005791 status=complete product=Heat shock protein HSP 90-alpha; Additional IDs concatenated into MaxParsimony group: ACHA01MRNA0000620, ACHA01MRNA0019280, ACHA01MRNA0023000
	Tubulin alpha-1C chain	P68365	ACHA01MRNA0027063	1.96479	0.000324444	ACHA01GENE027063 status=complete product=Tubulin alpha-1C chain
	Annexin A2-A	P27006	ACHA01MRNA0020505	1.95196	0.0308957	ACHA01GENE020505 status=complete product=Annexin A2-A; Additional IDs concatenated into MaxParsimony group: ACHA01MRNA0024631
	Tubulin beta-1 chain	Q9YHC3	ACHA01MRNA0012264	1.9045	0.000680533	ACHA01GENE012264 status=complete product=Tubulin beta-1 chain; Additional IDs concatenated into MaxParsimony group: ACHA01MRNA0012278, ACHA01MRNA0029822, ACHA01MRNA0021450, ACHA01MRNA0020347, ACHA01MRNA0011684, ACHA01MRNA0020704, ACHA01MRNA0035148, ACHA01MRNA0040036
	Heat shock cognate 70 kDa protein	P08108	ACHA01MRNA0000606	1.84749	0.000202802	ACHA01GENE000606 status=complete product=Heat shock cognate 70 kDa protein; Additional IDs concatenated into MaxParsimony group: ACHA01MRNA0030880, contaminant_GR78_MOUSE, contaminant_GR78_RAT, contaminant_GR78_MESAU, contaminant_GR78_HUMAN, contaminant_GR78_LYCES, ACHA01MRNA0016586, ACHA01MRNA0036301, contaminant_GR78_MAIZE
	Tubulin beta chain	P11833	ACHA01MRNA0013928	1.84228	0.0014046	ACHA01GENE013928 status=complete product=Tubulin beta chain
	Elongation factor 1-gamma	Q29387	ACHA01MRNA0002243	1.79593	0.0256726	ACHA01GENE002243 status=complete product=Elongation factor 1-gamma; Additional IDs concatenated into MaxParsimony group: ACHA01MRNA0014382
	Tubulin beta-4 chain	P41937	ACHA01MRNA0030389	1.7954	0.000437424	ACHA01GENE030389 status=complete product=Tubulin beta-4 chain
	#N/A	#N/A	contaminant_KERATIN02	1.58471	0.0208808
	Heat shock cognate 71 kDa protein	P63018	ACHA01MRNA0023280	1.57486	1e-05	ACHA01GENE023280 status=complete product=Heat shock cognate 71 kDa protein
	Heat shock cognate 71 kDa protein	P63018	ACHA01MRNA0034259	1.50596	0.00506322	ACHA01GENE034259 status=complete product=Heat shock cognate 71 kDa protein
	Keratin, type I cytoskeletal 17	Q9QWL7	ACHA01MRNA0011274	1.44073	0.0126951	ACHA01GENE011274 status=complete product=Keratin, type I cytoskeletal 17
	Elongation factor 2	P13060	ACHA01MRNA0037734	1.43545	0.00651861	ACHA01GENE037734 status=complete product=Elongation factor 2; Additional IDs concatenated into MaxParsimony group: ACHA01MRNA0039726
	Keratin, type I cytoskeletal 42	Q6IFX2	ACHA01MRNA0034966	1.41958	0.0135087	ACHA01GENE034966 status=complete product=Keratin, type I cytoskeletal 42
	Creatine kinase M-type	P05123	ACHA01MRNA0007123	1.38792	0.00653091	ACHA01GENE007123 status=complete product=Creatine kinase M-type; Additional IDs concatenated into MaxParsimony group: ACHA01MRNA0026505, ACHA01MRNA0004528
	Keratin, type II cytoskeletal 8	P05786	ACHA01MRNA0008623	1.34123	0.00900955	ACHA01GENE008623 status=complete product=Keratin, type II cytoskeletal 8; Additional IDs concatenated into MaxParsimony group: ACHA01MRNA0035327, ACHA01MRNA0030766, ACHA01MRNA0030396, ACHA01MRNA0006636, ACHA01MRNA0026163, ACHA01MRNA0002446, ACHA01MRNA0022399, contaminant_KERATIN21, ACHA01MRNA0029752, contaminant_KERATIN15, ACHA01MRNA0038313, ACHA01MRNA0031640, ACHA01MRNA0019087, ACHA01MRNA0024388…
	60S ribosomal protein L6-2	Q9C9C6	ACHA01MRNA0026707	1.31567	0.0297256	ACHA01GENE026707 status=complete product=60S ribosomal protein L6-2
	Heterogeneous nuclear ribonucleoprotein A0	Q13151	ACHA01MRNA0020570	1.28102	0.0240168	ACHA01GENE020570 status=complete product=Heterogeneous nuclear ribonucleoprotein A0; Additional IDs concatenated into MaxParsimony group: ACHA01MRNA0014571
