# Supplementary material for: Embryonic developmental arrest in the annual killifish Austrolebias charrua: A proteomic approach to diapause III
Source: PLoS One. 2021 Jun 4;16(6):e0251820. doi: 10.1371/journal.pone.0251820 (PMC8177498; doi:10.1371/journal.pone.0251820)
Supplement: S3 Table — (XLSX) [file pone.0251820.s003.xlsx]

## Sheet: A) DIA GO Enrichment
	GO.ID	Term	Annotated	Significant	Expected	weigth01Fisher		Gene Description
Biological Process	GO:0008152	metabolic process	5512	25	20.32	0.0039		In separate sheet
	GO:0051016	barbed-end actin filament capping	2	1	0.01	0.0074		ACHA01GENE036844 status=complete product=F-actin-capping protein subunit beta
	GO:0046168	glycerol-3-phosphate catabolic process	4	1	0.01	0.0147		ACHA01GENE019325 status=complete product=Glycerol-3-phosphate dehydrogenase [NAD(+)], cytoplasmic
	GO:0046931	pore complex assembly	6	1	0.02	0.0219		ACHA01GENE039295 status=partial product=DELTA-stichotoxin-Hmg2b
	GO:0052331	hemolysis in other organism involved in symbiotic interaction	6	1	0.02	0.0219		ACHA01GENE039295 status=partial product=DELTA-stichotoxin-Hmg2b
	GO:0006511	ubiquitin-dependent protein catabolic process	64	2	0.24	0.0231		In separate sheet
	GO:0009117	nucleotide metabolic process	178	4	0.66	0.0239		In separate sheet
	GO:0006165	nucleoside diphosphate phosphorylation	36	2	0.13	0.0284		In separate sheet
	GO:0006183	GTP biosynthetic process	8	1	0.03	0.0291		ACHA01GENE002684 status=complete product=Nucleoside diphosphate kinase A
	GO:0006228	UTP biosynthetic process	8	1	0.03	0.0291		ACHA01GENE002684 status=complete product=Nucleoside diphosphate kinase A
	GO:0006241	CTP biosynthetic process	8	1	0.03	0.0291		ACHA01GENE002684 status=complete product=Nucleoside diphosphate kinase A
	GO:0006801	superoxide metabolic process	8	1	0.03	0.0291		ACHA01GENE017282 status=complete product=Superoxide dismutase [Cu-Zn]
	GO:0055114	oxidation-reduction process	662	6	2.44	0.0325		In separate sheet
	GO:0015986	ATP synthesis coupled proton transport	11	1	0.04	0.0398		ACHA01GENE026651 status=complete product=ATP synthase subunit g, mitochondrial
	GO.ID	Term	Annotated	Significant	Expected	weigth01Fisher		Gene Description
Molecular Function	GO:0004843	thiol-dependent ubiquitin-specific protease activity	23	2	0.1	0.0046		In separate sheet
	GO:0051287	NAD binding	36	2	0.16	0.0111		In separate sheet
	GO:0019911	structural constituent of myelin sheath	3	1	0.01	0.0132		ACHA01GENE006470 status=complete product=Myelin basic protein
	GO:0019001	guanyl nucleotide binding	471	6	2.09	0.0167		In separate sheet
	GO:0003697	single-stranded DNA binding	4	1	0.02	0.0176		ACHA01GENE002401 status=complete product=Single-stranded DNA-binding protein 1-A, mitochondrial
	GO:0004367	glycerol-3-phosphate dehydrogenase [NAD+] activity	4	1	0.02	0.0176		ACHA01GENE019325 status=complete product=Glycerol-3-phosphate dehydrogenase [NAD(+)], cytoplasmic
	GO:0016620	oxidoreductase activity acting on the adehyde or oxo group of donnor, NAD or NADP as acceptor	4	1	0.02	0.0176		ACHA01GENE005206 status=complete product=Glyceraldehyde-3-phosphate dehydrogenase
	GO:0031683	G-protein beta/gamma-subunit complex binding	46	2	0.2	0.0177		In separate sheet
	GO:0005509	calcium ion binding	649	7	2.87	0.0245		In separate sheet
	GO:0005198	structural molecule activity	264	5	1.17	0.026		In separate sheet
	GO:0004332	fructose-bisphosphate aldolase activity	7	1	0.03	0.0306		ACHA01GENE031745 status=complete product=Fructose-bisphosphate aldolase C-B
	GO:0003824	catalytic activity	5644	25	24.99	0.0348		In separate sheet
	GO:0004550	nucleoside diphosphate kinase activity	8	1	0.04	0.0349		ACHA01GENE002684 status=complete product=Nucleoside diphosphate kinase A
	GO:0008137	NADH dehydrogenase (ubiquinone) activity	9	1	0.04	0.0392		ACHA01GENE000713 status=complete product=NADH dehydrogenase [ubiquinone] iron-sulfur protein 3, mitochondrial
	GO:0015078	proton transmembrane transporter activity	72	2	0.32	0.0405		In separate sheet
	GO:0008253	5'-nucleotidase activity	10	1	0.04	0.0434		ACHA01GENE040384 status=complete product=Cytosolic 5'-nucleotidase 1A
	GO:0016624	oxidoreductase activity acting on the aldehyde or oxo group of donnor, disulfide as acceptor	11	1	0.05	0.0477		ACHA01GENE015487 status=complete product=Pyruvate dehydrogenase E1 component subunit alpha, somatic form, mitochondrial
	GO.ID	Term	Annotated	Significant	Expected	weigth01Fisher		Gene Description
Celullar Compartment	GO:0005882	intermediate filament	86	3	0.28	0.0026		In separate sheet
	GO:0008290	F-actin capping protein complex	2	1	0.01	0.0065		ACHA01GENE036844 status=complete product=F-actin-capping protein subunit beta
	GO:0046930	pore complex	6	1	0.02	0.0195		ACHA01GENE039295 status=partial product=DELTA-stichotoxin-Hmg2b
	GO:0033180	proton-transporting V-type ATPase V1 do...	6	1	0.02	0.0195		ACHA01GENE015516 status=partial product=V-type proton ATPase subunit C 1-B
	GO:0000276	mitochondrial proton-transporting ATP sy...	6	1	0.02	0.0195		ACHA01GENE026651 status=complete product=ATP synthase subunit g, mitochondrial
	GO:0005759	mitochondrial matrix	9	1	0.03	0.0291		ACHA01GENE026654 status=complete product=Conserved regulator of innate immunity protein 3

## Sheet: B) Genes Associated to DIA GO
Biological Process	Molecular Function	Cellular Compartment
GO:0008152: metabolic process	GO:0004843: thiol-dependent ubiquitin-specific protease activity	GO:0005882: intermediate filament
ACHA01GENE000713 status=complete product=NADH dehydrogenase [ubiquinone] iron-sulfur protein 3, mitochondrial	ACHA01GENE004480 status=complete product=Ubiquitin carboxyl-terminal hydrolase 2	ACHA01GENE028671 status=complete product=Keratin, type I cytoskeletal 42
ACHA01GENE002684 status=complete product=Nucleoside diphosphate kinase A	ACHA01GENE036440 status=complete product=Ubiquitin carboxyl-terminal hydrolase isozyme L4	ACHA01GENE030643 status=complete product=Keratin, type I cytoskeletal 18
ACHA01GENE004480 status=complete product=Ubiquitin carboxyl-terminal hydrolase 2		ACHA01GENE031742 status=complete product=Vimentin
ACHA01GENE005206 status=complete product=Glyceraldehyde-3-phosphate dehydrogenase	GO:0051287: NAD binding
ACHA01GENE011238 status=complete product=Trypsin	ACHA01GENE019325 status=complete product=Glycerol-3-phosphate dehydrogenase [NAD(+)], cytoplasmic
ACHA01GENE011678 status=complete product=Glutamate dehydrogenase, mitochondrial	ACHA01GENE027223 status=partial product=Probable 3-hydroxyisobutyrate dehydrogenase, mitochondrial
ACHA01GENE015434 status=complete product=Enoyl-CoA hydratase, mitochondrial
ACHA01GENE015487 status=complete product=Pyruvate dehydrogenase E1 component subunit alpha, somatic form, mitochondrial	GO:0019001: guanyl nucleotide binding
ACHA01GENE016485 status=partial product=Proteasome subunit alpha type-1	ACHA01GENE007657 status=complete product=Guanine nucleotide-binding protein G(i) subunit alpha-1
ACHA01GENE017144 status=complete product=Phosphoglucomutase	ACHA01GENE010007 status=complete product=Ras-related protein Rab-5A
ACHA01GENE017282 status=complete product=Superoxide dismutase [Cu-Zn]	ACHA01GENE012426 status=complete product=Ras-related protein Rab-8A
ACHA01GENE019325 status=complete product=Glycerol-3-phosphate dehydrogenase [NAD(+)], cytoplasmic	ACHA01GENE012660 status=complete product=Guanine nucleotide-binding protein G(k) subunit alpha
ACHA01GENE020807 status=complete product=Isochorismatase domain-containing protein 2	ACHA01GENE016516 status=complete product=Septin-2
ACHA01GENE022361 status=complete product=Forkhead box protein K2	ACHA01GENE038740 status=complete product=Elongation factor 1-alpha 1
ACHA01GENE023768 status=complete product=cAMP-dependent protein kinase catalytic subunit alpha
ACHA01GENE026651 status=complete product=ATP synthase subunit g, mitochondrial	GO:0031683 : G-protein beta/gamma-subunit complex binding
ACHA01GENE030973 status=partial product=NAD/NADP-dependent betaine aldehyde dehydrogenase	ACHA01GENE007657 status=complete product=Guanine nucleotide-binding protein G(i) subunit alpha-1
ACHA01GENE031546 status=complete product=40S ribosomal protein S23	ACHA01GENE012660 status=complete product=Guanine nucleotide-binding protein G(k) subunit alpha
ACHA01GENE031568 status=complete product=Enoyl-CoA delta isomerase 1, mitochondrial
ACHA01GENE031745 status=complete product=Fructose-bisphosphate aldolase C-B	GO:0005509: calcium ion binding
ACHA01GENE033019 status=complete product=Succinate--CoA ligase [ADP-forming] subunit alpha	ACHA01GENE007098 status=complete product=Troponin C, skeletal muscle
ACHA01GENE034858 status=complete product=H/ACA ribonucleoprotein complex subunit 4	ACHA01GENE007633 status=complete product=Myosin regulatory light chain 2B, cardiac muscle isoform
ACHA01GENE036440 status=complete product=Ubiquitin carboxyl-terminal hydrolase isozyme L4	ACHA01GENE009023 status=complete product=Myosin regulatory light chain 2, ventricular/cardiac muscle isoform
ACHA01GENE038434 status=partial product=Hexokinase-1	ACHA01GENE010295 status=complete product=Annexin A2
ACHA01GENE040384 status=complete product=Cytosolic 5'-nucleotidase 1A	ACHA01GENE020217 status=complete product=Calcium-binding mitochondrial carrier protein Aralar1
	ACHA01GENE020974 status=complete product=Protein S100-A10
GO:0006511: ubiquitin-dependent protein catabolic process	ACHA01GENE023387 status=complete product=Troponin C, skeletal muscle
ACHA01GENE004480 status=complete product=Ubiquitin carboxyl-terminal hydrolase 2
ACHA01GENE036440 status=complete product=Ubiquitin carboxyl-terminal hydrolase isozyme L4	GO:0005198: structural molecule activity
	ACHA01GENE006470 status=complete product=Myelin basic protein
GO:0009117: nucleotide metabolic process	ACHA01GENE028671 status=complete product=Keratin, type I cytoskeletal 42
ACHA01GENE002684 status=complete product=Nucleoside diphosphate kinase A	ACHA01GENE030643 status=complete product=Keratin, type I cytoskeletal 18
ACHA01GENE026651 status=complete product=ATP synthase subunit g, mitochondrial	ACHA01GENE031546 status=complete product=40S ribosomal protein S23
ACHA01GENE031745 status=complete product=Fructose-bisphosphate aldolase C-B	ACHA01GENE031742 status=complete product=Vimentin
ACHA01GENE040384 status=complete product=Cytosolic 5'-nucleotidase 1A
	GO:0003824: catalytic activity
GO:0006165: nucleoside diphosphate phosphorylation	ACHA01GENE000713 status=complete product=NADH dehydrogenase [ubiquinone] iron-sulfur protein 3, mitochondrial
ACHA01GENE002684 status=complete product=Nucleoside diphosphate kinase A	ACHA01GENE000982 status=complete product=Uncharacterized Nudix hydrolase P35G2.12
ACHA01GENE031745 status=complete product=Fructose-bisphosphate aldolase C-B	ACHA01GENE002684 status=complete product=Nucleoside diphosphate kinase A
	ACHA01GENE004480 status=complete product=Ubiquitin carboxyl-terminal hydrolase 2
GO:0055114: oxidation-reduction process	ACHA01GENE005206 status=complete product=Glyceraldehyde-3-phosphate dehydrogenase
ACHA01GENE000713 status=complete product=NADH dehydrogenase [ubiquinone] iron-sulfur protein 3, mitochondrial	ACHA01GENE007657 status=complete product=Guanine nucleotide-binding protein G(i) subunit alpha-1
ACHA01GENE005206 status=complete product=Glyceraldehyde-3-phosphate dehydrogenase	ACHA01GENE011238 status=complete product=Trypsin
ACHA01GENE011678 status=complete product=Glutamate dehydrogenase, mitochondrial	ACHA01GENE011678 status=complete product=Glutamate dehydrogenase, mitochondrial
ACHA01GENE017282 status=complete product=Superoxide dismutase [Cu-Zn]	ACHA01GENE012296 status=partial product=Myosin-9
ACHA01GENE019325 status=complete product=Glycerol-3-phosphate dehydrogenase [NAD(+)], cytoplasmic	ACHA01GENE012660 status=complete product=Guanine nucleotide-binding protein G(k) subunit alpha
ACHA01GENE030973 status=partial product=NAD/NADP-dependent betaine aldehyde dehydrogenase	ACHA01GENE015434 status=complete product=Enoyl-CoA hydratase, mitochondrial
	ACHA01GENE015487 status=complete product=Pyruvate dehydrogenase E1 component subunit alpha, somatic form, mitochondrial
	ACHA01GENE016485 status=partial product=Proteasome subunit alpha type-1
	ACHA01GENE016715 status=complete product=Dihydropteridine reductase
	ACHA01GENE017144 status=complete product=Phosphoglucomutase
	ACHA01GENE019325 status=complete product=Glycerol-3-phosphate dehydrogenase [NAD(+)], cytoplasmic
	ACHA01GENE020807 status=complete product=Isochorismatase domain-containing protein 2
	ACHA01GENE023768 status=complete product=cAMP-dependent protein kinase catalytic subunit alpha
	ACHA01GENE030973 status=partial product=NAD/NADP-dependent betaine aldehyde dehydrogenase
	ACHA01GENE031568 status=complete product=Enoyl-CoA delta isomerase 1, mitochondrial
	ACHA01GENE031745 status=complete product=Fructose-bisphosphate aldolase C-B
	ACHA01GENE033019 status=complete product=Succinate--CoA ligase [ADP-forming] subunit alpha
	ACHA01GENE036440 status=complete product=Ubiquitin carboxyl-terminal hydrolase isozyme L4
	ACHA01GENE038434 status=partial product=Hexokinase-1
	ACHA01GENE040384 status=complete product=Cytosolic 5'-nucleotidase 1A
	GO:0015078 : proton transmembrane transporter activity
	ACHA01GENE015516 status=partial product=V-type proton ATPase subunit C 1-B
	ACHA01GENE026651 status=complete product=ATP synthase subunit g, mitochondrial

## Sheet: C) PRE GO Enrichment
	GO.ID	Term	Annotated	Significant	Expected	weigth01Fisher		Gene Description
Biological Process	GO:0009214	cyclic nucleotide catabolic process	1	1	0	0.0017		ACHA01GENE005275 status=complete product=2',3'-cyclic-nucleotide 3'-phosphodiesterase; Additional IDs concatenated into MaxParsimony group: ACHA01MRNA0009588
	GO:0045454	cell redox homeostasis	49	2	0.08	0.003		In separate sheet
	GO:0006869	lipid transport	58	2	0.1	0.0042		In separate sheet
	GO:0006457	protein folding	78	2	0.13	0.0075		In separate sheet
	GO:0006275	regulation of DNA replication	5	1	0.01	0.0084		ACHA01GENE009248 status=complete product=Proliferating cell nuclear antigen
	GO:0006414	translational elongation	7	1	0.01	0.0118		ACHA01GENE002243 status=complete product=Elongation factor 1-gamma
	GO:0006631	fatty acid metabolic process	22	1	0.04	0.0366		ACHA01GENE018663 status=partial product=Fatty acid oxidation complex subunit alpha
	GO.ID	Term	Annotated	Significant	Expected	weigth01Fisher		Gene Description
Molecular Function	GO:0003924	GTPase activity	101	9	0.33	3.6e-11		In separate sheet
	GO:0003676	nucleic acid binding	1867	13	6.11	7.7e-06		In separate sheet
	GO:0005319	lipid transporter activity	23	2	0.08	0.0025		In separate sheet
	GO:0004113	2’;3'-cyclic-nucleotide 3'-phosphodiesterase activity	1	1	0	0.0033		ACHA01GENE005275 status=complete product=2',3'-cyclic-nucleotide 3'-phosphodiesterase; Additional IDs concatenated into MaxParsimony group: ACHA01MRNA0009588
	GO:0005544	calcium-dependent phospholipid binding	27	2	0.09	0.0035		In separate sheet
	GO:0051082	unfolded protein binding	29	2	0.09	0.004		In separate sheet
	GO:0005198	structural molecule activity	264	4	0.86	0.0126		In separate sheet
	GO:0003857	3-hydroxyacyl-CoA dehydrogenase activity	4	1	0.01	0.013		ACHA01GENE018663 status=partial product=Fatty acid oxidation complex subunit alpha
	GO:0003746	translation elongation factor activity	7	1	0.02	0.0227		ACHA01GENE002243 status=complete product=Elongation factor 1-gamma
	GO.ID	Term	Annotated	Significant	Expected	weigth01Fisher		Gene Description
Celullar Compartment	GO:0005882	intermediate filament	86	3	0.1	9.1e-05		In separate sheet

## Sheet: D) Genes Associated to PRE GO
Biological Process	Molecular Function	Cellular Compartment
GO:0045454: cell redox homeostasis	GO:0003924: GTPase activity	GO:0005882: intermediate filament
ACHA01GENE003042 status=partial product=Protein disulfide-isomerase	ACHA01GENE000497 status=partial product=Tubulin beta-4 chain	ACHA01GENE008623 status=complete product=Keratin, type II cytoskeletal 8
ACHA01GENE008551 status=complete product=Thioredoxin domain-containing protein C06A6.5	ACHA01GENE003172 status=complete product=Tubulin alpha chain	ACHA01GENE011274 status=complete product=Keratin, type I cytoskeletal 17
	ACHA01GENE004429 status=complete product=Tubulin alpha-1C chain	ACHA01GENE034966 status=complete product=Keratin, type I cytoskeletal 42
GO:0006869: lipid transport	ACHA01GENE012264 status=complete product=Tubulin beta-1 chain
ACHA01GENE005932 status=partial product=Apolipoprotein B-100	ACHA01GENE013928 status=complete product=Tubulin beta chain
ACHA01GENE012211 status=complete product=Apolipoprotein B; Additional IDs concatenated into MaxParsimony group: ACHA01MRNA0015495	ACHA01GENE019140 status=complete product=Tubulin alpha-1C chain
	ACHA01GENE024596 status=complete product=Tubulin alpha-1C chain
GO:0006457: protein folding	ACHA01GENE027063 status=complete product=Tubulin alpha-1C chain
ACHA01GENE005791 status=complete product=Heat shock protein HSP 90-alpha	ACHA01GENE030389 status=complete product=Tubulin beta-4 chain
ACHA01GENE011760 status=complete product=Calreticulin; Additional IDs concatenated into MaxParsimony group: ACHA01MRNA0021582
	GO:0003676: nucleic acid binding
	ACHA01GENE000799 status=complete product=Heterogeneous nuclear ribonucleoprotein M
	ACHA01GENE002243 status=complete product=Elongation factor 1-gamma
	ACHA01GENE003669 status=partial product=Paraspeckle component 1
	ACHA01GENE009018 status=complete product=SAFB-like transcription modulator
	ACHA01GENE009248 status=complete product=Proliferating cell nuclear antigen
	ACHA01GENE013060 status=complete product=Nuclease-sensitive element-binding protein 1
	ACHA01GENE020324 status=complete product=RNA-binding protein EWS
	ACHA01GENE020570 status=complete product=Heterogeneous nuclear ribonucleoprotein A0
	ACHA01GENE022058 status=complete product=Heterogeneous nuclear ribonucleoprotein F
	ACHA01GENE027886 status=complete product=Tar DNA-binding protein homolog 1
	ACHA01GENE028663 status=complete product=Scaffold attachment factor B1
	ACHA01GENE036380 status=partial product=RNA-binding protein 4B
	ACHA01GENE038713 status=complete product=RNA-binding protein 4B
	GO:0005319: lipid transporter activity
	ACHA01GENE005932 status=partial product=Apolipoprotein B-100
	ACHA01GENE012211 status=complete product=Apolipoprotein B; Additional IDs concatenated into MaxParsimony group: ACHA01MRNA0015495
	GO:0005544:calcium-dependent phospholipid binding
	ACHA01GENE001925 status=complete product=Annexin A5; Additional IDs concatenated into MaxParsimony group: ACHA01MRNA0005863
	ACHA01GENE020505 status=complete product=Annexin A2-A
	GO:0051082: unfolded protein binding
	ACHA01GENE005791 status=complete product=Heat shock protein HSP 90-alpha
	ACHA01GENE011760 status=complete product=Calreticulin; Additional IDs concatenated into MaxParsimony group: ACHA01MRNA0021582
	GO:0005198: structural molecule activity
	ACHA01GENE008623 status=complete product=Keratin, type II cytoskeletal 8
	ACHA01GENE011274 status=complete product=Keratin, type I cytoskeletal 17
	ACHA01GENE026707 status=complete product=60S ribosomal protein L6-2
	ACHA01GENE034966 status=complete product=Keratin, type I cytoskeletal 42
