# Supplementary material for: Embryonic developmental arrest in the annual killifish Austrolebias charrua: A proteomic approach to diapause III
Source: PLoS One. 2021 Jun 4;16(6):e0251820. doi: 10.1371/journal.pone.0251820 (PMC8177498; doi:10.1371/journal.pone.0251820)
Supplement: S4 Table — (XLSX) [file pone.0251820.s004.xlsx]

## Sheet: A) All A. charrua proteins
First level Category	Second level Category	Pathway (annotated genes)		KO	Description	A. charrua genes
Metabolism	Global and overview maps	01100 Metabolic pathways (902)	902	K00002	alcohol dehydrogenase (NADP+)	ACHA01MRNA0001638
Metabolism	Global and overview maps	01100 Metabolic pathways (902)	902	K00008	L-iditol 2-dehydrogenase	ACHA01MRNA0025605
Metabolism	Global and overview maps	01100 Metabolic pathways (902)	902	K00011	aldehyde reductase	ACHA01MRNA0019728, ACHA01MRNA0028220, ACHA01MRNA0038008
Metabolism	Global and overview maps	01100 Metabolic pathways (902)	902	K00012	UDPglucose 6-dehydrogenase	ACHA01MRNA0005365, ACHA01MRNA0011724
Metabolism	Global and overview maps	01100 Metabolic pathways (902)	902	K00016	L-lactate dehydrogenase	ACHA01MRNA0011419, ACHA01MRNA0015230, ACHA01MRNA0022301, ACHA01MRNA0023257, ACHA01MRNA0031534, ACHA01MRNA0038267
Metabolism	Global and overview maps	01100 Metabolic pathways (902)	902	K00019	3-hydroxybutyrate dehydrogenase	ACHA01MRNA0002364, ACHA01MRNA0012177
Metabolism	Global and overview maps	01100 Metabolic pathways (902)	902	K00020	3-hydroxyisobutyrate dehydrogenase	ACHA01MRNA0005629, ACHA01MRNA0017370, ACHA01MRNA0024248, ACHA01MRNA0027223, ACHA01MRNA0035520
Metabolism	Global and overview maps	01100 Metabolic pathways (902)	902	K00021	hydroxymethylglutaryl-CoA reductase (NADPH)	ACHA01MRNA0021268, ACHA01MRNA0022349, ACHA01MRNA0022819, ACHA01MRNA0024648, ACHA01MRNA0025649, ACHA01MRNA0037209
Metabolism	Global and overview maps	01100 Metabolic pathways (902)	902	K00022	3-hydroxyacyl-CoA dehydrogenase	ACHA01MRNA0018333
Metabolism	Global and overview maps	01100 Metabolic pathways (902)	902	K00025	malate dehydrogenase	ACHA01MRNA0031778
Metabolism	Global and overview maps	01100 Metabolic pathways (902)	902	K00026	malate dehydrogenase	ACHA01MRNA0014474, ACHA01MRNA0019786
Metabolism	Global and overview maps	01100 Metabolic pathways (902)	902	K00029	malate dehydrogenase (oxaloacetate-decarboxylating)(NADP+)	ACHA01MRNA0017308, ACHA01MRNA0033487, ACHA01MRNA0036893
Metabolism	Global and overview maps	01100 Metabolic pathways (902)	902	K00030	isocitrate dehydrogenase (NAD+)	ACHA01MRNA0011041, ACHA01MRNA0014316, ACHA01MRNA0022929, ACHA01MRNA0026178, ACHA01MRNA0032618, ACHA01MRNA0037491, ACHA01MRNA0038705
Metabolism	Global and overview maps	01100 Metabolic pathways (902)	902	K00031	isocitrate dehydrogenase	ACHA01MRNA0009024, ACHA01MRNA0009703, ACHA01MRNA0009702, ACHA01MRNA0035923, ACHA01MRNA0037673, ACHA01MRNA0037741, ACHA01MRNA0039703
Metabolism	Global and overview maps	01100 Metabolic pathways (902)	902	K00033	6-phosphogluconate dehydrogenase	ACHA01MRNA0000602, ACHA01MRNA0021400, ACHA01MRNA0027887
Metabolism	Global and overview maps	01100 Metabolic pathways (902)	902	K00036	glucose-6-phosphate 1-dehydrogenase	ACHA01MRNA0011427, ACHA01MRNA0012385, ACHA01MRNA0012384, ACHA01MRNA0034832
Metabolism	Global and overview maps	01100 Metabolic pathways (902)	902	K00044	17beta-estradiol 17-dehydrogenase	ACHA01MRNA0038968, ACHA01MRNA0040769
Metabolism	Global and overview maps	01100 Metabolic pathways (902)	902	K00049	glyoxylate/hydroxypyruvate reductase	ACHA01MRNA0014442, ACHA01MRNA0023867, ACHA01MRNA0026430
Metabolism	Global and overview maps	01100 Metabolic pathways (902)	902	K00058	D-3-phosphoglycerate dehydrogenase / 2-oxoglutarate reductase	ACHA01MRNA0025093, ACHA01MRNA0037297
Metabolism	Global and overview maps	01100 Metabolic pathways (902)	902	K00070	3beta-hydroxy-Delta5-steroid dehydrogenase / steroid Delta-isomerase	ACHA01MRNA0010272
Metabolism	Global and overview maps	01100 Metabolic pathways (902)	902	K00071	corticosteroid 11-beta-dehydrogenase isozyme 2	ACHA01MRNA0005409, ACHA01MRNA0016785
Metabolism	Global and overview maps	01100 Metabolic pathways (902)	902	K00072	sepiapterin reductase	ACHA01MRNA0022896, ACHA01MRNA0035657
Metabolism	Global and overview maps	01100 Metabolic pathways (902)	902	K00078	dihydrodiol dehydrogenase / D-xylose 1-dehydrogenase (NADP)	ACHA01MRNA0006325, ACHA01MRNA0021435, ACHA01MRNA0036709
Metabolism	Global and overview maps	01100 Metabolic pathways (902)	902	K00079	carbonyl reductase 1	ACHA01MRNA0002524, ACHA01MRNA0009775, ACHA01MRNA0031353
Metabolism	Global and overview maps	01100 Metabolic pathways (902)	902	K00088	IMP dehydrogenase	ACHA01MRNA0002780, ACHA01MRNA0024552, ACHA01MRNA0036107, ACHA01MRNA0036693, ACHA01MRNA0037803, ACHA01MRNA0040618
Metabolism	Global and overview maps	01100 Metabolic pathways (902)	902	K00102	D-lactate dehydrogenase (cytochrome)	ACHA01MRNA0022268, ACHA01MRNA0022887
Metabolism	Global and overview maps	01100 Metabolic pathways (902)	902	K00106	xanthine dehydrogenase/oxidase	ACHA01MRNA0009420, ACHA01MRNA0027932
Metabolism	Global and overview maps	01100 Metabolic pathways (902)	902	K00108	choline dehydrogenase	ACHA01MRNA0016160, ACHA01MRNA0023682
Metabolism	Global and overview maps	01100 Metabolic pathways (902)	902	K00109	2-hydroxyglutarate dehydrogenase	ACHA01MRNA0001308, ACHA01MRNA0034983
Metabolism	Global and overview maps	01100 Metabolic pathways (902)	902	K00121	S-(hydroxymethyl)glutathione dehydrogenase / alcohol dehydrogenase	ACHA01MRNA0007659, ACHA01MRNA0014326, ACHA01MRNA0019075, ACHA01MRNA0024277, ACHA01MRNA0024276, ACHA01MRNA0024280, ACHA01MRNA0024278, ACHA01MRNA0024275, ACHA01MRNA0027551, ACHA01MRNA0030277, ACHA01MRNA0030278
Metabolism	Global and overview maps	01100 Metabolic pathways (902)	902	K00128	aldehyde dehydrogenase (NAD+)	ACHA01MRNA0000207, ACHA01MRNA0007616, ACHA01MRNA0022036, ACHA01MRNA0026142, ACHA01MRNA0034652, ACHA01MRNA0037250, ACHA01MRNA0040560
Metabolism	Global and overview maps	01100 Metabolic pathways (902)	902	K00129	aldehyde dehydrogenase (NAD(P)+)	ACHA01MRNA0017724, ACHA01MRNA0029315, ACHA01MRNA0031451, ACHA01MRNA0035816
Metabolism	Global and overview maps	01100 Metabolic pathways (902)	902	K00134	glyceraldehyde 3-phosphate dehydrogenase	ACHA01MRNA0005206, ACHA01MRNA0018893, ACHA01MRNA0040865	ACHA01MRNA0005206@UpDIA
Metabolism	Global and overview maps	01100 Metabolic pathways (902)	902	K00139	succinate-semialdehyde dehydrogenase	ACHA01MRNA0001451, ACHA01MRNA0008378, ACHA01MRNA0036177
Metabolism	Global and overview maps	01100 Metabolic pathways (902)	902	K00140	malonate-semialdehyde dehydrogenase (acetylating) / methylmalonate-semialdehyde dehydrogenase	ACHA01MRNA0012844, ACHA01MRNA0029083
Metabolism	Global and overview maps	01100 Metabolic pathways (902)	902	K00149	aldehyde dehydrogenase family 9 member A1	ACHA01MRNA0004593, ACHA01MRNA0009643, ACHA01MRNA0020459, ACHA01MRNA0027966, ACHA01MRNA0030973
Metabolism	Global and overview maps	01100 Metabolic pathways (902)	902	K00157	aldehyde oxidase	ACHA01MRNA0000768, ACHA01MRNA0001128, ACHA01MRNA0021817, ACHA01MRNA0027068, ACHA01MRNA0029627, ACHA01MRNA0038989
Metabolism	Global and overview maps	01100 Metabolic pathways (902)	902	K00161	pyruvate dehydrogenase E1 component alpha subunit	ACHA01MRNA0014419, ACHA01MRNA0015487
Metabolism	Global and overview maps	01100 Metabolic pathways (902)	902	K00162	pyruvate dehydrogenase E1 component beta subunit	ACHA01MRNA0014425, ACHA01MRNA0016048
Metabolism	Global and overview maps	01100 Metabolic pathways (902)	902	K00164	2-oxoglutarate dehydrogenase E1 component	ACHA01MRNA0000153, ACHA01MRNA0006964, ACHA01MRNA0012361, ACHA01MRNA0012362, ACHA01MRNA0017865, ACHA01MRNA0019293, ACHA01MRNA0023715, ACHA01MRNA0023942, ACHA01MRNA0025912, ACHA01MRNA0033840, ACHA01MRNA0040255
Metabolism	Global and overview maps	01100 Metabolic pathways (902)	902	K00166	2-oxoisovalerate dehydrogenase E1 component alpha subunit	ACHA01MRNA0009237
Metabolism	Global and overview maps	01100 Metabolic pathways (902)	902	K00207	dihydropyrimidine dehydrogenase (NADP+)	ACHA01MRNA0000215, ACHA01MRNA0033380
Metabolism	Global and overview maps	01100 Metabolic pathways (902)	902	K00213	7-dehydrocholesterol reductase	ACHA01MRNA0020032, ACHA01MRNA0037849
Metabolism	Global and overview maps	01100 Metabolic pathways (902)	902	K00222	Delta14-sterol reductase	ACHA01MRNA0033433
Metabolism	Global and overview maps	01100 Metabolic pathways (902)	902	K00227	Delta7-sterol 5-desaturase	ACHA01MRNA0004695
Metabolism	Global and overview maps	01100 Metabolic pathways (902)	902	K00228	coproporphyrinogen III oxidase	ACHA01MRNA0028397
Metabolism	Global and overview maps	01100 Metabolic pathways (902)	902	K00232	acyl-CoA oxidase	ACHA01MRNA0006118, ACHA01MRNA0021657, ACHA01MRNA0023037, ACHA01MRNA0036826
Metabolism	Global and overview maps	01100 Metabolic pathways (902)	902	K00234	succinate dehydrogenase (ubiquinone) flavoprotein subunit	ACHA01MRNA0000098, ACHA01MRNA0000642, ACHA01MRNA0008174
Metabolism	Global and overview maps	01100 Metabolic pathways (902)	902	K00235	succinate dehydrogenase (ubiquinone) iron-sulfur subunit	ACHA01MRNA0003418, ACHA01MRNA0008616, ACHA01MRNA0012663
Metabolism	Global and overview maps	01100 Metabolic pathways (902)	902	K00236	succinate dehydrogenase (ubiquinone) cytochrome b560 subunit	ACHA01MRNA0006722
Metabolism	Global and overview maps	01100 Metabolic pathways (902)	902	K00237	succinate dehydrogenase (ubiquinone) membrane anchor subunit	ACHA01MRNA0013768
Metabolism	Global and overview maps	01100 Metabolic pathways (902)	902	K00248	butyryl-CoA dehydrogenase	ACHA01MRNA0036003
Metabolism	Global and overview maps	01100 Metabolic pathways (902)	902	K00249	acyl-CoA dehydrogenase	ACHA01MRNA0002761, ACHA01MRNA0026128
Metabolism	Global and overview maps	01100 Metabolic pathways (902)	902	K00251	3-oxo-5-beta-steroid 4-dehydrogenase	ACHA01MRNA0024161, ACHA01MRNA0028870, ACHA01MRNA0034225
Metabolism	Global and overview maps	01100 Metabolic pathways (902)	902	K00252	glutaryl-CoA dehydrogenase	ACHA01MRNA0004513, ACHA01MRNA0011179
Metabolism	Global and overview maps	01100 Metabolic pathways (902)	902	K00253	isovaleryl-CoA dehydrogenase	ACHA01MRNA0014253, ACHA01MRNA0029557
Metabolism	Global and overview maps	01100 Metabolic pathways (902)	902	K00254	dihydroorotate dehydrogenase	ACHA01MRNA0003488, ACHA01MRNA0018951
Metabolism	Global and overview maps	01100 Metabolic pathways (902)	902	K00255	long-chain-acyl-CoA dehydrogenase	ACHA01MRNA0005942, ACHA01MRNA0025925, ACHA01MRNA0028727
Metabolism	Global and overview maps	01100 Metabolic pathways (902)	902	K00261	glutamate dehydrogenase (NAD(P)+)	ACHA01MRNA0006667, ACHA01MRNA0011678, ACHA01MRNA0011949, ACHA01MRNA0014325
Metabolism	Global and overview maps	01100 Metabolic pathways (902)	902	K00272	D-aspartate oxidase	ACHA01MRNA0002324
Metabolism	Global and overview maps	01100 Metabolic pathways (902)	902	K00273	D-amino-acid oxidase	ACHA01MRNA0017320
Metabolism	Global and overview maps	01100 Metabolic pathways (902)	902	K00274	monoamine oxidase	ACHA01MRNA0010489, ACHA01MRNA0021117, ACHA01MRNA0022842, ACHA01MRNA0025686, ACHA01MRNA0029884
Metabolism	Global and overview maps	01100 Metabolic pathways (902)	902	K00275	pyridoxamine 5'-phosphate oxidase	ACHA01MRNA0018677, ACHA01MRNA0033442
Metabolism	Global and overview maps	01100 Metabolic pathways (902)	902	K00276	primary-amine oxidase	ACHA01MRNA0040307
Metabolism	Global and overview maps	01100 Metabolic pathways (902)	902	K00281	glycine dehydrogenase	ACHA01MRNA0002461, ACHA01MRNA0033763, ACHA01MRNA0039883, ACHA01MRNA0039918, ACHA01MRNA0040605
Metabolism	Global and overview maps	01100 Metabolic pathways (902)	902	K00286	pyrroline-5-carboxylate reductase	ACHA01MRNA0001983, ACHA01MRNA0028886, ACHA01MRNA0033341, ACHA01MRNA0036631, ACHA01MRNA0039060
Metabolism	Global and overview maps	01100 Metabolic pathways (902)	902	K00287	dihydrofolate reductase	ACHA01MRNA0015527, ACHA01MRNA0018649, ACHA01MRNA0038302
Metabolism	Global and overview maps	01100 Metabolic pathways (902)	902	K00288	methylenetetrahydrofolate dehydrogenase (NADP+) / methenyltetrahydrofolate cyclohydrolase / formyltetrahydrofolate synthetase	ACHA01MRNA0008900, ACHA01MRNA0008901, ACHA01MRNA0032714, ACHA01MRNA0033252
Metabolism	Global and overview maps	01100 Metabolic pathways (902)	902	K00294	1-pyrroline-5-carboxylate dehydrogenase	ACHA01MRNA0001796, ACHA01MRNA0026935, ACHA01MRNA0034292
Metabolism	Global and overview maps	01100 Metabolic pathways (902)	902	K00297	methylenetetrahydrofolate reductase (NADPH)	ACHA01MRNA0003100, ACHA01MRNA0015796
Metabolism	Global and overview maps	01100 Metabolic pathways (902)	902	K00306	sarcosine oxidase / L-pipecolate oxidase	ACHA01MRNA0013901
Metabolism	Global and overview maps	01100 Metabolic pathways (902)	902	K00314	sarcosine dehydrogenase	ACHA01MRNA0003371, ACHA01MRNA0008140, ACHA01MRNA0008139, ACHA01MRNA0015621, ACHA01MRNA0034986
Metabolism	Global and overview maps	01100 Metabolic pathways (902)	902	K00315	dimethylglycine dehydrogenase	ACHA01MRNA0005337, ACHA01MRNA0035654, ACHA01MRNA0036630, ACHA01MRNA0036999
Metabolism	Global and overview maps	01100 Metabolic pathways (902)	902	K00318	proline dehydrogenase	ACHA01MRNA0006425, ACHA01MRNA0008621, ACHA01MRNA0033462, ACHA01MRNA0034387
Metabolism	Global and overview maps	01100 Metabolic pathways (902)	902	K00323	NAD(P) transhydrogenase	ACHA01MRNA0005138, ACHA01MRNA0008825, ACHA01MRNA0022614, ACHA01MRNA0025452, ACHA01MRNA0027309, ACHA01MRNA0027427, ACHA01MRNA0029361, ACHA01MRNA0030287
Metabolism	Global and overview maps	01100 Metabolic pathways (902)	902	K00355	NAD(P)H dehydrogenase (quinone)	ACHA01MRNA0013127, ACHA01MRNA0018609, ACHA01MRNA0022083
Metabolism	Global and overview maps	01100 Metabolic pathways (902)	902	K00357	dihydropteridine reductase	ACHA01MRNA0016715, ACHA01MRNA0036921	ACHA01MRNA0016715@OnlyDIA
Metabolism	Global and overview maps	01100 Metabolic pathways (902)	902	K00364	GMP reductase	ACHA01MRNA0010297, ACHA01MRNA0012346, ACHA01MRNA0017705, ACHA01MRNA0024877, ACHA01MRNA0035228
Metabolism	Global and overview maps	01100 Metabolic pathways (902)	902	K00365	urate oxidase	ACHA01MRNA0000297, ACHA01MRNA0002240
Metabolism	Global and overview maps	01100 Metabolic pathways (902)	902	K00382	dihydrolipoamide dehydrogenase	ACHA01MRNA0004987, ACHA01MRNA0008480, ACHA01MRNA0033074
Metabolism	Global and overview maps	01100 Metabolic pathways (902)	902	K00383	glutathione reductase (NADPH)	ACHA01MRNA0005798, ACHA01MRNA0016199
Metabolism	Global and overview maps	01100 Metabolic pathways (902)	902	K00387	sulfite oxidase	ACHA01MRNA0026027, ACHA01MRNA0034935
Metabolism	Global and overview maps	01100 Metabolic pathways (902)	902	K00411	ubiquinol-cytochrome c reductase iron-sulfur subunit	ACHA01MRNA0015270, ACHA01MRNA0037685
Metabolism	Global and overview maps	01100 Metabolic pathways (902)	902	K00413	ubiquinol-cytochrome c reductase cytochrome c1 subunit	ACHA01MRNA0027675
Metabolism	Global and overview maps	01100 Metabolic pathways (902)	902	K00414	ubiquinol-cytochrome c reductase core subunit 1	ACHA01MRNA0020622, ACHA01MRNA0032827
Metabolism	Global and overview maps	01100 Metabolic pathways (902)	902	K00415	ubiquinol-cytochrome c reductase core subunit 2	ACHA01MRNA0005871, ACHA01MRNA0010052, ACHA01MRNA0014338	ACHA01MRNA0005871@OnlyDIA
Metabolism	Global and overview maps	01100 Metabolic pathways (902)	902	K00417	ubiquinol-cytochrome c reductase subunit 7	ACHA01MRNA0018361, ACHA01MRNA0020881
Metabolism	Global and overview maps	01100 Metabolic pathways (902)	902	K00431	thyroid peroxidase	ACHA01MRNA0019471, ACHA01MRNA0025905
Metabolism	Global and overview maps	01100 Metabolic pathways (902)	902	K00432	glutathione peroxidase	ACHA01MRNA0017239, ACHA01MRNA0023354, ACHA01MRNA0025313, ACHA01MRNA0028973, ACHA01MRNA0036523
Metabolism	Global and overview maps	01100 Metabolic pathways (902)	902	K00451	homogentisate 1,2-dioxygenase	ACHA01MRNA0013553, ACHA01MRNA0020359
Metabolism	Global and overview maps	01100 Metabolic pathways (902)	902	K00452	3-hydroxyanthranilate 3,4-dioxygenase	ACHA01MRNA0031593
Metabolism	Global and overview maps	01100 Metabolic pathways (902)	902	K00453	tryptophan 2,3-dioxygenase	ACHA01MRNA0000818, ACHA01MRNA0038641
Metabolism	Global and overview maps	01100 Metabolic pathways (902)	902	K00456	cysteine dioxygenase	ACHA01MRNA0040832
Metabolism	Global and overview maps	01100 Metabolic pathways (902)	902	K00457	4-hydroxyphenylpyruvate dioxygenase	ACHA01MRNA0025268
Metabolism	Global and overview maps	01100 Metabolic pathways (902)	902	K00461	arachidonate 5-lipoxygenase	ACHA01MRNA0004314, ACHA01MRNA0022594, ACHA01MRNA0029044, ACHA01MRNA0040281
Metabolism	Global and overview maps	01100 Metabolic pathways (902)	902	K00463	indoleamine 2,3-dioxygenase	ACHA01MRNA0023993, ACHA01MRNA0026131, ACHA01MRNA0034317
Metabolism	Global and overview maps	01100 Metabolic pathways (902)	902	K00469	inositol oxygenase	ACHA01MRNA0009901, ACHA01MRNA0029449
Metabolism	Global and overview maps	01100 Metabolic pathways (902)	902	K00472	prolyl 4-hydroxylase	ACHA01MRNA0001236, ACHA01MRNA0009933, ACHA01MRNA0018141, ACHA01MRNA0037211
Metabolism	Global and overview maps	01100 Metabolic pathways (902)	902	K00486	kynurenine 3-monooxygenase	ACHA01MRNA0012675, ACHA01MRNA0039406
Metabolism	Global and overview maps	01100 Metabolic pathways (902)	902	K00488	cholestanetriol 26-monooxygenase	ACHA01MRNA0008568, ACHA01MRNA0012642, ACHA01MRNA0026581
Metabolism	Global and overview maps	01100 Metabolic pathways (902)	902	K00489	cholesterol 7alpha-monooxygenase	ACHA01MRNA0001588, ACHA01MRNA0003275
Metabolism	Global and overview maps	01100 Metabolic pathways (902)	902	K00497	steroid 11beta-monooxygenase	ACHA01MRNA0024866
Metabolism	Global and overview maps	01100 Metabolic pathways (902)	902	K00498	cholesterol monooxygenase (side-chain-cleaving)	ACHA01MRNA0023222
Metabolism	Global and overview maps	01100 Metabolic pathways (902)	902	K00500	phenylalanine-4-hydroxylase	ACHA01MRNA0036234
Metabolism	Global and overview maps	01100 Metabolic pathways (902)	902	K00501	tyrosine 3-monooxygenase	ACHA01MRNA0005082, ACHA01MRNA0006968, ACHA01MRNA0036233
Metabolism	Global and overview maps	01100 Metabolic pathways (902)	902	K00502	tryptophan 5-monooxygenase	ACHA01MRNA0012440, ACHA01MRNA0023478, ACHA01MRNA0029594, ACHA01MRNA0030565, ACHA01MRNA0039659
Metabolism	Global and overview maps	01100 Metabolic pathways (902)	902	K00503	dopamine beta-monooxygenase	ACHA01MRNA0007396
Metabolism	Global and overview maps	01100 Metabolic pathways (902)	902	K00505	tyrosinase	ACHA01MRNA0010391, ACHA01MRNA0023635
Metabolism	Global and overview maps	01100 Metabolic pathways (902)	902	K00506	tyrosinase-related protein 1	ACHA01MRNA0012981, ACHA01MRNA0028350	ACHA01MRNA0012981@OnlyPRE
Metabolism	Global and overview maps	01100 Metabolic pathways (902)	902	K00507	stearoyl-CoA desaturase (Delta-9 desaturase)	ACHA01MRNA0000594, ACHA01MRNA0006886, ACHA01MRNA0027317
Metabolism	Global and overview maps	01100 Metabolic pathways (902)	902	K00509	prostaglandin-endoperoxide synthase 1	ACHA01MRNA0003971, ACHA01MRNA0015319, ACHA01MRNA0016192, ACHA01MRNA0026232, ACHA01MRNA0026231, ACHA01MRNA0028084
Metabolism	Global and overview maps	01100 Metabolic pathways (902)	902	K00510	heme oxygenase 1	ACHA01MRNA0006788, ACHA01MRNA0023445, ACHA01MRNA0023909
Metabolism	Global and overview maps	01100 Metabolic pathways (902)	902	K00511	squalene monooxygenase	ACHA01MRNA0011807
Metabolism	Global and overview maps	01100 Metabolic pathways (902)	902	K00512	steroid 17alpha-monooxygenase / 17alpha-hydroxyprogesterone deacetylase	ACHA01MRNA0024733, ACHA01MRNA0034689, ACHA01MRNA0037875
Metabolism	Global and overview maps	01100 Metabolic pathways (902)	902	K00513	steroid 21-monooxygenase	ACHA01MRNA0002871, ACHA01MRNA0039487
Metabolism	Global and overview maps	01100 Metabolic pathways (902)	902	K00515	beta-carotene 15,15'-dioxygenase	ACHA01MRNA0002822, ACHA01MRNA0023704, ACHA01MRNA0026873
Metabolism	Global and overview maps	01100 Metabolic pathways (902)	902	K00542	guanidinoacetate N-methyltransferase	ACHA01MRNA0028631, ACHA01MRNA0034805
Metabolism	Global and overview maps	01100 Metabolic pathways (902)	902	K00543	acetylserotonin N-methyltransferase	ACHA01MRNA0004249, ACHA01MRNA0007995, ACHA01MRNA0010538, ACHA01MRNA0022138
Metabolism	Global and overview maps	01100 Metabolic pathways (902)	902	K00544	betaine-homocysteine S-methyltransferase	ACHA01MRNA0013658, ACHA01MRNA0013656, ACHA01MRNA0034997, ACHA01MRNA0034996
Metabolism	Global and overview maps	01100 Metabolic pathways (902)	902	K00545	catechol O-methyltransferase	ACHA01MRNA0001360, ACHA01MRNA0026628, ACHA01MRNA0040665
Metabolism	Global and overview maps	01100 Metabolic pathways (902)	902	K00546	histamine N-methyltransferase	ACHA01MRNA0014545, ACHA01MRNA0017421, ACHA01MRNA0029320
Metabolism	Global and overview maps	01100 Metabolic pathways (902)	902	K00548	5-methyltetrahydrofolate--homocysteine methyltransferase	ACHA01MRNA0018657, ACHA01MRNA0024748, ACHA01MRNA0032196, ACHA01MRNA0035776
Metabolism	Global and overview maps	01100 Metabolic pathways (902)	902	K00552	glycine N-methyltransferase	ACHA01MRNA0009490, ACHA01MRNA0022091
Metabolism	Global and overview maps	01100 Metabolic pathways (902)	902	K00553	phenylethanolamine N-methyltransferase	ACHA01MRNA0007572
Metabolism	Global and overview maps	01100 Metabolic pathways (902)	902	K00558	DNA (cytosine-5)-methyltransferase 1	ACHA01MRNA0010238, ACHA01MRNA0020450, ACHA01MRNA0032513, ACHA01MRNA0033753
Metabolism	Global and overview maps	01100 Metabolic pathways (902)	902	K00560	thymidylate synthase	ACHA01MRNA0009533, ACHA01MRNA0026030, ACHA01MRNA0026775, ACHA01MRNA0032490
Metabolism	Global and overview maps	01100 Metabolic pathways (902)	902	K00591	polyprenyldihydroxybenzoate methyltransferase / 3-demethylubiquinol 3-O-methyltransferase	ACHA01MRNA0039227, ACHA01MRNA0039228
Metabolism	Global and overview maps	01100 Metabolic pathways (902)	902	K00600	glycine hydroxymethyltransferase	ACHA01MRNA0009593, ACHA01MRNA0021108, ACHA01MRNA0030872, ACHA01MRNA0038496
Metabolism	Global and overview maps	01100 Metabolic pathways (902)	902	K00602	phosphoribosylaminoimidazolecarboxamide formyltransferase / IMP cyclohydrolase	ACHA01MRNA0023832, ACHA01MRNA0023831, ACHA01MRNA0026348
Metabolism	Global and overview maps	01100 Metabolic pathways (902)	902	K00611	ornithine carbamoyltransferase	ACHA01MRNA0030265
Metabolism	Global and overview maps	01100 Metabolic pathways (902)	902	K00613	glycine amidinotransferase	ACHA01MRNA0029764
Metabolism	Global and overview maps	01100 Metabolic pathways (902)	902	K00615	transketolase	ACHA01MRNA0001617, ACHA01MRNA0013256, ACHA01MRNA0018924, ACHA01MRNA0038502, ACHA01MRNA0038935
Metabolism	Global and overview maps	01100 Metabolic pathways (902)	902	K00616	transaldolase	ACHA01MRNA0007413, ACHA01MRNA0008026, ACHA01MRNA0023329, ACHA01MRNA0028918
Metabolism	Global and overview maps	01100 Metabolic pathways (902)	902	K00621	glucosamine-phosphate N-acetyltransferase	ACHA01MRNA0003112
Metabolism	Global and overview maps	01100 Metabolic pathways (902)	902	K00622	arylamine N-acetyltransferase	ACHA01MRNA0036211
Metabolism	Global and overview maps	01100 Metabolic pathways (902)	902	K00626	acetyl-CoA C-acetyltransferase	ACHA01MRNA0006115, ACHA01MRNA0032142, ACHA01MRNA0040735
Metabolism	Global and overview maps	01100 Metabolic pathways (902)	902	K00627	pyruvate dehydrogenase E2 component (dihydrolipoamide acetyltransferase)	ACHA01MRNA0004089, ACHA01MRNA0009350
Metabolism	Global and overview maps	01100 Metabolic pathways (902)	902	K00629	glycerol-3-phosphate O-acyltransferase 1/2	ACHA01MRNA0007551, ACHA01MRNA0017210, ACHA01MRNA0021077, ACHA01MRNA0025241, ACHA01MRNA0029460, ACHA01MRNA0029459, ACHA01MRNA0039754, ACHA01MRNA0040639
Metabolism	Global and overview maps	01100 Metabolic pathways (902)	902	K00639	glycine C-acetyltransferase	ACHA01MRNA0002348, ACHA01MRNA0018293
Metabolism	Global and overview maps	01100 Metabolic pathways (902)	902	K00643	5-aminolevulinate synthase	ACHA01MRNA0001327, ACHA01MRNA0005527, ACHA01MRNA0027238, ACHA01MRNA0031164, ACHA01MRNA0039475
Metabolism	Global and overview maps	01100 Metabolic pathways (902)	902	K00645	[acyl-carrier-protein] S-malonyltransferase	ACHA01MRNA0004412, ACHA01MRNA0014015
Metabolism	Global and overview maps	01100 Metabolic pathways (902)	902	K00654	serine palmitoyltransferase	ACHA01MRNA0004254, ACHA01MRNA0005186, ACHA01MRNA0010216, ACHA01MRNA0010378, ACHA01MRNA0011691, ACHA01MRNA0017395, ACHA01MRNA0023652, ACHA01MRNA0024254, ACHA01MRNA0024282, ACHA01MRNA0025238, ACHA01MRNA0036433, ACHA01MRNA0038673
Metabolism	Global and overview maps	01100 Metabolic pathways (902)	902	K00657	diamine N-acetyltransferase	ACHA01MRNA0001683, ACHA01MRNA0007855, ACHA01MRNA0019148, ACHA01MRNA0023816, ACHA01MRNA0033107
Metabolism	Global and overview maps	01100 Metabolic pathways (902)	902	K00658	2-oxoglutarate dehydrogenase E2 component (dihydrolipoamide succinyltransferase)	ACHA01MRNA0016447
Metabolism	Global and overview maps	01100 Metabolic pathways (902)	902	K00659	bile acid-CoA:amino acid N-acyltransferase	ACHA01MRNA0031549, ACHA01MRNA0036032
Metabolism	Global and overview maps	01100 Metabolic pathways (902)	902	K00665	fatty acid synthase, animal type	ACHA01MRNA0004727, ACHA01MRNA0016457, ACHA01MRNA0018485, ACHA01MRNA0020033, ACHA01MRNA0020031, ACHA01MRNA0022365, ACHA01MRNA0028293, ACHA01MRNA0033831
Metabolism	Global and overview maps	01100 Metabolic pathways (902)	902	K00669	arylalkylamine N-acetyltransferase	ACHA01MRNA0006999, ACHA01MRNA0027762, ACHA01MRNA0030371
Metabolism	Global and overview maps	01100 Metabolic pathways (902)	902	K00681	gamma-glutamyltranspeptidase / glutathione hydrolase	ACHA01MRNA0005329, ACHA01MRNA0014702, ACHA01MRNA0017208, ACHA01MRNA0022588, ACHA01MRNA0036909
Metabolism	Global and overview maps	01100 Metabolic pathways (902)	902	K00688	glycogen phosphorylase	ACHA01MRNA0000413, ACHA01MRNA0001161, ACHA01MRNA0001202, ACHA01MRNA0018885, ACHA01MRNA0021944, ACHA01MRNA0022130
Metabolism	Global and overview maps	01100 Metabolic pathways (902)	902	K00693	glycogen synthase	ACHA01MRNA0012122, ACHA01MRNA0030257, ACHA01MRNA0038107
Metabolism	Global and overview maps	01100 Metabolic pathways (902)	902	K00698	chitin synthase	ACHA01MRNA0003142, ACHA01MRNA0010390, ACHA01MRNA0011080, ACHA01MRNA0014317, ACHA01MRNA0023440, ACHA01MRNA0039631
Metabolism	Global and overview maps	01100 Metabolic pathways (902)	902	K00699	glucuronosyltransferase	ACHA01MRNA0001259, ACHA01MRNA0005751, ACHA01MRNA0006315, ACHA01MRNA0006316, ACHA01MRNA0006386, ACHA01MRNA0006478, ACHA01MRNA0007927, ACHA01MRNA0009291, ACHA01MRNA0009292, ACHA01MRNA0010039, ACHA01MRNA0011515, ACHA01MRNA0014059, ACHA01MRNA0014171, ACHA01MRNA0014170, ACHA01MRNA0014232, ACHA01MRNA0014231, ACHA01MRNA0015965, ACHA01MRNA0016438, ACHA01MRNA0017264, ACHA01MRNA0017605, ACHA01MRNA0018738, …
Metabolism	Global and overview maps	01100 Metabolic pathways (902)	902	K00700	1,4-alpha-glucan branching enzyme	ACHA01MRNA0002583, ACHA01MRNA0012263, ACHA01MRNA0014950
Metabolism	Global and overview maps	01100 Metabolic pathways (902)	902	K00710	polypeptide N-acetylgalactosaminyltransferase	ACHA01MRNA0000424, ACHA01MRNA0001499, ACHA01MRNA0002506, ACHA01MRNA0003563, ACHA01MRNA0004890, ACHA01MRNA0004901, ACHA01MRNA0005108, ACHA01MRNA0005264, ACHA01MRNA0006007, ACHA01MRNA0006416, ACHA01MRNA0006328, ACHA01MRNA0006841, ACHA01MRNA0008988, ACHA01MRNA0009571, ACHA01MRNA0009574, ACHA01MRNA0009687, ACHA01MRNA0010311, ACHA01MRNA0010826, ACHA01MRNA0010835, ACHA01MRNA0012634, ACHA01MRNA0012959, …
Metabolism	Global and overview maps	01100 Metabolic pathways (902)	902	K00715	ganglioside galactosyltransferase	ACHA01MRNA0014678, ACHA01MRNA0031348
Metabolism	Global and overview maps	01100 Metabolic pathways (902)	902	K00717	glycoprotein 6-alpha-L-fucosyltransferase	ACHA01MRNA0003747, ACHA01MRNA0014172
Metabolism	Global and overview maps	01100 Metabolic pathways (902)	902	K00720	ceramide glucosyltransferase	ACHA01MRNA0009238, ACHA01MRNA0036248
Metabolism	Global and overview maps	01100 Metabolic pathways (902)	902	K00721	dolichol-phosphate mannosyltransferase	ACHA01MRNA0023178
Metabolism	Global and overview maps	01100 Metabolic pathways (902)	902	K00722	globoside alpha-N-acetylgalactosaminyltransferase	ACHA01MRNA0010143, ACHA01MRNA0012495, ACHA01MRNA0029008, ACHA01MRNA0029541, ACHA01MRNA0039236, ACHA01MRNA0039645
Metabolism	Global and overview maps	01100 Metabolic pathways (902)	902	K00725	(N-Acetylneuraminyl)-galactosylglucosylceramide N-acetylgalactosaminyltransferase	ACHA01MRNA0009168, ACHA01MRNA0012882
Metabolism	Global and overview maps	01100 Metabolic pathways (902)	902	K00726	alpha-1,3-mannosyl-glycoprotein beta-1,2-N-acetylglucosaminyltransferase	ACHA01MRNA0001931, ACHA01MRNA0030844, ACHA01MRNA0035928, ACHA01MRNA0037207
Metabolism	Global and overview maps	01100 Metabolic pathways (902)	902	K00727	beta-1,3-galactosyl-O-glycosyl-glycoprotein beta-1,6-N-acetylglucosaminyltransferase	ACHA01MRNA0011156, ACHA01MRNA0011155, ACHA01MRNA0013534, ACHA01MRNA0015393
Metabolism	Global and overview maps	01100 Metabolic pathways (902)	902	K00728	dolichyl-phosphate-mannose-protein mannosyltransferase	ACHA01MRNA0004146, ACHA01MRNA0026324, ACHA01MRNA0038003
Metabolism	Global and overview maps	01100 Metabolic pathways (902)	902	K00729	dolichyl-phosphate beta-glucosyltransferase	ACHA01MRNA0002689, ACHA01MRNA0022611
Metabolism	Global and overview maps	01100 Metabolic pathways (902)	902	K00731	glycoprotein-N-acetylgalactosamine 3-beta-galactosyltransferase	ACHA01MRNA0004964, ACHA01MRNA0006245, ACHA01MRNA0021569, ACHA01MRNA0034396
Metabolism	Global and overview maps	01100 Metabolic pathways (902)	902	K00733	xylosylprotein 4-beta-galactosyltransferase	ACHA01MRNA0021888
Metabolism	Global and overview maps	01100 Metabolic pathways (902)	902	K00734	galactosylxylosylprotein 3-beta-galactosyltransferase	ACHA01MRNA0025321, ACHA01MRNA0034301
Metabolism	Global and overview maps	01100 Metabolic pathways (902)	902	K00735	galactosylgalactosylxylosylprotein 3-beta-glucuronosyltransferase 1	ACHA01MRNA0009959, ACHA01MRNA0022854
Metabolism	Global and overview maps	01100 Metabolic pathways (902)	902	K00736	alpha-1,6-mannosyl-glycoprotein beta-1,2-N-acetylglucosaminyltransferase	ACHA01MRNA0031831, ACHA01MRNA0035279
Metabolism	Global and overview maps	01100 Metabolic pathways (902)	902	K00737	beta-1,4-mannosyl-glycoprotein beta-1,4-N-acetylglucosaminyltransferase	ACHA01MRNA0002175
Metabolism	Global and overview maps	01100 Metabolic pathways (902)	902	K00738	alpha-1,3-mannosylglycoprotein beta-1,4-N-acetylglucosaminyltransferase A/B	ACHA01MRNA0020624, ACHA01MRNA0031126, ACHA01MRNA0034761
Metabolism	Global and overview maps	01100 Metabolic pathways (902)	902	K00741	N-acetyllactosaminide beta-1,3-N-acetylglucosaminyltransferase	ACHA01MRNA0025257
Metabolism	Global and overview maps	01100 Metabolic pathways (902)	902	K00744	alpha-1,3(6)-mannosylglycoprotein beta-1,6-N-acetyl-glucosaminyltransferase	ACHA01MRNA0000214, ACHA01MRNA0014628, ACHA01MRNA0022720, ACHA01MRNA0026568, ACHA01MRNA0031917, ACHA01MRNA0039010
Metabolism	Global and overview maps	01100 Metabolic pathways (902)	902	K00746	chondroitin sulfate N-acetylgalactosaminyltransferase 1/2	ACHA01MRNA0007422, ACHA01MRNA0017843, ACHA01MRNA0019688, ACHA01MRNA0027994, ACHA01MRNA0031260, ACHA01MRNA0032703, ACHA01MRNA0038923
Metabolism	Global and overview maps	01100 Metabolic pathways (902)	902	K00747	chondroitin polymerizing factor	ACHA01MRNA0029746
Metabolism	Global and overview maps	01100 Metabolic pathways (902)	902	K00750	glycogenin	ACHA01MRNA0014960, ACHA01MRNA0016331, ACHA01MRNA0018237, ACHA01MRNA0028879
Metabolism	Global and overview maps	01100 Metabolic pathways (902)	902	K00757	uridine phosphorylase	ACHA01MRNA0015007, ACHA01MRNA0020235, ACHA01MRNA0021995, ACHA01MRNA0040385
Metabolism	Global and overview maps	01100 Metabolic pathways (902)	902	K00758	thymidine phosphorylase	ACHA01MRNA0001242, ACHA01MRNA0015448
Metabolism	Global and overview maps	01100 Metabolic pathways (902)	902	K00759	adenine phosphoribosyltransferase	ACHA01MRNA0015155
Metabolism	Global and overview maps	01100 Metabolic pathways (902)	902	K00760	hypoxanthine phosphoribosyltransferase	ACHA01MRNA0007520, ACHA01MRNA0017463, ACHA01MRNA0022225
Metabolism	Global and overview maps	01100 Metabolic pathways (902)	902	K00761	uracil phosphoribosyltransferase	ACHA01MRNA0013896, ACHA01MRNA0025126, ACHA01MRNA0027890
Metabolism	Global and overview maps	01100 Metabolic pathways (902)	902	K00764	amidophosphoribosyltransferase	ACHA01MRNA0034964, ACHA01MRNA0036296
Metabolism	Global and overview maps	01100 Metabolic pathways (902)	902	K00767	nicotinate-nucleotide pyrophosphorylase (carboxylating)	ACHA01MRNA0012540, ACHA01MRNA0018603, ACHA01MRNA0039091
Metabolism	Global and overview maps	01100 Metabolic pathways (902)	902	K00771	protein xylosyltransferase	ACHA01MRNA0009741, ACHA01MRNA0028249, ACHA01MRNA0030513, ACHA01MRNA0033120, ACHA01MRNA0034273, ACHA01MRNA0035192, ACHA01MRNA0035713, ACHA01MRNA0036445, ACHA01MRNA0039763
Metabolism	Global and overview maps	01100 Metabolic pathways (902)	902	K00772	5'-methylthioadenosine phosphorylase	ACHA01MRNA0019193, ACHA01MRNA0038721
Metabolism	Global and overview maps	01100 Metabolic pathways (902)	902	K00778	beta-galactoside alpha-2,6-sialyltransferase (sialyltransferase 1)	ACHA01MRNA0020898, ACHA01MRNA0037512, ACHA01MRNA0037800, ACHA01MRNA0039291
Metabolism	Global and overview maps	01100 Metabolic pathways (902)	902	K00779	beta-galactoside alpha-2,6-sialyltransferase (sialyltransferase 2)	ACHA01MRNA0013676
Metabolism	Global and overview maps	01100 Metabolic pathways (902)	902	K00780	beta-galactoside alpha-2,3-sialyltransferase (sialyltransferase 4A)	ACHA01MRNA0000415, ACHA01MRNA0019120
Metabolism	Global and overview maps	01100 Metabolic pathways (902)	902	K00787	farnesyl diphosphate synthase	ACHA01MRNA0022343, ACHA01MRNA0038760
Metabolism	Global and overview maps	01100 Metabolic pathways (902)	902	K00789	S-adenosylmethionine synthetase	ACHA01MRNA0005890, ACHA01MRNA0006798, ACHA01MRNA0008533, ACHA01MRNA0030023, ACHA01MRNA0035022
Metabolism	Global and overview maps	01100 Metabolic pathways (902)	902	K00791	tRNA dimethylallyltransferase	ACHA01MRNA0005070
Metabolism	Global and overview maps	01100 Metabolic pathways (902)	902	K00797	spermidine synthase	ACHA01MRNA0003136
Metabolism	Global and overview maps	01100 Metabolic pathways (902)	902	K00798	cob(I)alamin adenosyltransferase	ACHA01MRNA0029313
Metabolism	Global and overview maps	01100 Metabolic pathways (902)	902	K00799	glutathione S-transferase	ACHA01MRNA0003473, ACHA01MRNA0006207, ACHA01MRNA0006409, ACHA01MRNA0007836, ACHA01MRNA0011986, ACHA01MRNA0015191, ACHA01MRNA0018336, ACHA01MRNA0018335, ACHA01MRNA0025693, ACHA01MRNA0028682, ACHA01MRNA0031204, ACHA01MRNA0031232, ACHA01MRNA0031691, ACHA01MRNA0034866, ACHA01MRNA0035665, ACHA01MRNA0035664
Metabolism	Global and overview maps	01100 Metabolic pathways (902)	902	K00801	farnesyl-diphosphate farnesyltransferase	ACHA01MRNA0017809, ACHA01MRNA0019626
Metabolism	Global and overview maps	01100 Metabolic pathways (902)	902	K00802	spermine synthase	ACHA01MRNA0031570
Metabolism	Global and overview maps	01100 Metabolic pathways (902)	902	K00803	alkyldihydroxyacetonephosphate synthase	ACHA01MRNA0030025
Metabolism	Global and overview maps	01100 Metabolic pathways (902)	902	K00804	geranylgeranyl diphosphate synthase, type III	ACHA01MRNA0015689, ACHA01MRNA0040750
Metabolism	Global and overview maps	01100 Metabolic pathways (902)	902	K00807	leukotriene-C4 synthase	ACHA01MRNA0035962
Metabolism	Global and overview maps	01100 Metabolic pathways (902)	902	K00814	alanine transaminase	ACHA01MRNA0006596, ACHA01MRNA0015202, ACHA01MRNA0015196, ACHA01MRNA0016023, ACHA01MRNA0021507, ACHA01MRNA0027315, ACHA01MRNA0031338, ACHA01MRNA0032875, ACHA01MRNA0033662, ACHA01MRNA0038125
Metabolism	Global and overview maps	01100 Metabolic pathways (902)	902	K00815	tyrosine aminotransferase	ACHA01MRNA0012903, ACHA01MRNA0012906
Metabolism	Global and overview maps	01100 Metabolic pathways (902)	902	K00816	kynurenine---oxoglutarate transaminase / cysteine-S-conjugate beta-lyase / glutamine---phenylpyruvate transaminase	ACHA01MRNA0020197, ACHA01MRNA0023846
Metabolism	Global and overview maps	01100 Metabolic pathways (902)	902	K00819	ornithine--oxo-acid transaminase	ACHA01MRNA0012470
Metabolism	Global and overview maps	01100 Metabolic pathways (902)	902	K00820	glucosamine---fructose-6-phosphate aminotransferase (isomerizing)	ACHA01MRNA0001787, ACHA01MRNA0018153, ACHA01MRNA0031084, ACHA01MRNA0034095, ACHA01MRNA0036740
Metabolism	Global and overview maps	01100 Metabolic pathways (902)	902	K00825	kynurenine/2-aminoadipate aminotransferase	ACHA01MRNA0002965, ACHA01MRNA0004959
Metabolism	Global and overview maps	01100 Metabolic pathways (902)	902	K00826	branched-chain amino acid aminotransferase	ACHA01MRNA0002049, ACHA01MRNA0032038
Metabolism	Global and overview maps	01100 Metabolic pathways (902)	902	K00830	alanine-glyoxylate transaminase / serine-glyoxylate transaminase / serine-pyruvate transaminase	ACHA01MRNA0015778, ACHA01MRNA0038430, ACHA01MRNA0039722
Metabolism	Global and overview maps	01100 Metabolic pathways (902)	902	K00831	phosphoserine aminotransferase	ACHA01MRNA0003212, ACHA01MRNA0020282, ACHA01MRNA0028130
Metabolism	Global and overview maps	01100 Metabolic pathways (902)	902	K00844	hexokinase	ACHA01MRNA0003575, ACHA01MRNA0003661, ACHA01MRNA0003921, ACHA01MRNA0003929, ACHA01MRNA0006439, ACHA01MRNA0012772, ACHA01MRNA0013128, ACHA01MRNA0015947, ACHA01MRNA0020294, ACHA01MRNA0021001, ACHA01MRNA0024918, ACHA01MRNA0030594, ACHA01MRNA0033761, ACHA01MRNA0033760, ACHA01MRNA0034332, ACHA01MRNA0036241, ACHA01MRNA0037205, ACHA01MRNA0038434
Metabolism	Global and overview maps	01100 Metabolic pathways (902)	902	K00846	ketohexokinase	ACHA01MRNA0014371, ACHA01MRNA0028744
Metabolism	Global and overview maps	01100 Metabolic pathways (902)	902	K00849	galactokinase	ACHA01MRNA0028443
Metabolism	Global and overview maps	01100 Metabolic pathways (902)	902	K00850	6-phosphofructokinase 1	ACHA01MRNA0001209, ACHA01MRNA0011918, ACHA01MRNA0011917, ACHA01MRNA0015281, ACHA01MRNA0018703, ACHA01MRNA0019588, ACHA01MRNA0023233, ACHA01MRNA0026122, ACHA01MRNA0033383, ACHA01MRNA0034629, ACHA01MRNA0036362
Metabolism	Global and overview maps	01100 Metabolic pathways (902)	902	K00851	gluconokinase	ACHA01MRNA0036313
Metabolism	Global and overview maps	01100 Metabolic pathways (902)	902	K00852	ribokinase	ACHA01MRNA0000306, ACHA01MRNA0030603
Metabolism	Global and overview maps	01100 Metabolic pathways (902)	902	K00854	xylulokinase	ACHA01MRNA0009578, ACHA01MRNA0014111
Metabolism	Global and overview maps	01100 Metabolic pathways (902)	902	K00856	adenosine kinase	ACHA01MRNA0020536, ACHA01MRNA0037345
Metabolism	Global and overview maps	01100 Metabolic pathways (902)	902	K00857	thymidine kinase	ACHA01MRNA0002219, ACHA01MRNA0006071, ACHA01MRNA0031300
Metabolism	Global and overview maps	01100 Metabolic pathways (902)	902	K00858	NAD+ kinase	ACHA01MRNA0002605, ACHA01MRNA0005870, ACHA01MRNA0024641, ACHA01MRNA0027611, ACHA01MRNA0030878, ACHA01MRNA0036148, ACHA01MRNA0036481
Metabolism	Global and overview maps	01100 Metabolic pathways (902)	902	K00861	riboflavin kinase	ACHA01MRNA0001268, ACHA01MRNA0038163
Metabolism	Global and overview maps	01100 Metabolic pathways (902)	902	K00863	triose/dihydroxyacetone kinase / FAD-AMP lyase (cyclizing)	ACHA01MRNA0012984, ACHA01MRNA0028865, ACHA01MRNA0036766
Metabolism	Global and overview maps	01100 Metabolic pathways (902)	902	K00864	glycerol kinase	ACHA01MRNA0027351, ACHA01MRNA0030007, ACHA01MRNA0033062, ACHA01MRNA0033570
Metabolism	Global and overview maps	01100 Metabolic pathways (902)	902	K00868	pyridoxine kinase	ACHA01MRNA0029745, ACHA01MRNA0032876, ACHA01MRNA0033658, ACHA01MRNA0034601
Metabolism	Global and overview maps	01100 Metabolic pathways (902)	902	K00869	mevalonate kinase	ACHA01MRNA0029311
Metabolism	Global and overview maps	01100 Metabolic pathways (902)	902	K00873	pyruvate kinase	ACHA01MRNA0000891, ACHA01MRNA0006326, ACHA01MRNA0020809, ACHA01MRNA0024865
Metabolism	Global and overview maps	01100 Metabolic pathways (902)	902	K00876	uridine kinase	ACHA01MRNA0003412, ACHA01MRNA0011146, ACHA01MRNA0018339, ACHA01MRNA0020065, ACHA01MRNA0022508, ACHA01MRNA0023417, ACHA01MRNA0027968, ACHA01MRNA0030580, ACHA01MRNA0031899, ACHA01MRNA0032972
Metabolism	Global and overview maps	01100 Metabolic pathways (902)	902	K00884	N-acetylglucosamine kinase	ACHA01MRNA0005847, ACHA01MRNA0039613
Metabolism	Global and overview maps	01100 Metabolic pathways (902)	902	K00888	phosphatidylinositol 4-kinase A	ACHA01MRNA0002538, ACHA01MRNA0003339, ACHA01MRNA0022567, ACHA01MRNA0026770, ACHA01MRNA0035756, ACHA01MRNA0036347, ACHA01MRNA0037045, ACHA01MRNA0037750
Metabolism	Global and overview maps	01100 Metabolic pathways (902)	902	K00889	1-phosphatidylinositol-4-phosphate 5-kinase	ACHA01MRNA0000271, ACHA01MRNA0012971, ACHA01MRNA0020295, ACHA01MRNA0020299, ACHA01MRNA0021985, ACHA01MRNA0025108, ACHA01MRNA0028194, ACHA01MRNA0028195, ACHA01MRNA0030693, ACHA01MRNA0031249, ACHA01MRNA0032898, ACHA01MRNA0034265, ACHA01MRNA0035000, ACHA01MRNA0036514, ACHA01MRNA0036515, ACHA01MRNA0038516
Metabolism	Global and overview maps	01100 Metabolic pathways (902)	902	K00893	deoxycitidine kinase	ACHA01MRNA0002465, ACHA01MRNA0019227, ACHA01MRNA0031045, ACHA01MRNA0036232
Metabolism	Global and overview maps	01100 Metabolic pathways (902)	902	K00894	ethanolamine kinase	ACHA01MRNA0020575, ACHA01MRNA0021614, ACHA01MRNA0036546
Metabolism	Global and overview maps	01100 Metabolic pathways (902)	902	K00901	diacylglycerol kinase (ATP)	ACHA01MRNA0000760, ACHA01MRNA0002880, ACHA01MRNA0005831, ACHA01MRNA0006987, ACHA01MRNA0007294, ACHA01MRNA0009244, ACHA01MRNA0009500, ACHA01MRNA0013643, ACHA01MRNA0014533, ACHA01MRNA0018177, ACHA01MRNA0018230, ACHA01MRNA0019799, ACHA01MRNA0019800, ACHA01MRNA0020706, ACHA01MRNA0021367, ACHA01MRNA0026403, ACHA01MRNA0026682, ACHA01MRNA0026801, ACHA01MRNA0026964, ACHA01MRNA0027090, ACHA01MRNA0027649, …
Metabolism	Global and overview maps	01100 Metabolic pathways (902)	902	K00902	dolichol kinase	ACHA01MRNA0015219, ACHA01MRNA0023423
Metabolism	Global and overview maps	01100 Metabolic pathways (902)	902	K00911	1D-myo-inositol-triphosphate 3-kinase	ACHA01MRNA0001224, ACHA01MRNA0015236, ACHA01MRNA0023252, ACHA01MRNA0028403, ACHA01MRNA0031200, ACHA01MRNA0034512
Metabolism	Global and overview maps	01100 Metabolic pathways (902)	902	K00913	inositol-1,3,4-trisphosphate 5/6-kinase / inositol-tetrakisphosphate 1-kinase	ACHA01MRNA0013996, ACHA01MRNA0034586, ACHA01MRNA0035493
Metabolism	Global and overview maps	01100 Metabolic pathways (902)	902	K00914	phosphatidylinositol 3-kinase	ACHA01MRNA0002228, ACHA01MRNA0005994, ACHA01MRNA0022045
Metabolism	Global and overview maps	01100 Metabolic pathways (902)	902	K00915	inositol-polyphosphate multikinase	ACHA01MRNA0038928
Metabolism	Global and overview maps	01100 Metabolic pathways (902)	902	K00920	1-phosphatidylinositol-5-phosphate 4-kinase	ACHA01MRNA0012086, ACHA01MRNA0027277, ACHA01MRNA0029588, ACHA01MRNA0037475
Metabolism	Global and overview maps	01100 Metabolic pathways (902)	902	K00921	1-phosphatidylinositol-3-phosphate 5-kinase	ACHA01MRNA0009445, ACHA01MRNA0009444, ACHA01MRNA0011991, ACHA01MRNA0016712, ACHA01MRNA0024972, ACHA01MRNA0025505, ACHA01MRNA0040379
Metabolism	Global and overview maps	01100 Metabolic pathways (902)	902	K00922	phosphatidylinositol-4,5-bisphosphate 3-kinase catalytic subunit alpha/beta/delta	ACHA01MRNA0000185, ACHA01MRNA0004206, ACHA01MRNA0005189, ACHA01MRNA0009599, ACHA01MRNA0009717, ACHA01MRNA0018246, ACHA01MRNA0019237, ACHA01MRNA0019845, ACHA01MRNA0022105, ACHA01MRNA0022281, ACHA01MRNA0026516, ACHA01MRNA0031869, ACHA01MRNA0032483, ACHA01MRNA0034751, ACHA01MRNA0037067, ACHA01MRNA0037959
Metabolism	Global and overview maps	01100 Metabolic pathways (902)	902	K00923	phosphatidylinositol-4-phosphate 3-kinase	ACHA01MRNA0001387, ACHA01MRNA0004633, ACHA01MRNA0005322, ACHA01MRNA0005752, ACHA01MRNA0020573, ACHA01MRNA0020574, ACHA01MRNA0022233, ACHA01MRNA0023185, ACHA01MRNA0024432, ACHA01MRNA0031838, ACHA01MRNA0033013, ACHA01MRNA0037553, ACHA01MRNA0038871, ACHA01MRNA0040189
Metabolism	Global and overview maps	01100 Metabolic pathways (902)	902	K00927	phosphoglycerate kinase	ACHA01MRNA0000280, ACHA01MRNA0015343
Metabolism	Global and overview maps	01100 Metabolic pathways (902)	902	K00933	creatine kinase	ACHA01MRNA0003550, ACHA01MRNA0004528, ACHA01MRNA0007123, ACHA01MRNA0010198, ACHA01MRNA0010948, ACHA01MRNA0012582, ACHA01MRNA0025847, ACHA01MRNA0026505, ACHA01MRNA0029864, ACHA01MRNA0030057
Metabolism	Global and overview maps	01100 Metabolic pathways (902)	902	K00939	adenylate kinase	ACHA01MRNA0009609, ACHA01MRNA0016292, ACHA01MRNA0018748, ACHA01MRNA0019304, ACHA01MRNA0024088, ACHA01MRNA0024824, ACHA01MRNA0028184, ACHA01MRNA0035324, ACHA01MRNA0036257
Metabolism	Global and overview maps	01100 Metabolic pathways (902)	902	K00940	nucleoside-diphosphate kinase	ACHA01MRNA0002684, ACHA01MRNA0014268, ACHA01MRNA0018158, ACHA01MRNA0021466, ACHA01MRNA0027750, ACHA01MRNA0032300, ACHA01MRNA0036052, ACHA01MRNA0036922, ACHA01MRNA0038939	ACHA01MRNA0002684@OnlyDIA
Metabolism	Global and overview maps	01100 Metabolic pathways (902)	902	K00942	guanylate kinase	ACHA01MRNA0033932, ACHA01MRNA0036281
Metabolism	Global and overview maps	01100 Metabolic pathways (902)	902	K00943	dTMP kinase	ACHA01MRNA0038429
Metabolism	Global and overview maps	01100 Metabolic pathways (902)	902	K00948	ribose-phosphate pyrophosphokinase	ACHA01MRNA0003833, ACHA01MRNA0009036, ACHA01MRNA0010429, ACHA01MRNA0027665
Metabolism	Global and overview maps	01100 Metabolic pathways (902)	902	K00949	thiamine pyrophosphokinase	ACHA01MRNA0003531, ACHA01MRNA0032636
Metabolism	Global and overview maps	01100 Metabolic pathways (902)	902	K00953	FAD synthetase	ACHA01MRNA0008688, ACHA01MRNA0017199, ACHA01MRNA0040646
Metabolism	Global and overview maps	01100 Metabolic pathways (902)	902	K00963	UTP--glucose-1-phosphate uridylyltransferase	ACHA01MRNA0001929, ACHA01MRNA0003598, ACHA01MRNA0005224
Metabolism	Global and overview maps	01100 Metabolic pathways (902)	902	K00965	UDPglucose--hexose-1-phosphate uridylyltransferase	ACHA01MRNA0020491
Metabolism	Global and overview maps	01100 Metabolic pathways (902)	902	K00966	mannose-1-phosphate guanylyltransferase	ACHA01MRNA0001656, ACHA01MRNA0006680, ACHA01MRNA0009173
Metabolism	Global and overview maps	01100 Metabolic pathways (902)	902	K00967	ethanolamine-phosphate cytidylyltransferase	ACHA01MRNA0010348, ACHA01MRNA0018301, ACHA01MRNA0018983
Metabolism	Global and overview maps	01100 Metabolic pathways (902)	902	K00968	choline-phosphate cytidylyltransferase	ACHA01MRNA0005480, ACHA01MRNA0012726, ACHA01MRNA0015287, ACHA01MRNA0016446, ACHA01MRNA0018743, ACHA01MRNA0028898
Metabolism	Global and overview maps	01100 Metabolic pathways (902)	902	K00972	UDP-N-acetylglucosamine/UDP-N-acetylgalactosamine diphosphorylase	ACHA01MRNA0031294, ACHA01MRNA0037024
Metabolism	Global and overview maps	01100 Metabolic pathways (902)	902	K00976	fucose-1-phosphate guanylyltransferase	ACHA01MRNA0004053
Metabolism	Global and overview maps	01100 Metabolic pathways (902)	902	K00981	phosphatidate cytidylyltransferase	ACHA01MRNA0013366, ACHA01MRNA0019931, ACHA01MRNA0027747, ACHA01MRNA0035546
Metabolism	Global and overview maps	01100 Metabolic pathways (902)	902	K00993	ethanolaminephosphotransferase	ACHA01MRNA0023880
Metabolism	Global and overview maps	01100 Metabolic pathways (902)	902	K00994	diacylglycerol cholinephosphotransferase	ACHA01MRNA0040497
Metabolism	Global and overview maps	01100 Metabolic pathways (902)	902	K00995	CDP-diacylglycerol---glycerol-3-phosphate 3-phosphatidyltransferase	ACHA01MRNA0017760, ACHA01MRNA0019324
Metabolism	Global and overview maps	01100 Metabolic pathways (902)	902	K00999	CDP-diacylglycerol--inositol 3-phosphatidyltransferase	ACHA01MRNA0005324, ACHA01MRNA0009924
Metabolism	Global and overview maps	01100 Metabolic pathways (902)	902	K01001	UDP-N-acetylglucosamine--dolichyl-phosphate N-acetylglucosaminephosphotransferase	ACHA01MRNA0026134, ACHA01MRNA0040238, ACHA01MRNA0040654
Metabolism	Global and overview maps	01100 Metabolic pathways (902)	902	K01008	selenide, water dikinase	ACHA01MRNA0030980
Metabolism	Global and overview maps	01100 Metabolic pathways (902)	902	K01011	thiosulfate/3-mercaptopyruvate sulfurtransferase	ACHA01MRNA0003687, ACHA01MRNA0013825, ACHA01MRNA0022448, ACHA01MRNA0038387
Metabolism	Global and overview maps	01100 Metabolic pathways (902)	902	K01019	galactosylceramide sulfotransferase	ACHA01MRNA0006423, ACHA01MRNA0008267
Metabolism	Global and overview maps	01100 Metabolic pathways (902)	902	K01027	3-oxoacid CoA-transferase	ACHA01MRNA0018277
Metabolism	Global and overview maps	01100 Metabolic pathways (902)	902	K01047	secretory phospholipase A2	ACHA01MRNA0001748, ACHA01MRNA0005901, ACHA01MRNA0006853, ACHA01MRNA0006854, ACHA01MRNA0007190, ACHA01MRNA0010580, ACHA01MRNA0019050, ACHA01MRNA0019386, ACHA01MRNA0027160, ACHA01MRNA0027651, ACHA01MRNA0038009, ACHA01MRNA0038534
Metabolism	Global and overview maps	01100 Metabolic pathways (902)	902	K01053	gluconolactonase	ACHA01MRNA0012723, ACHA01MRNA0031421
Metabolism	Global and overview maps	01100 Metabolic pathways (902)	902	K01054	acylglycerol lipase	ACHA01MRNA0013475, ACHA01MRNA0022695
Metabolism	Global and overview maps	01100 Metabolic pathways (902)	902	K01061	carboxymethylenebutenolidase	ACHA01MRNA0011889, ACHA01MRNA0040649
Metabolism	Global and overview maps	01100 Metabolic pathways (902)	902	K01062	platelet-activating factor acetylhydrolase	ACHA01MRNA0002868
Metabolism	Global and overview maps	01100 Metabolic pathways (902)	902	K01068	acyl-coenzyme A thioesterase 1/2/4	ACHA01MRNA0000184, ACHA01MRNA0000263, ACHA01MRNA0000770, ACHA01MRNA0001602, ACHA01MRNA0001727, ACHA01MRNA0001919, ACHA01MRNA0002521, ACHA01MRNA0004657, ACHA01MRNA0005418, ACHA01MRNA0005951, ACHA01MRNA0006533, ACHA01MRNA0006728, ACHA01MRNA0009678, ACHA01MRNA0010346, ACHA01MRNA0010856, ACHA01MRNA0010892, ACHA01MRNA0014777, ACHA01MRNA0017780, ACHA01MRNA0019096, ACHA01MRNA0021504, ACHA01MRNA0021976, …
Metabolism	Global and overview maps	01100 Metabolic pathways (902)	902	K01069	hydroxyacylglutathione hydrolase	ACHA01MRNA0037699
Metabolism	Global and overview maps	01100 Metabolic pathways (902)	902	K01070	S-formylglutathione hydrolase	ACHA01MRNA0016582, ACHA01MRNA0018129, ACHA01MRNA0021932, ACHA01MRNA0031187
Metabolism	Global and overview maps	01100 Metabolic pathways (902)	902	K01071	medium-chain acyl-[acyl-carrier-protein] hydrolase	ACHA01MRNA0012612, ACHA01MRNA0028652
Metabolism	Global and overview maps	01100 Metabolic pathways (902)	902	K01074	palmitoyl-protein thioesterase	ACHA01MRNA0001278, ACHA01MRNA0009005, ACHA01MRNA0010592, ACHA01MRNA0031016
Metabolism	Global and overview maps	01100 Metabolic pathways (902)	902	K01077	alkaline phosphatase	ACHA01MRNA0002663, ACHA01MRNA0002660, ACHA01MRNA0003977, ACHA01MRNA0006738, ACHA01MRNA0019009, ACHA01MRNA0020251, ACHA01MRNA0024385, ACHA01MRNA0024384
Metabolism	Global and overview maps	01100 Metabolic pathways (902)	902	K01079	phosphoserine phosphatase	ACHA01MRNA0007951, ACHA01MRNA0040670
Metabolism	Global and overview maps	01100 Metabolic pathways (902)	902	K01080	phosphatidate phosphatase	ACHA01MRNA0012270, ACHA01MRNA0013054, ACHA01MRNA0015332, ACHA01MRNA0016130, ACHA01MRNA0020539, ACHA01MRNA0022946, ACHA01MRNA0026567, ACHA01MRNA0027433, ACHA01MRNA0027601, ACHA01MRNA0031459, ACHA01MRNA0037881, ACHA01MRNA0039460, ACHA01MRNA0040671
Metabolism	Global and overview maps	01100 Metabolic pathways (902)	902	K01081	5'-nucleotidase	ACHA01MRNA0000211, ACHA01MRNA0000382, ACHA01MRNA0000871, ACHA01MRNA0001257, ACHA01MRNA0009279, ACHA01MRNA0013858, ACHA01MRNA0017394, ACHA01MRNA0019286, ACHA01MRNA0020097, ACHA01MRNA0022483, ACHA01MRNA0022488, ACHA01MRNA0024854, ACHA01MRNA0025258, ACHA01MRNA0027072, ACHA01MRNA0027100, ACHA01MRNA0035601, ACHA01MRNA0037400, ACHA01MRNA0040384
Metabolism	Global and overview maps	01100 Metabolic pathways (902)	902	K01082	3'(2'), 5'-bisphosphate nucleotidase	ACHA01MRNA0005557, ACHA01MRNA0009981
Metabolism	Global and overview maps	01100 Metabolic pathways (902)	902	K01084	glucose-6-phosphatase	ACHA01MRNA0002359, ACHA01MRNA0004289, ACHA01MRNA0015851, ACHA01MRNA0020475, ACHA01MRNA0020476
Metabolism	Global and overview maps	01100 Metabolic pathways (902)	902	K01092	myo-inositol-1(or 4)-monophosphatase	ACHA01MRNA0005001, ACHA01MRNA0011561, ACHA01MRNA0030892
Metabolism	Global and overview maps	01100 Metabolic pathways (902)	902	K01097	N-acylneuraminate-9-phosphatase	ACHA01MRNA0010950, ACHA01MRNA0010949
Metabolism	Global and overview maps	01100 Metabolic pathways (902)	902	K01099	inositol polyphosphate 5-phosphatase INPP5B/F	ACHA01MRNA0001147, ACHA01MRNA0012558, ACHA01MRNA0017565, ACHA01MRNA0025155, ACHA01MRNA0026206, ACHA01MRNA0033139
Metabolism	Global and overview maps	01100 Metabolic pathways (902)	902	K01103	6-phosphofructo-2-kinase / fructose-2,6-biphosphatase 3&#160;	ACHA01MRNA0025582
Metabolism	Global and overview maps	01100 Metabolic pathways (902)	902	K01106	inositol-1,4,5-trisphosphate 5-phosphatase	ACHA01MRNA0003129, ACHA01MRNA0006525, ACHA01MRNA0008015, ACHA01MRNA0008534, ACHA01MRNA0008595, ACHA01MRNA0013209, ACHA01MRNA0017029, ACHA01MRNA0022742, ACHA01MRNA0029331, ACHA01MRNA0037296, ACHA01MRNA0038023, ACHA01MRNA0040625
Metabolism	Global and overview maps	01100 Metabolic pathways (902)	902	K01107	inositol polyphosphate 1-phosphatase	ACHA01MRNA0031462, ACHA01MRNA0035368
Metabolism	Global and overview maps	01100 Metabolic pathways (902)	902	K01108	myotubularin	ACHA01MRNA0002384, ACHA01MRNA0007251, ACHA01MRNA0012891
Metabolism	Global and overview maps	01100 Metabolic pathways (902)	902	K01109	inositol polyphosphate-4-phosphatase	ACHA01MRNA0002207, ACHA01MRNA0002708, ACHA01MRNA0010066, ACHA01MRNA0011852, ACHA01MRNA0014034, ACHA01MRNA0029996, ACHA01MRNA0037244
Metabolism	Global and overview maps	01100 Metabolic pathways (902)	902	K01110	phosphatidylinositol-3,4,5-trisphosphate 3-phosphatase and dual-specificity protein phosphatase PTEN	ACHA01MRNA0004246
Metabolism	Global and overview maps	01100 Metabolic pathways (902)	902	K01115	phospholipase D1/2	ACHA01MRNA0001793, ACHA01MRNA0002156, ACHA01MRNA0007665, ACHA01MRNA0007663, ACHA01MRNA0007664, ACHA01MRNA0007931, ACHA01MRNA0008185, ACHA01MRNA0010252, ACHA01MRNA0021672, ACHA01MRNA0033530, ACHA01MRNA0033529
Metabolism	Global and overview maps	01100 Metabolic pathways (902)	902	K01116	phosphatidylinositol phospholipase C, gamma-1	ACHA01MRNA0002370, ACHA01MRNA0010675, ACHA01MRNA0011871, ACHA01MRNA0011872, ACHA01MRNA0016620, ACHA01MRNA0019574, ACHA01MRNA0026983
Metabolism	Global and overview maps	01100 Metabolic pathways (902)	902	K01132	N-acetylgalactosamine-6-sulfatase	ACHA01MRNA0016450, ACHA01MRNA0031992
Metabolism	Global and overview maps	01100 Metabolic pathways (902)	902	K01135	arylsulfatase B	ACHA01MRNA0030674, ACHA01MRNA0031349, ACHA01MRNA0035917
Metabolism	Global and overview maps	01100 Metabolic pathways (902)	902	K01137	N-acetylglucosamine-6-sulfatase	ACHA01MRNA0006768, ACHA01MRNA0008680, ACHA01MRNA0015539, ACHA01MRNA0016625, ACHA01MRNA0023506, ACHA01MRNA0035855
Metabolism	Global and overview maps	01100 Metabolic pathways (902)	902	K01176	alpha-amylase	ACHA01MRNA0015163, ACHA01MRNA0016372, ACHA01MRNA0019816, ACHA01MRNA0019814, ACHA01MRNA0027376
Metabolism	Global and overview maps	01100 Metabolic pathways (902)	902	K01183	chitinase	ACHA01MRNA0000676, ACHA01MRNA0002221, ACHA01MRNA0015267, ACHA01MRNA0024185, ACHA01MRNA0026877, ACHA01MRNA0027718, ACHA01MRNA0029091, ACHA01MRNA0030425, ACHA01MRNA0032462
Metabolism	Global and overview maps	01100 Metabolic pathways (902)	902	K01186	sialidase-1	ACHA01MRNA0001484, ACHA01MRNA0001483, ACHA01MRNA0002381, ACHA01MRNA0019053, ACHA01MRNA0019052, ACHA01MRNA0034049
Metabolism	Global and overview maps	01100 Metabolic pathways (902)	902	K01189	alpha-galactosidase	ACHA01MRNA0020148, ACHA01MRNA0034939
Metabolism	Global and overview maps	01100 Metabolic pathways (902)	902	K01194	alpha,alpha-trehalase	ACHA01MRNA0025931, ACHA01MRNA0025930
Metabolism	Global and overview maps	01100 Metabolic pathways (902)	902	K01195	beta-glucuronidase	ACHA01MRNA0002297, ACHA01MRNA0005284, ACHA01MRNA0006450, ACHA01MRNA0013614, ACHA01MRNA0016771, ACHA01MRNA0020770, ACHA01MRNA0034758, ACHA01MRNA0035195
Metabolism	Global and overview maps	01100 Metabolic pathways (902)	902	K01196	glycogen debranching enzyme	ACHA01MRNA0005865, ACHA01MRNA0005864, ACHA01MRNA0022063, ACHA01MRNA0024047, ACHA01MRNA0024045, ACHA01MRNA0025323, ACHA01MRNA0035946
Metabolism	Global and overview maps	01100 Metabolic pathways (902)	902	K01197	hyaluronoglucosaminidase	ACHA01MRNA0000049, ACHA01MRNA0001129, ACHA01MRNA0002955, ACHA01MRNA0013593, ACHA01MRNA0013592, ACHA01MRNA0017251, ACHA01MRNA0017323, ACHA01MRNA0020061, ACHA01MRNA0021266, ACHA01MRNA0023031, ACHA01MRNA0024289, ACHA01MRNA0026872, ACHA01MRNA0031171, ACHA01MRNA0036057, ACHA01MRNA0037277, ACHA01MRNA0039500, ACHA01MRNA0039638
Metabolism	Global and overview maps	01100 Metabolic pathways (902)	902	K01201	glucosylceramidase	ACHA01MRNA0006754, ACHA01MRNA0027901
Metabolism	Global and overview maps	01100 Metabolic pathways (902)	902	K01202	galactosylceramidase	ACHA01MRNA0024086
Metabolism	Global and overview maps	01100 Metabolic pathways (902)	902	K01204	alpha-N-acetylgalactosaminidase	ACHA01MRNA0008368, ACHA01MRNA0032729
Metabolism	Global and overview maps	01100 Metabolic pathways (902)	902	K01205	alpha-N-acetylglucosaminidase	ACHA01MRNA0038927, ACHA01MRNA0040118
Metabolism	Global and overview maps	01100 Metabolic pathways (902)	902	K01217	L-iduronidase	ACHA01MRNA0038874
Metabolism	Global and overview maps	01100 Metabolic pathways (902)	902	K01228	mannosyl-oligosaccharide glucosidase	ACHA01MRNA0015986
Metabolism	Global and overview maps	01100 Metabolic pathways (902)	902	K01229	lactase-phlorizin hydrolase	ACHA01MRNA0000060, ACHA01MRNA0028417, ACHA01MRNA0031142, ACHA01MRNA0037022
Metabolism	Global and overview maps	01100 Metabolic pathways (902)	902	K01230	mannosyl-oligosaccharide alpha-1,2-mannosidase	ACHA01MRNA0008525, ACHA01MRNA0010473, ACHA01MRNA0017423, ACHA01MRNA0033956
Metabolism	Global and overview maps	01100 Metabolic pathways (902)	902	K01231	alpha-mannosidase II	ACHA01MRNA0005122, ACHA01MRNA0009804, ACHA01MRNA0024747
Metabolism	Global and overview maps	01100 Metabolic pathways (902)	902	K01242	ADP-ribosyl cyclase 1	ACHA01MRNA0030894
Metabolism	Global and overview maps	01100 Metabolic pathways (902)	902	K01251	adenosylhomocysteinase	ACHA01MRNA0000133, ACHA01MRNA0001135, ACHA01MRNA0002491, ACHA01MRNA0015566, ACHA01MRNA0018065, ACHA01MRNA0021197, ACHA01MRNA0024070, ACHA01MRNA0024370, ACHA01MRNA0029467, ACHA01MRNA0030526, ACHA01MRNA0035448, ACHA01MRNA0040895
Metabolism	Global and overview maps	01100 Metabolic pathways (902)	902	K01254	leukotriene-A4 hydrolase	ACHA01MRNA0030692, ACHA01MRNA0032961
Metabolism	Global and overview maps	01100 Metabolic pathways (902)	902	K01255	leucyl aminopeptidase	ACHA01MRNA0003926, ACHA01MRNA0009249, ACHA01MRNA0011233, ACHA01MRNA0019690
Metabolism	Global and overview maps	01100 Metabolic pathways (902)	902	K01425	glutaminase	ACHA01MRNA0003733, ACHA01MRNA0009156, ACHA01MRNA0011670, ACHA01MRNA0018615
Metabolism	Global and overview maps	01100 Metabolic pathways (902)	902	K01431	beta-ureidopropionase	ACHA01MRNA0013010, ACHA01MRNA0024860
Metabolism	Global and overview maps	01100 Metabolic pathways (902)	902	K01432	arylformamidase	ACHA01MRNA0012623
Metabolism	Global and overview maps	01100 Metabolic pathways (902)	902	K01435	biotinidase	ACHA01MRNA0007139
Metabolism	Global and overview maps	01100 Metabolic pathways (902)	902	K01437	aspartoacylase	ACHA01MRNA0008387, ACHA01MRNA0019990
Metabolism	Global and overview maps	01100 Metabolic pathways (902)	902	K01441	alkaline ceramidase	ACHA01MRNA0031159, ACHA01MRNA0040728
Metabolism	Global and overview maps	01100 Metabolic pathways (902)	902	K01443	N-acetylglucosamine-6-phosphate deacetylase	ACHA01MRNA0013133, ACHA01MRNA0033262
Metabolism	Global and overview maps	01100 Metabolic pathways (902)	902	K01464	dihydropyrimidinase	ACHA01MRNA0011283, ACHA01MRNA0022073, ACHA01MRNA0035970
Metabolism	Global and overview maps	01100 Metabolic pathways (902)	902	K01466	allantoinase	ACHA01MRNA0006225, ACHA01MRNA0010379, ACHA01MRNA0011680, ACHA01MRNA0018785, ACHA01MRNA0020992, ACHA01MRNA0028070, ACHA01MRNA0038431
Metabolism	Global and overview maps	01100 Metabolic pathways (902)	902	K01468	imidazolonepropionase	ACHA01MRNA0003742, ACHA01MRNA0024757
Metabolism	Global and overview maps	01100 Metabolic pathways (902)	902	K01469	5-oxoprolinase (ATP-hydrolysing)	ACHA01MRNA0002888, ACHA01MRNA0006145, ACHA01MRNA0011588, ACHA01MRNA0014842
Metabolism	Global and overview maps	01100 Metabolic pathways (902)	902	K01476	arginase	ACHA01MRNA0008601, ACHA01MRNA0018706
Metabolism	Global and overview maps	01100 Metabolic pathways (902)	902	K01477	allantoicase	ACHA01MRNA0020811, ACHA01MRNA0038444
Metabolism	Global and overview maps	01100 Metabolic pathways (902)	902	K01480	agmatinase	ACHA01MRNA0025781, ACHA01MRNA0028796, ACHA01MRNA0032882
Metabolism	Global and overview maps	01100 Metabolic pathways (902)	902	K01487	guanine deaminase	ACHA01MRNA0028200, ACHA01MRNA0032416
Metabolism	Global and overview maps	01100 Metabolic pathways (902)	902	K01488	adenosine deaminase	ACHA01MRNA0008310
Metabolism	Global and overview maps	01100 Metabolic pathways (902)	902	K01489	cytidine deaminase	ACHA01MRNA0004622, ACHA01MRNA0025317
Metabolism	Global and overview maps	01100 Metabolic pathways (902)	902	K01490	AMP deaminase	ACHA01MRNA0003063, ACHA01MRNA0008076, ACHA01MRNA0008221, ACHA01MRNA0009475, ACHA01MRNA0021789, ACHA01MRNA0025057, ACHA01MRNA0026687, ACHA01MRNA0027769, ACHA01MRNA0027775, ACHA01MRNA0029244, ACHA01MRNA0029289, ACHA01MRNA0039394, ACHA01MRNA0039793, ACHA01MRNA0040174, ACHA01MRNA0040810
Metabolism	Global and overview maps	01100 Metabolic pathways (902)	902	K01495	GTP cyclohydrolase IA	ACHA01MRNA0004519, ACHA01MRNA0024340, ACHA01MRNA0037882
Metabolism	Global and overview maps	01100 Metabolic pathways (902)	902	K01509	adenosinetriphosphatase	ACHA01MRNA0019597, ACHA01MRNA0024556
Metabolism	Global and overview maps	01100 Metabolic pathways (902)	902	K01510	apyrase	ACHA01MRNA0005098, ACHA01MRNA0008110, ACHA01MRNA0023750, ACHA01MRNA0025812, ACHA01MRNA0030684, ACHA01MRNA0035482
Metabolism	Global and overview maps	01100 Metabolic pathways (902)	902	K01511	ectonucleoside triphosphate diphosphohydrolase 5/6	ACHA01MRNA0005549, ACHA01MRNA0009481, ACHA01MRNA0017225, ACHA01MRNA0027564
Metabolism	Global and overview maps	01100 Metabolic pathways (902)	902	K01512	acylphosphatase	ACHA01MRNA0020329
Metabolism	Global and overview maps	01100 Metabolic pathways (902)	902	K01513	ectonucleotide pyrophosphatase/phosphodiesterase family member 1/3	ACHA01MRNA0011709, ACHA01MRNA0026756, ACHA01MRNA0036878, ACHA01MRNA0039116
Metabolism	Global and overview maps	01100 Metabolic pathways (902)	902	K01514	exopolyphosphatase	ACHA01MRNA0010922, ACHA01MRNA0017433
Metabolism	Global and overview maps	01100 Metabolic pathways (902)	902	K01517	manganese-dependent ADP-ribose/CDP-alcohol diphosphatase	ACHA01MRNA0022383
Metabolism	Global and overview maps	01100 Metabolic pathways (902)	902	K01518	bis(5'-nucleosidyl)-tetraphosphatase	ACHA01MRNA0000544, ACHA01MRNA0002996
Metabolism	Global and overview maps	01100 Metabolic pathways (902)	902	K01519	inosine triphosphate pyrophosphatase	ACHA01MRNA0018590
Metabolism	Global and overview maps	01100 Metabolic pathways (902)	902	K01520	dUTP pyrophosphatase	ACHA01MRNA0027339, ACHA01MRNA0027584
Metabolism	Global and overview maps	01100 Metabolic pathways (902)	902	K01555	fumarylacetoacetase	ACHA01MRNA0008474
Metabolism	Global and overview maps	01100 Metabolic pathways (902)	902	K01556	kynureninase	ACHA01MRNA0021319, ACHA01MRNA0034709
Metabolism	Global and overview maps	01100 Metabolic pathways (902)	902	K01565	N-sulfoglucosamine sulfohydrolase	ACHA01MRNA0008563, ACHA01MRNA0013403, ACHA01MRNA0025231
Metabolism	Global and overview maps	01100 Metabolic pathways (902)	902	K01578	malonyl-CoA decarboxylase	ACHA01MRNA0018540, ACHA01MRNA0022622, ACHA01MRNA0037526
Metabolism	Global and overview maps	01100 Metabolic pathways (902)	902	K01580	glutamate decarboxylase	ACHA01MRNA0001140, ACHA01MRNA0001734, ACHA01MRNA0001756, ACHA01MRNA0013959, ACHA01MRNA0017226, ACHA01MRNA0018110, ACHA01MRNA0021269, ACHA01MRNA0021648, ACHA01MRNA0021790, ACHA01MRNA0023629, ACHA01MRNA0024193, ACHA01MRNA0024426, ACHA01MRNA0029104
Metabolism	Global and overview maps	01100 Metabolic pathways (902)	902	K01581	ornithine decarboxylase	ACHA01MRNA0013193, ACHA01MRNA0017577, ACHA01MRNA0023694
Metabolism	Global and overview maps	01100 Metabolic pathways (902)	902	K01587	phosphoribosylaminoimidazole carboxylase / phosphoribosylaminoimidazole-succinocarboxamide synthase	ACHA01MRNA0009423, ACHA01MRNA0015734, ACHA01MRNA0036297
Metabolism	Global and overview maps	01100 Metabolic pathways (902)	902	K01590	histidine decarboxylase	ACHA01MRNA0020333, ACHA01MRNA0033346, ACHA01MRNA0039318
Metabolism	Global and overview maps	01100 Metabolic pathways (902)	902	K01593	aromatic-L-amino-acid/L-tryptophan decarboxylase	ACHA01MRNA0006704, ACHA01MRNA0006740, ACHA01MRNA0006741, ACHA01MRNA0008837, ACHA01MRNA0008845, ACHA01MRNA0037904
Metabolism	Global and overview maps	01100 Metabolic pathways (902)	902	K01594	sulfinoalanine decarboxylase	ACHA01MRNA0026130, ACHA01MRNA0029013
Metabolism	Global and overview maps	01100 Metabolic pathways (902)	902	K01596	phosphoenolpyruvate carboxykinase (GTP)	ACHA01MRNA0007402, ACHA01MRNA0025003, ACHA01MRNA0025791, ACHA01MRNA0025932, ACHA01MRNA0037071
Metabolism	Global and overview maps	01100 Metabolic pathways (902)	902	K01597	diphosphomevalonate decarboxylase	ACHA01MRNA0008548, ACHA01MRNA0024974
Metabolism	Global and overview maps	01100 Metabolic pathways (902)	902	K01598	phosphopantothenoylcysteine decarboxylase	ACHA01MRNA0014537
Metabolism	Global and overview maps	01100 Metabolic pathways (902)	902	K01599	uroporphyrinogen decarboxylase	ACHA01MRNA0024592, ACHA01MRNA0037384
Metabolism	Global and overview maps	01100 Metabolic pathways (902)	902	K01611	S-adenosylmethionine decarboxylase	ACHA01MRNA0030418
Metabolism	Global and overview maps	01100 Metabolic pathways (902)	902	K01613	phosphatidylserine decarboxylase	ACHA01MRNA0000706, ACHA01MRNA0002171, ACHA01MRNA0022898
Metabolism	Global and overview maps	01100 Metabolic pathways (902)	902	K01620	threonine aldolase	ACHA01MRNA0007357, ACHA01MRNA0027568, ACHA01MRNA0037763
Metabolism	Global and overview maps	01100 Metabolic pathways (902)	902	K01623	fructose-bisphosphate aldolase, class I	ACHA01MRNA0005878, ACHA01MRNA0010516, ACHA01MRNA0017954, ACHA01MRNA0019601, ACHA01MRNA0031745, ACHA01MRNA0032732, ACHA01MRNA0035841
Metabolism	Global and overview maps	01100 Metabolic pathways (902)	902	K01634	sphinganine-1-phosphate aldolase	ACHA01MRNA0021039, ACHA01MRNA0031209, ACHA01MRNA0032306, ACHA01MRNA0037742
Metabolism	Global and overview maps	01100 Metabolic pathways (902)	902	K01639	N-acetylneuraminate lyase	ACHA01MRNA0038649
Metabolism	Global and overview maps	01100 Metabolic pathways (902)	902	K01640	hydroxymethylglutaryl-CoA lyase	ACHA01MRNA0003503, ACHA01MRNA0007666, ACHA01MRNA0010986, ACHA01MRNA0035595
Metabolism	Global and overview maps	01100 Metabolic pathways (902)	902	K01641	hydroxymethylglutaryl-CoA synthase	ACHA01MRNA0017213, ACHA01MRNA0020767
Metabolism	Global and overview maps	01100 Metabolic pathways (902)	902	K01647	citrate synthase	ACHA01MRNA0029341
Metabolism	Global and overview maps	01100 Metabolic pathways (902)	902	K01648	ATP citrate (pro-S)-lyase	ACHA01MRNA0004585, ACHA01MRNA0008959, ACHA01MRNA0009589, ACHA01MRNA0011445, ACHA01MRNA0012387, ACHA01MRNA0036129
Metabolism	Global and overview maps	01100 Metabolic pathways (902)	902	K01672	carbonic anhydrase	ACHA01MRNA0000473, ACHA01MRNA0009194, ACHA01MRNA0014725, ACHA01MRNA0016260, ACHA01MRNA0016979, ACHA01MRNA0017551, ACHA01MRNA0017637, ACHA01MRNA0031834, ACHA01MRNA0033233, ACHA01MRNA0036926, ACHA01MRNA0040056
Metabolism	Global and overview maps	01100 Metabolic pathways (902)	902	K01679	fumarate hydratase, class II	ACHA01MRNA0007368
Metabolism	Global and overview maps	01100 Metabolic pathways (902)	902	K01681	aconitate hydratase	ACHA01MRNA0000442, ACHA01MRNA0000439, ACHA01MRNA0000443, ACHA01MRNA0003900, ACHA01MRNA0010128, ACHA01MRNA0015130, ACHA01MRNA0038870
Metabolism	Global and overview maps	01100 Metabolic pathways (902)	902	K01689	enolase	ACHA01MRNA0000485, ACHA01MRNA0001935, ACHA01MRNA0002746, ACHA01MRNA0013005, ACHA01MRNA0013841, ACHA01MRNA0017946, ACHA01MRNA0020793, ACHA01MRNA0021243, ACHA01MRNA0024959, ACHA01MRNA0030243, ACHA01MRNA0038052, ACHA01MRNA0039349, ACHA01MRNA0039553
Metabolism	Global and overview maps	01100 Metabolic pathways (902)	902	K01697	cystathionine beta-synthase	ACHA01MRNA0004238, ACHA01MRNA0018770, ACHA01MRNA0032124
Metabolism	Global and overview maps	01100 Metabolic pathways (902)	902	K01698	porphobilinogen synthase	ACHA01MRNA0002352
Metabolism	Global and overview maps	01100 Metabolic pathways (902)	902	K01710	dTDP-glucose 4,6-dehydratase	ACHA01MRNA0009039
Metabolism	Global and overview maps	01100 Metabolic pathways (902)	902	K01712	urocanate hydratase	ACHA01MRNA0028011, ACHA01MRNA0033588
Metabolism	Global and overview maps	01100 Metabolic pathways (902)	902	K01719	uroporphyrinogen-III synthase	ACHA01MRNA0014488, ACHA01MRNA0023331
Metabolism	Global and overview maps	01100 Metabolic pathways (902)	902	K01724	4a-hydroxytetrahydrobiopterin dehydratase	ACHA01MRNA0002213
Metabolism	Global and overview maps	01100 Metabolic pathways (902)	902	K01745	histidine ammonia-lyase	ACHA01MRNA0001055, ACHA01MRNA0008797
Metabolism	Global and overview maps	01100 Metabolic pathways (902)	902	K01754	threonine dehydratase	ACHA01MRNA0018022
Metabolism	Global and overview maps	01100 Metabolic pathways (902)	902	K01755	argininosuccinate lyase	ACHA01MRNA0017984
Metabolism	Global and overview maps	01100 Metabolic pathways (902)	902	K01756	adenylosuccinate lyase	ACHA01MRNA0003278	ACHA01MRNA0003278@OnlyDIA
Metabolism	Global and overview maps	01100 Metabolic pathways (902)	902	K01758	cystathionine gamma-lyase	ACHA01MRNA0023447
Metabolism	Global and overview maps	01100 Metabolic pathways (902)	902	K01759	lactoylglutathione lyase	ACHA01MRNA0031557
Metabolism	Global and overview maps	01100 Metabolic pathways (902)	902	K01763	selenocysteine lyase	ACHA01MRNA0000197
Metabolism	Global and overview maps	01100 Metabolic pathways (902)	902	K01771	1-phosphatidylinositol phosphodiesterase	ACHA01MRNA0032502, ACHA01MRNA0034116
Metabolism	Global and overview maps	01100 Metabolic pathways (902)	902	K01772	protoporphyrin/coproporphyrin ferrochelatase	ACHA01MRNA0021081
Metabolism	Global and overview maps	01100 Metabolic pathways (902)	902	K01783	ribulose-phosphate 3-epimerase	ACHA01MRNA0020626
Metabolism	Global and overview maps	01100 Metabolic pathways (902)	902	K01784	UDP-glucose 4-epimerase	ACHA01MRNA0003502, ACHA01MRNA0010988
Metabolism	Global and overview maps	01100 Metabolic pathways (902)	902	K01785	aldose 1-epimerase	ACHA01MRNA0012067
Metabolism	Global and overview maps	01100 Metabolic pathways (902)	902	K01787	N-acylglucosamine 2-epimerase	ACHA01MRNA0007737, ACHA01MRNA0031750
Metabolism	Global and overview maps	01100 Metabolic pathways (902)	902	K01793	heparosan-N-sulfate-glucuronate 5-epimerase	ACHA01MRNA0031725
Metabolism	Global and overview maps	01100 Metabolic pathways (902)	902	K01794	chondroitin-glucuronate 5-epimerase	ACHA01MRNA0016044
Metabolism	Global and overview maps	01100 Metabolic pathways (902)	902	K01796	alpha-methylacyl-CoA racemase	ACHA01MRNA0005414, ACHA01MRNA0010595, ACHA01MRNA0011467
Metabolism	Global and overview maps	01100 Metabolic pathways (902)	902	K01800	maleylacetoacetate isomerase	ACHA01MRNA0006723, ACHA01MRNA0009146
Metabolism	Global and overview maps	01100 Metabolic pathways (902)	902	K01803	triosephosphate isomerase (TIM)	ACHA01MRNA0004008, ACHA01MRNA0010639
Metabolism	Global and overview maps	01100 Metabolic pathways (902)	902	K01807	ribose 5-phosphate isomerase A	ACHA01MRNA0020664
Metabolism	Global and overview maps	01100 Metabolic pathways (902)	902	K01809	mannose-6-phosphate isomerase	ACHA01MRNA0018125
Metabolism	Global and overview maps	01100 Metabolic pathways (902)	902	K01810	glucose-6-phosphate isomerase	ACHA01MRNA0011255, ACHA01MRNA0016821, ACHA01MRNA0016822, ACHA01MRNA0035471
Metabolism	Global and overview maps	01100 Metabolic pathways (902)	902	K01816	hydroxypyruvate isomerase	ACHA01MRNA0007165, ACHA01MRNA0031524
Metabolism	Global and overview maps	01100 Metabolic pathways (902)	902	K01823	isopentenyl-diphosphate Delta-isomerase	ACHA01MRNA0037039, ACHA01MRNA0040072
Metabolism	Global and overview maps	01100 Metabolic pathways (902)	902	K01827	dopachrome tautomerase	ACHA01MRNA0005824, ACHA01MRNA0008699, ACHA01MRNA0008698
Metabolism	Global and overview maps	01100 Metabolic pathways (902)	902	K01830	prostaglandin-H2 D-isomerase	ACHA01MRNA0011131, ACHA01MRNA0015265, ACHA01MRNA0032929
Metabolism	Global and overview maps	01100 Metabolic pathways (902)	902	K01831	prostacyclin synthase	ACHA01MRNA0013569, ACHA01MRNA0017296, ACHA01MRNA0039839
Metabolism	Global and overview maps	01100 Metabolic pathways (902)	902	K01832	thromboxane-A synthase	ACHA01MRNA0001354, ACHA01MRNA0019743, ACHA01MRNA0025974, ACHA01MRNA0031819, ACHA01MRNA0032939
Metabolism	Global and overview maps	01100 Metabolic pathways (902)	902	K01834	2,3-bisphosphoglycerate-dependent phosphoglycerate mutase	ACHA01MRNA0008287, ACHA01MRNA0034279, ACHA01MRNA0036810, ACHA01MRNA0037883, ACHA01MRNA0038314
Metabolism	Global and overview maps	01100 Metabolic pathways (902)	902	K01835	phosphoglucomutase	ACHA01MRNA0005702, ACHA01MRNA0006786, ACHA01MRNA0017144, ACHA01MRNA0023139
Metabolism	Global and overview maps	01100 Metabolic pathways (902)	902	K01836	phosphoacetylglucosamine mutase	ACHA01MRNA0010480
Metabolism	Global and overview maps	01100 Metabolic pathways (902)	902	K01837	bisphosphoglycerate/phosphoglycerate mutase	ACHA01MRNA0010476, ACHA01MRNA0010769
Metabolism	Global and overview maps	01100 Metabolic pathways (902)	902	K01847	methylmalonyl-CoA mutase	ACHA01MRNA0002458, ACHA01MRNA0014885, ACHA01MRNA0019858, ACHA01MRNA0027131, ACHA01MRNA0028198, ACHA01MRNA0028377
Metabolism	Global and overview maps	01100 Metabolic pathways (902)	902	K01852	lanosterol synthase	ACHA01MRNA0010323, ACHA01MRNA0016274
Metabolism	Global and overview maps	01100 Metabolic pathways (902)	902	K01858	myo-inositol-1-phosphate synthase	ACHA01MRNA0012933, ACHA01MRNA0025171
Metabolism	Global and overview maps	01100 Metabolic pathways (902)	902	K01874	methionyl-tRNA synthetase	ACHA01MRNA0030376, ACHA01MRNA0034681, ACHA01MRNA0038231, ACHA01MRNA0040328
Metabolism	Global and overview maps	01100 Metabolic pathways (902)	902	K01885	glutamyl-tRNA synthetase	ACHA01MRNA0016375
Metabolism	Global and overview maps	01100 Metabolic pathways (902)	902	K01886	glutaminyl-tRNA synthetase	ACHA01MRNA0019570
Metabolism	Global and overview maps	01100 Metabolic pathways (902)	902	K01895	acetyl-CoA synthetase	ACHA01MRNA0000825, ACHA01MRNA0006428, ACHA01MRNA0009844, ACHA01MRNA0014416, ACHA01MRNA0021752, ACHA01MRNA0023290, ACHA01MRNA0026663, ACHA01MRNA0031665, ACHA01MRNA0032803, ACHA01MRNA0035108
Metabolism	Global and overview maps	01100 Metabolic pathways (902)	902	K01897	long-chain acyl-CoA synthetase	ACHA01MRNA0001534, ACHA01MRNA0006141, ACHA01MRNA0006791, ACHA01MRNA0015570, ACHA01MRNA0020346, ACHA01MRNA0021080, ACHA01MRNA0022216, ACHA01MRNA0023206, ACHA01MRNA0023681, ACHA01MRNA0028685, ACHA01MRNA0030937, ACHA01MRNA0031684, ACHA01MRNA0032042, ACHA01MRNA0032119, ACHA01MRNA0035582, ACHA01MRNA0037777, ACHA01MRNA0039893, ACHA01MRNA0040725
Metabolism	Global and overview maps	01100 Metabolic pathways (902)	902	K01899	succinyl-CoA synthetase alpha subunit	ACHA01MRNA0033019	ACHA01MRNA0033019@OnlyDIA
Metabolism	Global and overview maps	01100 Metabolic pathways (902)	902	K01900	succinyl-CoA synthetase beta subunit	ACHA01MRNA0004514, ACHA01MRNA0004515
Metabolism	Global and overview maps	01100 Metabolic pathways (902)	902	K01907	acetoacetyl-CoA synthetase	ACHA01MRNA0002703, ACHA01MRNA0010627
Metabolism	Global and overview maps	01100 Metabolic pathways (902)	902	K01908	propionyl-CoA synthetase	ACHA01MRNA0015818, ACHA01MRNA0028642, ACHA01MRNA0034457, ACHA01MRNA0038770
Metabolism	Global and overview maps	01100 Metabolic pathways (902)	902	K01915	glutamine synthetase	ACHA01MRNA0003224, ACHA01MRNA0007135, ACHA01MRNA0015807, ACHA01MRNA0031565, ACHA01MRNA0035016, ACHA01MRNA0035460, ACHA01MRNA0036932
Metabolism	Global and overview maps	01100 Metabolic pathways (902)	902	K01922	phosphopantothenate---cysteine ligase (ATP)	ACHA01MRNA0006556
Metabolism	Global and overview maps	01100 Metabolic pathways (902)	902	K01930	folylpolyglutamate synthase	ACHA01MRNA0017546, ACHA01MRNA0029560
Metabolism	Global and overview maps	01100 Metabolic pathways (902)	902	K01934	5-formyltetrahydrofolate cyclo-ligase	ACHA01MRNA0000476, ACHA01MRNA0012364
Metabolism	Global and overview maps	01100 Metabolic pathways (902)	902	K01937	CTP synthase	ACHA01MRNA0000948, ACHA01MRNA0003066, ACHA01MRNA0007946, ACHA01MRNA0012309, ACHA01MRNA0013038, ACHA01MRNA0020077, ACHA01MRNA0026972, ACHA01MRNA0028794, ACHA01MRNA0037198
Metabolism	Global and overview maps	01100 Metabolic pathways (902)	902	K01939	adenylosuccinate synthase	ACHA01MRNA0011542, ACHA01MRNA0026213, ACHA01MRNA0031130, ACHA01MRNA0032750, ACHA01MRNA0033759
Metabolism	Global and overview maps	01100 Metabolic pathways (902)	902	K01940	argininosuccinate synthase	ACHA01MRNA0031457
Metabolism	Global and overview maps	01100 Metabolic pathways (902)	902	K01942	biotin---protein ligase	ACHA01MRNA0013216, ACHA01MRNA0028337, ACHA01MRNA0038447
Metabolism	Global and overview maps	01100 Metabolic pathways (902)	902	K01946	acetyl-CoA carboxylase / biotin carboxylase 2	ACHA01MRNA0009074, ACHA01MRNA0018927
Metabolism	Global and overview maps	01100 Metabolic pathways (902)	902	K01948	carbamoyl-phosphate synthase (ammonia)	ACHA01MRNA0005090, ACHA01MRNA0008309, ACHA01MRNA0008463, ACHA01MRNA0008462, ACHA01MRNA0015053, ACHA01MRNA0029894, ACHA01MRNA0038530
Metabolism	Global and overview maps	01100 Metabolic pathways (902)	902	K01950	NAD+ synthase (glutamine-hydrolysing)	ACHA01MRNA0013922, ACHA01MRNA0017720, ACHA01MRNA0018906
Metabolism	Global and overview maps	01100 Metabolic pathways (902)	902	K01951	GMP synthase (glutamine-hydrolysing)	ACHA01MRNA0017075, ACHA01MRNA0022737, ACHA01MRNA0040543
Metabolism	Global and overview maps	01100 Metabolic pathways (902)	902	K01952	phosphoribosylformylglycinamidine synthase	ACHA01MRNA0021217, ACHA01MRNA0038435
Metabolism	Global and overview maps	01100 Metabolic pathways (902)	902	K01953	asparagine synthase (glutamine-hydrolysing)	ACHA01MRNA0019387, ACHA01MRNA0039997
Metabolism	Global and overview maps	01100 Metabolic pathways (902)	902	K01958	pyruvate carboxylase	ACHA01MRNA0002883, ACHA01MRNA0004379, ACHA01MRNA0015886, ACHA01MRNA0016932, ACHA01MRNA0023484, ACHA01MRNA0030900
Metabolism	Global and overview maps	01100 Metabolic pathways (902)	902	K01965	propionyl-CoA carboxylase alpha chain	ACHA01MRNA0012082, ACHA01MRNA0012076, ACHA01MRNA0026175
Metabolism	Global and overview maps	01100 Metabolic pathways (902)	902	K01966	propionyl-CoA carboxylase beta chain	ACHA01MRNA0002900, ACHA01MRNA0013349
Metabolism	Global and overview maps	01100 Metabolic pathways (902)	902	K01968	3-methylcrotonyl-CoA carboxylase alpha subunit	ACHA01MRNA0000411, ACHA01MRNA0000592, ACHA01MRNA0001285, ACHA01MRNA0001321, ACHA01MRNA0001701, ACHA01MRNA0002073, ACHA01MRNA0002378, ACHA01MRNA0002787, ACHA01MRNA0002964, ACHA01MRNA0003078, ACHA01MRNA0003815, ACHA01MRNA0003930, ACHA01MRNA0003931, ACHA01MRNA0003967, ACHA01MRNA0004239, ACHA01MRNA0004343, ACHA01MRNA0005285, ACHA01MRNA0006041, ACHA01MRNA0006493, ACHA01MRNA0006559, ACHA01MRNA0006766, …
Metabolism	Global and overview maps	01100 Metabolic pathways (902)	902	K01969	3-methylcrotonyl-CoA carboxylase beta subunit	ACHA01MRNA0010722, ACHA01MRNA0012667, ACHA01MRNA0031330, ACHA01MRNA0031345, ACHA01MRNA0034070
Metabolism	Global and overview maps	01100 Metabolic pathways (902)	902	K02127	F-type H+-transporting ATPase subunit b	ACHA01MRNA0019784
Metabolism	Global and overview maps	01100 Metabolic pathways (902)	902	K02128	F-type H+-transporting ATPase subunit c	ACHA01MRNA0001738, ACHA01MRNA0006540, ACHA01MRNA0011655, ACHA01MRNA0016465
Metabolism	Global and overview maps	01100 Metabolic pathways (902)	902	K02131	F-type H+-transporting ATPase subunit 6	ACHA01MRNA0013636, ACHA01MRNA0017488
Metabolism	Global and overview maps	01100 Metabolic pathways (902)	902	K02132	F-type H+-transporting ATPase subunit alpha	ACHA01MRNA0011702, ACHA01MRNA0025785
Metabolism	Global and overview maps	01100 Metabolic pathways (902)	902	K02133	F-type H+-transporting ATPase subunit beta	ACHA01MRNA0000228, ACHA01MRNA0017686
Metabolism	Global and overview maps	01100 Metabolic pathways (902)	902	K02134	F-type H+-transporting ATPase subunit delta	ACHA01MRNA0007777, ACHA01MRNA0022763
Metabolism	Global and overview maps	01100 Metabolic pathways (902)	902	K02136	F-type H+-transporting ATPase subunit gamma	ACHA01MRNA0022642
Metabolism	Global and overview maps	01100 Metabolic pathways (902)	902	K02137	F-type H+-transporting ATPase subunit O	ACHA01MRNA0006524
Metabolism	Global and overview maps	01100 Metabolic pathways (902)	902	K02138	F-type H+-transporting ATPase subunit d	ACHA01MRNA0022415
Metabolism	Global and overview maps	01100 Metabolic pathways (902)	902	K02140	F-type H+-transporting ATPase subunit g	ACHA01MRNA0015119, ACHA01MRNA0026651
Metabolism	Global and overview maps	01100 Metabolic pathways (902)	902	K02144	V-type H+-transporting ATPase subunit H	ACHA01MRNA0033767, ACHA01MRNA0038614
Metabolism	Global and overview maps	01100 Metabolic pathways (902)	902	K02145	V-type H+-transporting ATPase subunit A	ACHA01MRNA0017302, ACHA01MRNA0022818, ACHA01MRNA0033288
Metabolism	Global and overview maps	01100 Metabolic pathways (902)	902	K02146	V-type H+-transporting ATPase subunit d	ACHA01MRNA0006433, ACHA01MRNA0017056, ACHA01MRNA0021083, ACHA01MRNA0034130
Metabolism	Global and overview maps	01100 Metabolic pathways (902)	902	K02147	V-type H+-transporting ATPase subunit B	ACHA01MRNA0007480, ACHA01MRNA0008587, ACHA01MRNA0012445, ACHA01MRNA0012569, ACHA01MRNA0035018
Metabolism	Global and overview maps	01100 Metabolic pathways (902)	902	K02148	V-type H+-transporting ATPase subunit C	ACHA01MRNA0014905, ACHA01MRNA0015516, ACHA01MRNA0026243, ACHA01MRNA0034580, ACHA01MRNA0038406
Metabolism	Global and overview maps	01100 Metabolic pathways (902)	902	K02149	V-type H+-transporting ATPase subunit D	ACHA01MRNA0025918
Metabolism	Global and overview maps	01100 Metabolic pathways (902)	902	K02150	V-type H+-transporting ATPase subunit E	ACHA01MRNA0016389, ACHA01MRNA0016578, ACHA01MRNA0018275, ACHA01MRNA0040013
Metabolism	Global and overview maps	01100 Metabolic pathways (902)	902	K02152	V-type H+-transporting ATPase subunit G	ACHA01MRNA0039244
Metabolism	Global and overview maps	01100 Metabolic pathways (902)	902	K02154	V-type H+-transporting ATPase subunit a	ACHA01MRNA0007162, ACHA01MRNA0007319, ACHA01MRNA0007773, ACHA01MRNA0008094, ACHA01MRNA0009627, ACHA01MRNA0017169, ACHA01MRNA0020196, ACHA01MRNA0028281, ACHA01MRNA0029768, ACHA01MRNA0040485
Metabolism	Global and overview maps	01100 Metabolic pathways (902)	902	K02155	V-type H+-transporting ATPase 16kDa proteolipid subunit	ACHA01MRNA0007517, ACHA01MRNA0018676, ACHA01MRNA0034990
Metabolism	Global and overview maps	01100 Metabolic pathways (902)	902	K02257	heme o synthase	ACHA01MRNA0034071
Metabolism	Global and overview maps	01100 Metabolic pathways (902)	902	K02258	cytochrome c oxidase assembly protein subunit 11	ACHA01MRNA0001663
Metabolism	Global and overview maps	01100 Metabolic pathways (902)	902	K02259	cytochrome c oxidase assembly protein subunit 15	ACHA01MRNA0032560
Metabolism	Global and overview maps	01100 Metabolic pathways (902)	902	K02263	cytochrome c oxidase subunit 4	ACHA01MRNA0018728
Metabolism	Global and overview maps	01100 Metabolic pathways (902)	902	K02264	cytochrome c oxidase subunit 5a	ACHA01MRNA0001444, ACHA01MRNA0026962
Metabolism	Global and overview maps	01100 Metabolic pathways (902)	902	K02265	cytochrome c oxidase subunit 5b	ACHA01MRNA0005149, ACHA01MRNA0027196
Metabolism	Global and overview maps	01100 Metabolic pathways (902)	902	K02266	cytochrome c oxidase subunit 6a	ACHA01MRNA0028739, ACHA01MRNA0030215
Metabolism	Global and overview maps	01100 Metabolic pathways (902)	902	K02270	cytochrome c oxidase subunit 7a	ACHA01MRNA0003133
Metabolism	Global and overview maps	01100 Metabolic pathways (902)	902	K02318	phosphopantetheine adenylyltransferase / dephospho-CoA kinase	ACHA01MRNA0007241, ACHA01MRNA0027101
Metabolism	Global and overview maps	01100 Metabolic pathways (902)	902	K02366	glucuronyl/N-acetylglucosaminyl transferase EXT1	ACHA01MRNA0002642, ACHA01MRNA0005896, ACHA01MRNA0011002, ACHA01MRNA0012409, ACHA01MRNA0015829, ACHA01MRNA0018823, ACHA01MRNA0023308, ACHA01MRNA0023557, ACHA01MRNA0032356, ACHA01MRNA0033713
Metabolism	Global and overview maps	01100 Metabolic pathways (902)	902	K02367	glucuronyl/N-acetylglucosaminyl transferase EXT2	ACHA01MRNA0032815, ACHA01MRNA0032816, ACHA01MRNA0034409
Metabolism	Global and overview maps	01100 Metabolic pathways (902)	902	K02369	alpha-1,4-N-acetylglucosaminyltransferase EXTL2	ACHA01MRNA0011074
Metabolism	Global and overview maps	01100 Metabolic pathways (902)	902	K02370	alpha-1,4-N-acetylglucosaminyltransferase EXTL3	ACHA01MRNA0006663, ACHA01MRNA0037634
Metabolism	Global and overview maps	01100 Metabolic pathways (902)	902	K02377	GDP-L-fucose synthase	ACHA01MRNA0016084, ACHA01MRNA0028884
Metabolism	Global and overview maps	01100 Metabolic pathways (902)	902	K02433	aspartyl-tRNA(Asn)/glutamyl-tRNA(Gln) amidotransferase subunit A	ACHA01MRNA0012529, ACHA01MRNA0030668
Metabolism	Global and overview maps	01100 Metabolic pathways (902)	902	K02434	aspartyl-tRNA(Asn)/glutamyl-tRNA(Gln) amidotransferase subunit B	ACHA01MRNA0020843
Metabolism	Global and overview maps	01100 Metabolic pathways (902)	902	K02435	aspartyl-tRNA(Asn)/glutamyl-tRNA(Gln) amidotransferase subunit C	ACHA01MRNA0011528
Metabolism	Global and overview maps	01100 Metabolic pathways (902)	902	K02437	glycine cleavage system H protein	ACHA01MRNA0009889, ACHA01MRNA0032107
Metabolism	Global and overview maps	01100 Metabolic pathways (902)	902	K02564	glucosamine-6-phosphate deaminase	ACHA01MRNA0004549, ACHA01MRNA0007953, ACHA01MRNA0021352, ACHA01MRNA0022219
Metabolism	Global and overview maps	01100 Metabolic pathways (902)	902	K02576	heparan sulfate N-deacetylase/N-sulfotransferase NDST1	ACHA01MRNA0031284, ACHA01MRNA0039066
Metabolism	Global and overview maps	01100 Metabolic pathways (902)	902	K02577	heparan sulfate N-deacetylase/N-sulfotransferase NDST2	ACHA01MRNA0003305, ACHA01MRNA0007626
Metabolism	Global and overview maps	01100 Metabolic pathways (902)	902	K02579	heparan sulfate N-deacetylase/N-sulfotransferase NDST4	ACHA01MRNA0009396, ACHA01MRNA0010022, ACHA01MRNA0010023
Metabolism	Global and overview maps	01100 Metabolic pathways (902)	902	K03084	phosphatidylinositol-3,4,5-trisphosphate 5-phosphatase 1	ACHA01MRNA0016707, ACHA01MRNA0017563
Metabolism	Global and overview maps	01100 Metabolic pathways (902)	902	K03103	multiple inositol-polyphosphate phosphatase / 2,3-bisphosphoglycerate 3-phosphatase	ACHA01MRNA0001027, ACHA01MRNA0004317, ACHA01MRNA0031219, ACHA01MRNA0036597
Metabolism	Global and overview maps	01100 Metabolic pathways (902)	902	K03331	L-xylulose reductase	ACHA01MRNA0012813
Metabolism	Global and overview maps	01100 Metabolic pathways (902)	902	K03334	L-amino-acid oxidase	ACHA01MRNA0019727
Metabolism	Global and overview maps	01100 Metabolic pathways (902)	902	K03341	O-phospho-L-seryl-tRNASec:L-selenocysteinyl-tRNA synthase	ACHA01MRNA0027992, ACHA01MRNA0037619
Metabolism	Global and overview maps	01100 Metabolic pathways (902)	902	K03368	beta-galactoside alpha-2,3-sialyltransferase (sialyltransferase 4B)	ACHA01MRNA0009067, ACHA01MRNA0016764
Metabolism	Global and overview maps	01100 Metabolic pathways (902)	902	K03369	alpha-N-acetyl-neuraminate alpha-2,8-sialyltransferase (sialyltransferase 8E)	ACHA01MRNA0025300
Metabolism	Global and overview maps	01100 Metabolic pathways (902)	902	K03370	lactosylceramide alpha-2,3-sialyltransferase (sialyltransferase 9)	ACHA01MRNA0014941, ACHA01MRNA0023539, ACHA01MRNA0029353
Metabolism	Global and overview maps	01100 Metabolic pathways (902)	902	K03371	alpha-N-acetyl-neuraminate alpha-2,8-sialyltransferase (sialyltransferase 8A)	ACHA01MRNA0035996
Metabolism	Global and overview maps	01100 Metabolic pathways (902)	902	K03373	N-acetylgalactosaminide alpha-2,6-sialyltransferase (sialyltransferase 7C)	ACHA01MRNA0026913
Metabolism	Global and overview maps	01100 Metabolic pathways (902)	902	K03375	N-acetylgalactosaminide alpha-2,6-sialyltransferase (sialyltransferase 7E)	ACHA01MRNA0010705, ACHA01MRNA0018434
Metabolism	Global and overview maps	01100 Metabolic pathways (902)	902	K03376	N-acetylgalactosaminide alpha-2,6-sialyltransferase (sialyltransferase 7F)	ACHA01MRNA0020527, ACHA01MRNA0030939, ACHA01MRNA0038188
Metabolism	Global and overview maps	01100 Metabolic pathways (902)	902	K03392	aminocarboxymuconate-semialdehyde decarboxylase	ACHA01MRNA0040188
Metabolism	Global and overview maps	01100 Metabolic pathways (902)	902	K03419	chondroitin polymerizing factor 2	ACHA01MRNA0023276, ACHA01MRNA0040259
Metabolism	Global and overview maps	01100 Metabolic pathways (902)	902	K03426	NAD+ diphosphatase	ACHA01MRNA0016128, ACHA01MRNA0026853
Metabolism	Global and overview maps	01100 Metabolic pathways (902)	902	K03434	N-acetylglucosaminylphosphatidylinositol deacetylase	ACHA01MRNA0000369, ACHA01MRNA0024101
Metabolism	Global and overview maps	01100 Metabolic pathways (902)	902	K03462	nicotinamide phosphoribosyltransferase	ACHA01MRNA0015115, ACHA01MRNA0035930
Metabolism	Global and overview maps	01100 Metabolic pathways (902)	902	K03479	alpha-N-acetylgalactosaminide alpha-2,6-sialyltransferase (sialyltransferase 7A)	ACHA01MRNA0000654, ACHA01MRNA0002624, ACHA01MRNA0005279, ACHA01MRNA0005277, ACHA01MRNA0005278, ACHA01MRNA0011717
Metabolism	Global and overview maps	01100 Metabolic pathways (902)	902	K03494	beta-galactoside alpha-2,3-sialyltransferase (sialyltransferase 4C)	ACHA01MRNA0006146, ACHA01MRNA0027881, ACHA01MRNA0038683
Metabolism	Global and overview maps	01100 Metabolic pathways (902)	902	K03644	lipoyl synthase	ACHA01MRNA0005364, ACHA01MRNA0006981, ACHA01MRNA0011725
Metabolism	Global and overview maps	01100 Metabolic pathways (902)	902	K03661	V-type H+-transporting ATPase 21kDa proteolipid subunit	ACHA01MRNA0016603, ACHA01MRNA0027048
Metabolism	Global and overview maps	01100 Metabolic pathways (902)	902	K03662	V-type H+-transporting ATPase S1 subunit	ACHA01MRNA0012202, ACHA01MRNA0012200, ACHA01MRNA0015044, ACHA01MRNA0021616, ACHA01MRNA0037232
Metabolism	Global and overview maps	01100 Metabolic pathways (902)	902	K03663	4-galactosyl-N-acetylglucosaminide 3-alpha-L-fucosyltransferase	ACHA01MRNA0009685, ACHA01MRNA0031467
Metabolism	Global and overview maps	01100 Metabolic pathways (902)	902	K03766	beta-1,3-N-acetylglucosaminyltransferase 5	ACHA01MRNA0010736, ACHA01MRNA0037257
Metabolism	Global and overview maps	01100 Metabolic pathways (902)	902	K03781	catalase	ACHA01MRNA0006255, ACHA01MRNA0013085
Metabolism	Global and overview maps	01100 Metabolic pathways (902)	902	K03783	purine-nucleoside phosphorylase	ACHA01MRNA0008840, ACHA01MRNA0013077, ACHA01MRNA0016736, ACHA01MRNA0018459, ACHA01MRNA0023661, ACHA01MRNA0033833, ACHA01MRNA0034118, ACHA01MRNA0040429
Metabolism	Global and overview maps	01100 Metabolic pathways (902)	902	K03841	fructose-1,6-bisphosphatase I	ACHA01MRNA0009411, ACHA01MRNA0011206, ACHA01MRNA0021663, ACHA01MRNA0021664, ACHA01MRNA0039606, ACHA01MRNA0039874, ACHA01MRNA0039872
Metabolism	Global and overview maps	01100 Metabolic pathways (902)	902	K03842	beta-1,4-mannosyltransferase	ACHA01MRNA0000385, ACHA01MRNA0022048
Metabolism	Global and overview maps	01100 Metabolic pathways (902)	902	K03843	alpha-1,3/alpha-1,6-mannosyltransferase	ACHA01MRNA0011272, ACHA01MRNA0040452
Metabolism	Global and overview maps	01100 Metabolic pathways (902)	902	K03844	alpha-1,2-mannosyltransferase	ACHA01MRNA0016268, ACHA01MRNA0019825, ACHA01MRNA0021957
Metabolism	Global and overview maps	01100 Metabolic pathways (902)	902	K03845	alpha-1,3-mannosyltransferase	ACHA01MRNA0030736, ACHA01MRNA0031290
Metabolism	Global and overview maps	01100 Metabolic pathways (902)	902	K03846	alpha-1,2-mannosyltransferase	ACHA01MRNA0017925, ACHA01MRNA0026535, ACHA01MRNA0028917
Metabolism	Global and overview maps	01100 Metabolic pathways (902)	902	K03847	alpha-1,6-mannosyltransferase	ACHA01MRNA0002169
Metabolism	Global and overview maps	01100 Metabolic pathways (902)	902	K03848	alpha-1,3-glucosyltransferase	ACHA01MRNA0000224, ACHA01MRNA0021953
Metabolism	Global and overview maps	01100 Metabolic pathways (902)	902	K03849	alpha-1,3-glucosyltransferase	ACHA01MRNA0006206, ACHA01MRNA0026291
Metabolism	Global and overview maps	01100 Metabolic pathways (902)	902	K03850	alpha-1,2-glucosyltransferase	ACHA01MRNA0009304, ACHA01MRNA0036981
Metabolism	Global and overview maps	01100 Metabolic pathways (902)	902	K03857	phosphatidylinositol glycan, class A	ACHA01MRNA0001029
Metabolism	Global and overview maps	01100 Metabolic pathways (902)	902	K03858	phosphatidylinositol glycan, class H	ACHA01MRNA0020863
Metabolism	Global and overview maps	01100 Metabolic pathways (902)	902	K03859	phosphatidylinositol glycan, class C	ACHA01MRNA0000251, ACHA01MRNA0001460, ACHA01MRNA0001459, ACHA01MRNA0004830, ACHA01MRNA0008847, ACHA01MRNA0013028, ACHA01MRNA0016689, ACHA01MRNA0018575, ACHA01MRNA0023193, ACHA01MRNA0031919
Metabolism	Global and overview maps	01100 Metabolic pathways (902)	902	K03860	phosphatidylinositol glycan, class Q	ACHA01MRNA0002743, ACHA01MRNA0024204, ACHA01MRNA0032689, ACHA01MRNA0033134
Metabolism	Global and overview maps	01100 Metabolic pathways (902)	902	K03861	phosphatidylinositol glycan, class P	ACHA01MRNA0002545
Metabolism	Global and overview maps	01100 Metabolic pathways (902)	902	K03884	NADH-ubiquinone oxidoreductase chain 6	ACHA01MRNA0001031, ACHA01MRNA0013071
Metabolism	Global and overview maps	01100 Metabolic pathways (902)	902	K03934	NADH dehydrogenase (ubiquinone) Fe-S protein 1	ACHA01MRNA0001547, ACHA01MRNA0025221
Metabolism	Global and overview maps	01100 Metabolic pathways (902)	902	K03935	NADH dehydrogenase (ubiquinone) Fe-S protein 2	ACHA01MRNA0030453, ACHA01MRNA0032926
Metabolism	Global and overview maps	01100 Metabolic pathways (902)	902	K03936	NADH dehydrogenase (ubiquinone) Fe-S protein 3	ACHA01MRNA0000713, ACHA01MRNA0004565	ACHA01MRNA0000713@OnlyDIA
Metabolism	Global and overview maps	01100 Metabolic pathways (902)	902	K03939	NADH dehydrogenase (ubiquinone) Fe-S protein 6	ACHA01MRNA0016364, ACHA01MRNA0018467
Metabolism	Global and overview maps	01100 Metabolic pathways (902)	902	K03940	NADH dehydrogenase (ubiquinone) Fe-S protein 7	ACHA01MRNA0012038, ACHA01MRNA0028630
Metabolism	Global and overview maps	01100 Metabolic pathways (902)	902	K03942	NADH dehydrogenase (ubiquinone) flavoprotein 1	ACHA01MRNA0025940, ACHA01MRNA0036187, ACHA01MRNA0036683
Metabolism	Global and overview maps	01100 Metabolic pathways (902)	902	K03943	NADH dehydrogenase (ubiquinone) flavoprotein 2	ACHA01MRNA0006429, ACHA01MRNA0008051	ACHA01MRNA0006429@OnlyPRE
Metabolism	Global and overview maps	01100 Metabolic pathways (902)	902	K03944	NADH dehydrogenase (ubiquinone) flavoprotein 3	ACHA01MRNA0003960
Metabolism	Global and overview maps	01100 Metabolic pathways (902)	902	K03950	NADH dehydrogenase (ubiquinone) 1 alpha subcomplex subunit 6	ACHA01MRNA0016999, ACHA01MRNA0031110
Metabolism	Global and overview maps	01100 Metabolic pathways (902)	902	K03952	NADH dehydrogenase (ubiquinone) 1 alpha subcomplex subunit 8	ACHA01MRNA0023724
Metabolism	Global and overview maps	01100 Metabolic pathways (902)	902	K03953	NADH dehydrogenase (ubiquinone) 1 alpha subcomplex subunit 9	ACHA01MRNA0002505, ACHA01MRNA0017443
Metabolism	Global and overview maps	01100 Metabolic pathways (902)	902	K03954	NADH dehydrogenase (ubiquinone) 1 alpha subcomplex subunit 10	ACHA01MRNA0026712
Metabolism	Global and overview maps	01100 Metabolic pathways (902)	902	K03955	NADH dehydrogenase (ubiquinone) 1 alpha/beta subcomplex 1	ACHA01MRNA0010881, ACHA01MRNA0021566
Metabolism	Global and overview maps	01100 Metabolic pathways (902)	902	K03958	NADH dehydrogenase (ubiquinone) 1 beta subcomplex subunit 2	ACHA01MRNA0004120, ACHA01MRNA0040777
Metabolism	Global and overview maps	01100 Metabolic pathways (902)	902	K03960	NADH dehydrogenase (ubiquinone) 1 beta subcomplex subunit 4	ACHA01MRNA0013552
Metabolism	Global and overview maps	01100 Metabolic pathways (902)	902	K03961	NADH dehydrogenase (ubiquinone) 1 beta subcomplex subunit 5	ACHA01MRNA0006684
Metabolism	Global and overview maps	01100 Metabolic pathways (902)	902	K03963	NADH dehydrogenase (ubiquinone) 1 beta subcomplex subunit 7	ACHA01MRNA0023934
Metabolism	Global and overview maps	01100 Metabolic pathways (902)	902	K03964	NADH dehydrogenase (ubiquinone) 1 beta subcomplex subunit 8	ACHA01MRNA0010169
Metabolism	Global and overview maps	01100 Metabolic pathways (902)	902	K03965	NADH dehydrogenase (ubiquinone) 1 beta subcomplex subunit 9	ACHA01MRNA0010042
Metabolism	Global and overview maps	01100 Metabolic pathways (902)	902	K03968	NADH dehydrogenase (ubiquinone) 1 subunit C2	ACHA01MRNA0012436, ACHA01MRNA0026062
Metabolism	Global and overview maps	01100 Metabolic pathways (902)	902	K04487	cysteine desulfurase	ACHA01MRNA0006644, ACHA01MRNA0012305
Metabolism	Global and overview maps	01100 Metabolic pathways (902)	902	K04628	ceramide galactosyltransferase	ACHA01MRNA0003205, ACHA01MRNA0021908, ACHA01MRNA0033730
Metabolism	Global and overview maps	01100 Metabolic pathways (902)	902	K04708	3-dehydrosphinganine reductase	ACHA01MRNA0003478, ACHA01MRNA0006581, ACHA01MRNA0029218
Metabolism	Global and overview maps	01100 Metabolic pathways (902)	902	K04710	ceramide synthetase	ACHA01MRNA0003132, ACHA01MRNA0004434, ACHA01MRNA0004803, ACHA01MRNA0004908, ACHA01MRNA0007418, ACHA01MRNA0008752, ACHA01MRNA0012047, ACHA01MRNA0014043, ACHA01MRNA0024302, ACHA01MRNA0028225
Metabolism	Global and overview maps	01100 Metabolic pathways (902)	902	K04712	sphingolipid 4-desaturase/C4-monooxygenase	ACHA01MRNA0021332, ACHA01MRNA0021331, ACHA01MRNA0023347
Metabolism	Global and overview maps	01100 Metabolic pathways (902)	902	K04714	shingomyelin synthase	ACHA01MRNA0001820, ACHA01MRNA0004320, ACHA01MRNA0009659, ACHA01MRNA0019634, ACHA01MRNA0038057
Metabolism	Global and overview maps	01100 Metabolic pathways (902)	902	K04718	sphingosine kinase	ACHA01MRNA0008251, ACHA01MRNA0014375, ACHA01MRNA0015073, ACHA01MRNA0028367
Metabolism	Global and overview maps	01100 Metabolic pathways (902)	902	K05283	phosphatidylinositol glycan, class W	ACHA01MRNA0023165
Metabolism	Global and overview maps	01100 Metabolic pathways (902)	902	K05284	phosphatidylinositol glycan, class M	ACHA01MRNA0006696, ACHA01MRNA0014410
Metabolism	Global and overview maps	01100 Metabolic pathways (902)	902	K05285	phosphatidylinositol glycan, class N	ACHA01MRNA0002629, ACHA01MRNA0010209, ACHA01MRNA0031662
Metabolism	Global and overview maps	01100 Metabolic pathways (902)	902	K05286	phosphatidylinositol glycan, class B	ACHA01MRNA0006227, ACHA01MRNA0018495
Metabolism	Global and overview maps	01100 Metabolic pathways (902)	902	K05287	phosphatidylinositol glycan, class F	ACHA01MRNA0024342
Metabolism	Global and overview maps	01100 Metabolic pathways (902)	902	K05288	phosphatidylinositol glycan, class O	ACHA01MRNA0010172, ACHA01MRNA0012300
Metabolism	Global and overview maps	01100 Metabolic pathways (902)	902	K05289	glycosylphosphatidylinositol transamidase	ACHA01MRNA0012129, ACHA01MRNA0021241, ACHA01MRNA0033692, ACHA01MRNA0037375
Metabolism	Global and overview maps	01100 Metabolic pathways (902)	902	K05290	phosphatidylinositol glycan, class K	ACHA01MRNA0006773, ACHA01MRNA0030393
Metabolism	Global and overview maps	01100 Metabolic pathways (902)	902	K05291	phosphatidylinositol glycan, class S	ACHA01MRNA0010932, ACHA01MRNA0031743
Metabolism	Global and overview maps	01100 Metabolic pathways (902)	902	K05292	phosphatidylinositol glycan, class T	ACHA01MRNA0007232, ACHA01MRNA0022098
Metabolism	Global and overview maps	01100 Metabolic pathways (902)	902	K05293	phosphatidylinositol glycan, class U	ACHA01MRNA0019355, ACHA01MRNA0039057
Metabolism	Global and overview maps	01100 Metabolic pathways (902)	902	K05294	glycosylphosphatidylinositol deacylase	ACHA01MRNA0009799, ACHA01MRNA0027864
Metabolism	Global and overview maps	01100 Metabolic pathways (902)	902	K05304	sialic acid synthase	ACHA01MRNA0006952, ACHA01MRNA0013045
Metabolism	Global and overview maps	01100 Metabolic pathways (902)	902	K05305	fucokinase	ACHA01MRNA0005332, ACHA01MRNA0024786
Metabolism	Global and overview maps	01100 Metabolic pathways (902)	902	K05307	thiamine-triphosphatase	ACHA01MRNA0017325
Metabolism	Global and overview maps	01100 Metabolic pathways (902)	902	K05309	microsomal prostaglandin-E synthase 2	ACHA01MRNA0007907
Metabolism	Global and overview maps	01100 Metabolic pathways (902)	902	K05350	beta-glucosidase	ACHA01MRNA0006923, ACHA01MRNA0039867
Metabolism	Global and overview maps	01100 Metabolic pathways (902)	902	K05357	vitamin-K-epoxide reductase (warfarin-sensitive)	ACHA01MRNA0032544, ACHA01MRNA0035194
Metabolism	Global and overview maps	01100 Metabolic pathways (902)	902	K05360	protein-disulfide reductase (glutathione)	ACHA01MRNA0005882
Metabolism	Global and overview maps	01100 Metabolic pathways (902)	902	K05361	phospholipid-hydroperoxide glutathione peroxidase	ACHA01MRNA0019873, ACHA01MRNA0033668
Metabolism	Global and overview maps	01100 Metabolic pathways (902)	902	K05546	alpha 1,3-glucosidase	ACHA01MRNA0019716, ACHA01MRNA0037529
Metabolism	Global and overview maps	01100 Metabolic pathways (902)	902	K05604	beta-Ala-His dipeptidase	ACHA01MRNA0005529
Metabolism	Global and overview maps	01100 Metabolic pathways (902)	902	K05605	3-hydroxyisobutyryl-CoA hydrolase	ACHA01MRNA0020038
Metabolism	Global and overview maps	01100 Metabolic pathways (902)	902	K05606	methylmalonyl-CoA/ethylmalonyl-CoA epimerase	ACHA01MRNA0011261, ACHA01MRNA0034251
Metabolism	Global and overview maps	01100 Metabolic pathways (902)	902	K05607	methylglutaconyl-CoA hydratase	ACHA01MRNA0033849
Metabolism	Global and overview maps	01100 Metabolic pathways (902)	902	K05857	phosphatidylinositol phospholipase C, delta	ACHA01MRNA0000641, ACHA01MRNA0000652, ACHA01MRNA0003710, ACHA01MRNA0005481, ACHA01MRNA0005794, ACHA01MRNA0018442, ACHA01MRNA0018965, ACHA01MRNA0022783, ACHA01MRNA0027046, ACHA01MRNA0030488, ACHA01MRNA0036622, ACHA01MRNA0036658, ACHA01MRNA0037362, ACHA01MRNA0038376, ACHA01MRNA0039103
Metabolism	Global and overview maps	01100 Metabolic pathways (902)	902	K05858	phosphatidylinositol phospholipase C, beta	ACHA01MRNA0002949, ACHA01MRNA0005598, ACHA01MRNA0005599, ACHA01MRNA0007449, ACHA01MRNA0008736, ACHA01MRNA0012201, ACHA01MRNA0013642, ACHA01MRNA0014390, ACHA01MRNA0014795, ACHA01MRNA0014798, ACHA01MRNA0015378, ACHA01MRNA0015416, ACHA01MRNA0015642, ACHA01MRNA0016958, ACHA01MRNA0016959, ACHA01MRNA0017492, ACHA01MRNA0017966, ACHA01MRNA0018325, ACHA01MRNA0026812, ACHA01MRNA0028718, ACHA01MRNA0029763, …
Metabolism	Global and overview maps	01100 Metabolic pathways (902)	902	K05859	phosphatidylinositol phospholipase C, gamma-2	ACHA01MRNA0006488, ACHA01MRNA0018910, ACHA01MRNA0026269
Metabolism	Global and overview maps	01100 Metabolic pathways (902)	902	K05860	phosphatidylinositol phospholipase C, epsilon	ACHA01MRNA0005033, ACHA01MRNA0008628, ACHA01MRNA0023169, ACHA01MRNA0023167, ACHA01MRNA0028135
Metabolism	Global and overview maps	01100 Metabolic pathways (902)	902	K05861	phosphatidylinositol phospholipase C, zeta	ACHA01MRNA0004013
Metabolism	Global and overview maps	01100 Metabolic pathways (902)	902	K05901	biliverdin reductase / flavin reductase	ACHA01MRNA0007133
Metabolism	Global and overview maps	01100 Metabolic pathways (902)	902	K05917	sterol 14-demethylase	ACHA01MRNA0022031, ACHA01MRNA0034113
Metabolism	Global and overview maps	01100 Metabolic pathways (902)	902	K06124	phosphoethanolamine/phosphocholine phosphatase	ACHA01MRNA0001666, ACHA01MRNA0011817, ACHA01MRNA0017403, ACHA01MRNA0021660, ACHA01MRNA0028366
Metabolism	Global and overview maps	01100 Metabolic pathways (902)	902	K06125	4-hydroxybenzoate polyprenyltransferase	ACHA01MRNA0028831
Metabolism	Global and overview maps	01100 Metabolic pathways (902)	902	K06126	ubiquinone biosynthesis monooxygenase Coq6	ACHA01MRNA0003026, ACHA01MRNA0027563, ACHA01MRNA0029579
Metabolism	Global and overview maps	01100 Metabolic pathways (902)	902	K06127	2-methoxy-6-polyprenyl-1,4-benzoquinol methylase	ACHA01MRNA0021552, ACHA01MRNA0031653
Metabolism	Global and overview maps	01100 Metabolic pathways (902)	902	K06134	ubiquinone biosynthesis monooxygenase Coq7	ACHA01MRNA0013063
Metabolism	Global and overview maps	01100 Metabolic pathways (902)	902	K06210	nicotinamide mononucleotide adenylyltransferase	ACHA01MRNA0022850, ACHA01MRNA0024981
Metabolism	Global and overview maps	01100 Metabolic pathways (902)	902	K06928	nucleoside-triphosphatase	ACHA01MRNA0006247, ACHA01MRNA0013708, ACHA01MRNA0028510
Metabolism	Global and overview maps	01100 Metabolic pathways (902)	902	K06989	aspartate dehydrogenase	ACHA01MRNA0021032, ACHA01MRNA0030256
Metabolism	Global and overview maps	01100 Metabolic pathways (902)	902	K07127	5-hydroxyisourate hydrolase	ACHA01MRNA0001813, ACHA01MRNA0008144, ACHA01MRNA0012198, ACHA01MRNA0020462, ACHA01MRNA0021711, ACHA01MRNA0024451
Metabolism	Global and overview maps	01100 Metabolic pathways (902)	902	K07151	dolichyl-diphosphooligosaccharide---protein glycosyltransferase	ACHA01MRNA0001473, ACHA01MRNA0002355, ACHA01MRNA0005300, ACHA01MRNA0014604, ACHA01MRNA0015713, ACHA01MRNA0017173, ACHA01MRNA0019184, ACHA01MRNA0029889, ACHA01MRNA0030077
Metabolism	Global and overview maps	01100 Metabolic pathways (902)	902	K07232	glutathione-specific gamma-glutamylcyclotransferase [EC:4.3.2.7]	ACHA01MRNA0007879, ACHA01MRNA0024624
Metabolism	Global and overview maps	01100 Metabolic pathways (902)	902	K07249	retinal dehydrogenase	ACHA01MRNA0015522, ACHA01MRNA0032377
Metabolism	Global and overview maps	01100 Metabolic pathways (902)	902	K07253	phenylpyruvate tautomerase	ACHA01MRNA0010075	ACHA01MRNA0010075@OnlyDIA
Metabolism	Global and overview maps	01100 Metabolic pathways (902)	902	K07408	cytochrome P450 family 1 subfamily A polypeptide 1	ACHA01MRNA0029950
Metabolism	Global and overview maps	01100 Metabolic pathways (902)	902	K07418	cytochrome P450 family 2 subfamily J	ACHA01MRNA0000840, ACHA01MRNA0014689, ACHA01MRNA0025657, ACHA01MRNA0027295, ACHA01MRNA0039322, ACHA01MRNA0039408, ACHA01MRNA0040746
Metabolism	Global and overview maps	01100 Metabolic pathways (902)	902	K07419	vitamin D 25-hydroxylase	ACHA01MRNA0021964, ACHA01MRNA0023314
Metabolism	Global and overview maps	01100 Metabolic pathways (902)	902	K07422	cytochrome P450 family 2 subfamily U polypeptide 1	ACHA01MRNA0018334
Metabolism	Global and overview maps	01100 Metabolic pathways (902)	902	K07424	cytochrome P450 family 3 subfamily A	ACHA01MRNA0005713
Metabolism	Global and overview maps	01100 Metabolic pathways (902)	902	K07431	sterol 12-alpha-hydroxylase	ACHA01MRNA0003356, ACHA01MRNA0006152, ACHA01MRNA0027741, ACHA01MRNA0027751
Metabolism	Global and overview maps	01100 Metabolic pathways (902)	902	K07432	beta-1,4-N-acetylglucosaminyltransferase	ACHA01MRNA0002443, ACHA01MRNA0010513, ACHA01MRNA0021926, ACHA01MRNA0028260
Metabolism	Global and overview maps	01100 Metabolic pathways (902)	902	K07434	aromatase	ACHA01MRNA0011577, ACHA01MRNA0033933
Metabolism	Global and overview maps	01100 Metabolic pathways (902)	902	K07436	vitamin D3 24-hydroxylase	ACHA01MRNA0039317
Metabolism	Global and overview maps	01100 Metabolic pathways (902)	902	K07437	cytochrome P450 family 26 subfamily A	ACHA01MRNA0030591
Metabolism	Global and overview maps	01100 Metabolic pathways (902)	902	K07438	calcidiol 1-monooxygenase (25-hydroxyvitamin D3 1alpha-hydroxylase)	ACHA01MRNA0013323, ACHA01MRNA0017640
Metabolism	Global and overview maps	01100 Metabolic pathways (902)	902	K07441	beta-1,4-N-acetylglucosaminyltransferase	ACHA01MRNA0000789
Metabolism	Global and overview maps	01100 Metabolic pathways (902)	902	K07508	acetyl-CoA acyltransferase 2	ACHA01MRNA0017730, ACHA01MRNA0026703, ACHA01MRNA0035691
Metabolism	Global and overview maps	01100 Metabolic pathways (902)	902	K07509	acetyl-CoA acyltransferase	ACHA01MRNA0027699
Metabolism	Global and overview maps	01100 Metabolic pathways (902)	902	K07511	enoyl-CoA hydratase	ACHA01MRNA0009631, ACHA01MRNA0015434, ACHA01MRNA0028221
Metabolism	Global and overview maps	01100 Metabolic pathways (902)	902	K07512	mitochondrial trans-2-enoyl-CoA reductase	ACHA01MRNA0007343, ACHA01MRNA0030143
Metabolism	Global and overview maps	01100 Metabolic pathways (902)	902	K07513	acetyl-CoA acyltransferase 1	ACHA01MRNA0011914, ACHA01MRNA0038931
Metabolism	Global and overview maps	01100 Metabolic pathways (902)	902	K07514	enoyl-CoA hydratase / 3-hydroxyacyl-CoA dehydrogenase / 3,2-trans-enoyl-CoA isomerase	ACHA01MRNA0008339, ACHA01MRNA0023591, ACHA01MRNA0026882
Metabolism	Global and overview maps	01100 Metabolic pathways (902)	902	K07515	enoyl-CoA hydratase / long-chain 3-hydroxyacyl-CoA dehydrogenase	ACHA01MRNA0018663	ACHA01MRNA0018663@OnlyPRE
Metabolism	Global and overview maps	01100 Metabolic pathways (902)	902	K07541	phosphatidylinositol glycan, class X	ACHA01MRNA0006396, ACHA01MRNA0026572
Metabolism	Global and overview maps	01100 Metabolic pathways (902)	902	K07542	phosphatidylinositol glycan, class V	ACHA01MRNA0011362, ACHA01MRNA0032834
Metabolism	Global and overview maps	01100 Metabolic pathways (902)	902	K07632	galactoside alpha-1,3-fucosyltransferase 4	ACHA01MRNA0013577
Metabolism	Global and overview maps	01100 Metabolic pathways (902)	902	K07635	galactoside alpha-1,3-fucosyltransferase 7	ACHA01MRNA0029657
Metabolism	Global and overview maps	01100 Metabolic pathways (902)	902	K07748	sterol-4alpha-carboxylate 3-dehydrogenase (decarboxylating)	ACHA01MRNA0019368, ACHA01MRNA0036486
Metabolism	Global and overview maps	01100 Metabolic pathways (902)	902	K07750	methylsterol monooxygenase	ACHA01MRNA0037031, ACHA01MRNA0037242
Metabolism	Global and overview maps	01100 Metabolic pathways (902)	902	K07758	pyridoxal phosphatase	ACHA01MRNA0013653
Metabolism	Global and overview maps	01100 Metabolic pathways (902)	902	K07819	beta-1,3-galactosyltransferase 1	ACHA01MRNA0007938, ACHA01MRNA0009386, ACHA01MRNA0029182
Metabolism	Global and overview maps	01100 Metabolic pathways (902)	902	K07820	beta-1,3-galactosyltransferase 2	ACHA01MRNA0004564, ACHA01MRNA0004708, ACHA01MRNA0010251, ACHA01MRNA0010303, ACHA01MRNA0013218, ACHA01MRNA0014398, ACHA01MRNA0034465
Metabolism	Global and overview maps	01100 Metabolic pathways (902)	902	K07964	heparanase	ACHA01MRNA0037360
Metabolism	Global and overview maps	01100 Metabolic pathways (902)	902	K07965	heparanase 2	ACHA01MRNA0016189
Metabolism	Global and overview maps	01100 Metabolic pathways (902)	902	K07966	beta-1,4-galactosyltransferase 1	ACHA01MRNA0002894, ACHA01MRNA0004488, ACHA01MRNA0011950, ACHA01MRNA0027780
Metabolism	Global and overview maps	01100 Metabolic pathways (902)	902	K07967	beta-1,4-galactosyltransferase 2	ACHA01MRNA0016597
Metabolism	Global and overview maps	01100 Metabolic pathways (902)	902	K07968	beta-1,4-galactosyltransferase 3	ACHA01MRNA0019069, ACHA01MRNA0019704, ACHA01MRNA0022376, ACHA01MRNA0030778
Metabolism	Global and overview maps	01100 Metabolic pathways (902)	902	K07969	beta-1,4-galactosyltransferase 4	ACHA01MRNA0004478, ACHA01MRNA0027158
Metabolism	Global and overview maps	01100 Metabolic pathways (902)	902	K07970	beta-1,3-N-acetylglucosaminyltransferase 3	ACHA01MRNA0003854, ACHA01MRNA0019037
Metabolism	Global and overview maps	01100 Metabolic pathways (902)	902	K08022	arachidonate 15-lipoxygenase (second type) / 8-lipoxygenase (S-type)	ACHA01MRNA0004178, ACHA01MRNA0006485, ACHA01MRNA0019001
Metabolism	Global and overview maps	01100 Metabolic pathways (902)	902	K08041	adenylate cyclase 1	ACHA01MRNA0011741, ACHA01MRNA0011740, ACHA01MRNA0024351, ACHA01MRNA0024657, ACHA01MRNA0027263, ACHA01MRNA0027639, ACHA01MRNA0028359, ACHA01MRNA0028358, ACHA01MRNA0028375, ACHA01MRNA0032820, ACHA01MRNA0036931
Metabolism	Global and overview maps	01100 Metabolic pathways (902)	902	K08042	adenylate cyclase 2	ACHA01MRNA0000501, ACHA01MRNA0016780, ACHA01MRNA0017831, ACHA01MRNA0024143, ACHA01MRNA0032156, ACHA01MRNA0037681, ACHA01MRNA0039481, ACHA01MRNA0040223
Metabolism	Global and overview maps	01100 Metabolic pathways (902)	902	K08043	adenylate cyclase 3	ACHA01MRNA0007288, ACHA01MRNA0008369, ACHA01MRNA0011354, ACHA01MRNA0019453, ACHA01MRNA0020078, ACHA01MRNA0024878
Metabolism	Global and overview maps	01100 Metabolic pathways (902)	902	K08044	adenylate cyclase 4	ACHA01MRNA0013117
Metabolism	Global and overview maps	01100 Metabolic pathways (902)	902	K08045	adenylate cyclase 5	ACHA01MRNA0001895, ACHA01MRNA0018740, ACHA01MRNA0023053
Metabolism	Global and overview maps	01100 Metabolic pathways (902)	902	K08046	adenylate cyclase 6	ACHA01MRNA0028160, ACHA01MRNA0032307, ACHA01MRNA0034822, ACHA01MRNA0036944, ACHA01MRNA0036946
Metabolism	Global and overview maps	01100 Metabolic pathways (902)	902	K08047	adenylate cyclase 7	ACHA01MRNA0013270, ACHA01MRNA0038170, ACHA01MRNA0040263
Metabolism	Global and overview maps	01100 Metabolic pathways (902)	902	K08048	adenylate cyclase 8	ACHA01MRNA0002451, ACHA01MRNA0012332, ACHA01MRNA0021043, ACHA01MRNA0027631, ACHA01MRNA0036751, ACHA01MRNA0038064
Metabolism	Global and overview maps	01100 Metabolic pathways (902)	902	K08049	adenylate cyclase 9	ACHA01MRNA0001649, ACHA01MRNA0004504, ACHA01MRNA0008245, ACHA01MRNA0012951, ACHA01MRNA0019518, ACHA01MRNA0023711, ACHA01MRNA0032843, ACHA01MRNA0036489
Metabolism	Global and overview maps	01100 Metabolic pathways (902)	902	K08074	ADP-dependent glucokinase	ACHA01MRNA0006442, ACHA01MRNA0040401
Metabolism	Global and overview maps	01100 Metabolic pathways (902)	902	K08660	cytosolic nonspecific dipeptidase	ACHA01MRNA0015983, ACHA01MRNA0017161, ACHA01MRNA0020090
Metabolism	Global and overview maps	01100 Metabolic pathways (902)	902	K08683	3-hydroxyacyl-CoA dehydrogenase / 3-hydroxy-2-methylbutyryl-CoA dehydrogenase	ACHA01MRNA0003830
Metabolism	Global and overview maps	01100 Metabolic pathways (902)	902	K08718	rod cGMP-specific 3',5'-cyclic phosphodiesterase subunit alpha	ACHA01MRNA0007143, ACHA01MRNA0033714, ACHA01MRNA0035863, ACHA01MRNA0039825
Metabolism	Global and overview maps	01100 Metabolic pathways (902)	902	K08726	soluble epoxide hydrolase / lipid-phosphate phosphatase	ACHA01MRNA0013309, ACHA01MRNA0035155
Metabolism	Global and overview maps	01100 Metabolic pathways (902)	902	K08729	phosphatidylserine synthase 1	ACHA01MRNA0001681, ACHA01MRNA0012042, ACHA01MRNA0014794, ACHA01MRNA0018359, ACHA01MRNA0020880, ACHA01MRNA0039928
Metabolism	Global and overview maps	01100 Metabolic pathways (902)	902	K08744	cardiolipin synthase (CMP-forming)	ACHA01MRNA0014203, ACHA01MRNA0026119
Metabolism	Global and overview maps	01100 Metabolic pathways (902)	902	K08764	sterol carrier protein 2	ACHA01MRNA0001217, ACHA01MRNA0006215, ACHA01MRNA0007848, ACHA01MRNA0030583
Metabolism	Global and overview maps	01100 Metabolic pathways (902)	902	K08963	methylthioribose-1-phosphate isomerase	ACHA01MRNA0010891, ACHA01MRNA0023866
Metabolism	Global and overview maps	01100 Metabolic pathways (902)	902	K08967	1,2-dihydroxy-3-keto-5-methylthiopentene dioxygenase	ACHA01MRNA0000810, ACHA01MRNA0021542
Metabolism	Global and overview maps	01100 Metabolic pathways (902)	902	K09458	3-oxoacyl-[acyl-carrier-protein] synthase II	ACHA01MRNA0021175
Metabolism	Global and overview maps	01100 Metabolic pathways (902)	902	K09478	short/branched chain acyl-CoA dehydrogenase	ACHA01MRNA0014358, ACHA01MRNA0034529
Metabolism	Global and overview maps	01100 Metabolic pathways (902)	902	K09479	very long chain acyl-CoA dehydrogenase	ACHA01MRNA0027650, ACHA01MRNA0035626, ACHA01MRNA0037342
Metabolism	Global and overview maps	01100 Metabolic pathways (902)	902	K09653	C1GALT1-specific chaperone 1	ACHA01MRNA0009374, ACHA01MRNA0017440
Metabolism	Global and overview maps	01100 Metabolic pathways (902)	902	K09654	beta-1,3-N-acetylgalactosaminyltransferase 2	ACHA01MRNA0017695, ACHA01MRNA0020827
Metabolism	Global and overview maps	01100 Metabolic pathways (902)	902	K09656	beta-1,4-N-acetylgalactosaminyltransferase 3	ACHA01MRNA0006683, ACHA01MRNA0010556
Metabolism	Global and overview maps	01100 Metabolic pathways (902)	902	K09657	beta-1,4-N-acetylgalactosaminyltransferase 4	ACHA01MRNA0006305
Metabolism	Global and overview maps	01100 Metabolic pathways (902)	902	K09661	mannosyl alpha-1,6-glycoprotein beta-1,6-N-acetyl-glucosaminyltransferase, isozyme B	ACHA01MRNA0008696, ACHA01MRNA0015147, ACHA01MRNA0018217, ACHA01MRNA0018232, ACHA01MRNA0018226, ACHA01MRNA0020683, ACHA01MRNA0020702
Metabolism	Global and overview maps	01100 Metabolic pathways (902)	902	K09662	N-acetylglucosaminyltransferase 3, mucin type	ACHA01MRNA0017333
Metabolism	Global and overview maps	01100 Metabolic pathways (902)	902	K09663	beta-1,6-N-acetylglucosaminyltransferase 4	ACHA01MRNA0002285
Metabolism	Global and overview maps	01100 Metabolic pathways (902)	902	K09666	beta-1,2-N-acetylglucosaminyltransferase	ACHA01MRNA0004904
Metabolism	Global and overview maps	01100 Metabolic pathways (902)	902	K09668	glycosyltransferase-like protein LARGE	ACHA01MRNA0003580, ACHA01MRNA0024835
Metabolism	Global and overview maps	01100 Metabolic pathways (902)	902	K09672	carbohydrate 4-sulfotransferase 8	ACHA01MRNA0002754, ACHA01MRNA0034471
Metabolism	Global and overview maps	01100 Metabolic pathways (902)	902	K09674	carbohydrate 3-sulfotransferase 10	ACHA01MRNA0006630, ACHA01MRNA0009044, ACHA01MRNA0029167, ACHA01MRNA0032749, ACHA01MRNA0032748
Metabolism	Global and overview maps	01100 Metabolic pathways (902)	902	K09680	type II pantothenate kinase	ACHA01MRNA0008034, ACHA01MRNA0008266, ACHA01MRNA0012640, ACHA01MRNA0012641, ACHA01MRNA0013549, ACHA01MRNA0021440
Metabolism	Global and overview maps	01100 Metabolic pathways (902)	902	K09699	2-oxoisovalerate dehydrogenase E2 component (dihydrolipoyl transacylase)	ACHA01MRNA0004219, ACHA01MRNA0021651
Metabolism	Global and overview maps	01100 Metabolic pathways (902)	902	K09828	Delta24-sterol reductase	ACHA01MRNA0013623, ACHA01MRNA0020723, ACHA01MRNA0029965
Metabolism	Global and overview maps	01100 Metabolic pathways (902)	902	K09880	enolase-phosphatase E1	ACHA01MRNA0021248, ACHA01MRNA0028846
Metabolism	Global and overview maps	01100 Metabolic pathways (902)	902	K09881	acylglycerol kinase	ACHA01MRNA0029922
Metabolism	Global and overview maps	01100 Metabolic pathways (902)	902	K09905	beta-1,4-galactosyltransferase 5	ACHA01MRNA0014243, ACHA01MRNA0017737
Metabolism	Global and overview maps	01100 Metabolic pathways (902)	902	K10105	lipoyltransferase 1	ACHA01MRNA0008514, ACHA01MRNA0014066
Metabolism	Global and overview maps	01100 Metabolic pathways (902)	902	K10106	vitamin K-dependent gamma-carboxylase	ACHA01MRNA0001579, ACHA01MRNA0003195, ACHA01MRNA0004618, ACHA01MRNA0036721
Metabolism	Global and overview maps	01100 Metabolic pathways (902)	902	K10157	galactosylgalactosylxylosylprotein 3-beta-glucuronosyltransferase 2	ACHA01MRNA0024578
Metabolism	Global and overview maps	01100 Metabolic pathways (902)	902	K10158	galactosylgalactosylxylosylprotein 3-beta-glucuronosyltransferase 3	ACHA01MRNA0016835
Metabolism	Global and overview maps	01100 Metabolic pathways (902)	902	K10203	elongation of very long chain fatty acids protein 6	ACHA01MRNA0006579, ACHA01MRNA0007258, ACHA01MRNA0010070, ACHA01MRNA0018855, ACHA01MRNA0025451
Metabolism	Global and overview maps	01100 Metabolic pathways (902)	902	K10207	testosterone 17beta-dehydrogenase (NADP+)	ACHA01MRNA0003303, ACHA01MRNA0024241
Metabolism	Global and overview maps	01100 Metabolic pathways (902)	902	K10226	acyl-CoA 6-desaturase (Delta-6 desaturase)	ACHA01MRNA0002172, ACHA01MRNA0020430, ACHA01MRNA0029678, ACHA01MRNA0039462
Metabolism	Global and overview maps	01100 Metabolic pathways (902)	902	K10244	elongation of very long chain fatty acids protein 5	ACHA01MRNA0010558, ACHA01MRNA0016373
Metabolism	Global and overview maps	01100 Metabolic pathways (902)	902	K10247	elongation of very long chain fatty acids protein 1	ACHA01MRNA0026685, ACHA01MRNA0026791, ACHA01MRNA0029154
Metabolism	Global and overview maps	01100 Metabolic pathways (902)	902	K10249	elongation of very long chain fatty acids protein 4	ACHA01MRNA0021644, ACHA01MRNA0032584, ACHA01MRNA0033379, ACHA01MRNA0036903
Metabolism	Global and overview maps	01100 Metabolic pathways (902)	902	K10250	elongation of very long chain fatty acids protein 7	ACHA01MRNA0003827, ACHA01MRNA0027179
Metabolism	Global and overview maps	01100 Metabolic pathways (902)	902	K10251	17beta-estradiol 17-dehydrogenase / very-long-chain 3-oxoacyl-CoA reductase	ACHA01MRNA0003464, ACHA01MRNA0003463, ACHA01MRNA0013420, ACHA01MRNA0027175
Metabolism	Global and overview maps	01100 Metabolic pathways (902)	902	K10258	very-long-chain enoyl-CoA reductase	ACHA01MRNA0004550, ACHA01MRNA0020181, ACHA01MRNA0023935
Metabolism	Global and overview maps	01100 Metabolic pathways (902)	902	K10524	nicotinamide/nicotinate riboside kinase	ACHA01MRNA0002967, ACHA01MRNA0009364, ACHA01MRNA0016272, ACHA01MRNA0026759, ACHA01MRNA0026758, ACHA01MRNA0038892
Metabolism	Global and overview maps	01100 Metabolic pathways (902)	902	K10532	heparan-alpha-glucosaminide N-acetyltransferase	ACHA01MRNA0015881, ACHA01MRNA0030338, ACHA01MRNA0032158
Metabolism	Global and overview maps	01100 Metabolic pathways (902)	902	K10572	inositol-pentakisphosphate 2-kinase	ACHA01MRNA0027242, ACHA01MRNA0038060
Metabolism	Global and overview maps	01100 Metabolic pathways (902)	902	K10703	very-long-chain (3R)-3-hydroxyacyl-CoA dehydratase	ACHA01MRNA0009130, ACHA01MRNA0009452, ACHA01MRNA0013547, ACHA01MRNA0014539, ACHA01MRNA0015150, ACHA01MRNA0029795, ACHA01MRNA0033261
Metabolism	Global and overview maps	01100 Metabolic pathways (902)	902	K10705	glyceraldehyde-3-phosphate dehydrogenase, spermatogenic	ACHA01MRNA0034174
Metabolism	Global and overview maps	01100 Metabolic pathways (902)	902	K10712	cysteamine dioxygenase	ACHA01MRNA0005270, ACHA01MRNA0011353, ACHA01MRNA0013194, ACHA01MRNA0019177, ACHA01MRNA0030387, ACHA01MRNA0039217
Metabolism	Global and overview maps	01100 Metabolic pathways (902)	902	K10807	ribonucleoside-diphosphate reductase subunit M1	ACHA01MRNA0003145, ACHA01MRNA0009506, ACHA01MRNA0014449
Metabolism	Global and overview maps	01100 Metabolic pathways (902)	902	K10808	ribonucleoside-diphosphate reductase subunit M2	ACHA01MRNA0000178, ACHA01MRNA0000180, ACHA01MRNA0003696, ACHA01MRNA0004345, ACHA01MRNA0010817, ACHA01MRNA0018003, ACHA01MRNA0022293, ACHA01MRNA0029042, ACHA01MRNA0033719, ACHA01MRNA0034194, ACHA01MRNA0037461, ACHA01MRNA0040009
Metabolism	Global and overview maps	01100 Metabolic pathways (902)	902	K11067	N-acetylglutamate synthase	ACHA01MRNA0017202, ACHA01MRNA0023991, ACHA01MRNA0030420, ACHA01MRNA0034001
Metabolism	Global and overview maps	01100 Metabolic pathways (902)	902	K11140	aminopeptidase N	ACHA01MRNA0000779, ACHA01MRNA0000776, ACHA01MRNA0001581, ACHA01MRNA0005574, ACHA01MRNA0011927, ACHA01MRNA0015058, ACHA01MRNA0015057, ACHA01MRNA0016735, ACHA01MRNA0018625, ACHA01MRNA0020817, ACHA01MRNA0022883, ACHA01MRNA0027879, ACHA01MRNA0028888, ACHA01MRNA0037508, ACHA01MRNA0038195
Metabolism	Global and overview maps	01100 Metabolic pathways (902)	902	K11142	cytosol aminopeptidase	ACHA01MRNA0021041, ACHA01MRNA0027276, ACHA01MRNA0030109
Metabolism	Global and overview maps	01100 Metabolic pathways (902)	902	K11146	short-chain dehydrogenase/reductase 3	ACHA01MRNA0003718, ACHA01MRNA0007206
Metabolism	Global and overview maps	01100 Metabolic pathways (902)	902	K11147	dehydrogenase/reductase SDR family member 4	ACHA01MRNA0007184
Metabolism	Global and overview maps	01100 Metabolic pathways (902)	902	K11150	retinol dehydrogenase 8	ACHA01MRNA0000947, ACHA01MRNA0003097, ACHA01MRNA0032577, ACHA01MRNA0036755, ACHA01MRNA0038054
Metabolism	Global and overview maps	01100 Metabolic pathways (902)	902	K11151	retinol dehydrogenase 10	ACHA01MRNA0032919
Metabolism	Global and overview maps	01100 Metabolic pathways (902)	902	K11153	retinol dehydrogenase 12	ACHA01MRNA0003057, ACHA01MRNA0004941, ACHA01MRNA0004940, ACHA01MRNA0006248, ACHA01MRNA0008991, ACHA01MRNA0016902, ACHA01MRNA0032669, ACHA01MRNA0037864, ACHA01MRNA0040539
Metabolism	Global and overview maps	01100 Metabolic pathways (902)	902	K11154	retinol dehydrogenase 16	ACHA01MRNA0011031, ACHA01MRNA0017687, ACHA01MRNA0029751
Metabolism	Global and overview maps	01100 Metabolic pathways (902)	902	K11155	diacylglycerol O-acyltransferase 1	ACHA01MRNA0007675, ACHA01MRNA0010375, ACHA01MRNA0035382, ACHA01MRNA0036869
Metabolism	Global and overview maps	01100 Metabolic pathways (902)	902	K11160	diacylglycerol O-acyltransferase 2	ACHA01MRNA0001179, ACHA01MRNA0014760, ACHA01MRNA0014759, ACHA01MRNA0040729
Metabolism	Global and overview maps	01100 Metabolic pathways (902)	902	K11182	diamine oxidase	ACHA01MRNA0008136, ACHA01MRNA0029419
Metabolism	Global and overview maps	01100 Metabolic pathways (902)	902	K11188	peroxiredoxin 6, 1-Cys peroxiredoxin	ACHA01MRNA0032448, ACHA01MRNA0032752, ACHA01MRNA0037928
Metabolism	Global and overview maps	01100 Metabolic pathways (902)	902	K11204	glutamate--cysteine ligase catalytic subunit	ACHA01MRNA0016363, ACHA01MRNA0027324, ACHA01MRNA0027323
Metabolism	Global and overview maps	01100 Metabolic pathways (902)	902	K11205	glutamate--cysteine ligase regulatory subunit	ACHA01MRNA0036338
Metabolism	Global and overview maps	01100 Metabolic pathways (902)	902	K11214	sedoheptulokinase	ACHA01MRNA0009346, ACHA01MRNA0023241
Metabolism	Global and overview maps	01100 Metabolic pathways (902)	902	K11262	acetyl-CoA carboxylase / biotin carboxylase 1	ACHA01MRNA0004677, ACHA01MRNA0005820, ACHA01MRNA0010503
Metabolism	Global and overview maps	01100 Metabolic pathways (902)	902	K11352	NADH dehydrogenase (ubiquinone) 1 alpha subcomplex subunit 12	ACHA01MRNA0003176, ACHA01MRNA0021961
Metabolism	Global and overview maps	01100 Metabolic pathways (902)	902	K11353	NADH dehydrogenase (ubiquinone) 1 alpha subcomplex subunit 13	ACHA01MRNA0002643	ACHA01MRNA0002643@OnlyDIA
Metabolism	Global and overview maps	01100 Metabolic pathways (902)	902	K11411	NAD-dependent deacetylase sirtuin 1	ACHA01MRNA0005147, ACHA01MRNA0036341
Metabolism	Global and overview maps	01100 Metabolic pathways (902)	902	K11412	NAD+-dependent protein deacetylase sirtuin 2 [EC:2.3.1.286]	ACHA01MRNA0017116, ACHA01MRNA0019041
Metabolism	Global and overview maps	01100 Metabolic pathways (902)	902	K11413	NAD-dependent deacetylase sirtuin 3	ACHA01MRNA0006346
Metabolism	Global and overview maps	01100 Metabolic pathways (902)	902	K11414	NAD+-dependent protein deacetylase sirtuin 4 [EC:2.3.1.286]	ACHA01MRNA0000316, ACHA01MRNA0021720
Metabolism	Global and overview maps	01100 Metabolic pathways (902)	902	K11415	NAD+-dependent protein deacetylase sirtuin 5 [EC:2.3.1.286]	ACHA01MRNA0007642, ACHA01MRNA0016725, ACHA01MRNA0038443
Metabolism	Global and overview maps	01100 Metabolic pathways (902)	902	K11529	glycerate 2-kinase	ACHA01MRNA0037124, ACHA01MRNA0039231
Metabolism	Global and overview maps	01100 Metabolic pathways (902)	902	K11538	isobutyryl-CoA dehydrogenase	ACHA01MRNA0000138, ACHA01MRNA0003646
Metabolism	Global and overview maps	01100 Metabolic pathways (902)	902	K11539	carbonyl reductase 4 / 3-oxoacyl-[acyl-carrier protein] reductase beta subunit [EC:1.1.1.-]	ACHA01MRNA0014536
Metabolism	Global and overview maps	01100 Metabolic pathways (902)	902	K11540	carbamoyl-phosphate synthase / aspartate carbamoyltransferase / dihydroorotase	ACHA01MRNA0000194, ACHA01MRNA0012021, ACHA01MRNA0012475, ACHA01MRNA0013646, ACHA01MRNA0014926, ACHA01MRNA0028988, ACHA01MRNA0028987
Metabolism	Global and overview maps	01100 Metabolic pathways (902)	902	K11787	phosphoribosylamine--glycine ligase / phosphoribosylglycinamide formyltransferase / phosphoribosylformylglycinamidine cyclo-ligase	ACHA01MRNA0012526, ACHA01MRNA0015949, ACHA01MRNA0016677
Metabolism	Global and overview maps	01100 Metabolic pathways (902)	902	K11809	glucose-1,6-bisphosphate synthase	ACHA01MRNA0011489, ACHA01MRNA0017945
Metabolism	Global and overview maps	01100 Metabolic pathways (902)	902	K11987	prostaglandin-endoperoxide synthase 2	ACHA01MRNA0031061, ACHA01MRNA0032808
Metabolism	Global and overview maps	01100 Metabolic pathways (902)	902	K11992	acyl-CoA thioesterase 8	ACHA01MRNA0031305
Metabolism	Global and overview maps	01100 Metabolic pathways (902)	902	K12047	maltase-glucoamylase	ACHA01MRNA0004151, ACHA01MRNA0004150, ACHA01MRNA0008298, ACHA01MRNA0008297, ACHA01MRNA0009286, ACHA01MRNA0009285, ACHA01MRNA0026378, ACHA01MRNA0027297, ACHA01MRNA0028611, ACHA01MRNA0030034, ACHA01MRNA0032699, ACHA01MRNA0034209, ACHA01MRNA0034207, ACHA01MRNA0040163
Metabolism	Global and overview maps	01100 Metabolic pathways (902)	902	K12259	spermine oxidase	ACHA01MRNA0014289, ACHA01MRNA0029235
Metabolism	Global and overview maps	01100 Metabolic pathways (902)	902	K12298	bile salt-stimulated lipase	ACHA01MRNA0014123, ACHA01MRNA0016093
Metabolism	Global and overview maps	01100 Metabolic pathways (902)	902	K12304	soluble calcium-activated nucleotidase 1	ACHA01MRNA0012624, ACHA01MRNA0019003, ACHA01MRNA0029045
Metabolism	Global and overview maps	01100 Metabolic pathways (902)	902	K12309	beta-galactosidase	ACHA01MRNA0001474, ACHA01MRNA0008323, ACHA01MRNA0032476, ACHA01MRNA0033336
Metabolism	Global and overview maps	01100 Metabolic pathways (902)	902	K12316	lysosomal alpha-glucosidase	ACHA01MRNA0011217, ACHA01MRNA0013214, ACHA01MRNA0027772, ACHA01MRNA0029490, ACHA01MRNA0032379, ACHA01MRNA0034356
Metabolism	Global and overview maps	01100 Metabolic pathways (902)	902	K12317	neutral alpha-glucosidase C	ACHA01MRNA0012622, ACHA01MRNA0012621, ACHA01MRNA0018839
Metabolism	Global and overview maps	01100 Metabolic pathways (902)	902	K12318	guanylate cyclase soluble subunit alpha	ACHA01MRNA0006462, ACHA01MRNA0011281, ACHA01MRNA0027674, ACHA01MRNA0029660, ACHA01MRNA0032760
Metabolism	Global and overview maps	01100 Metabolic pathways (902)	902	K12319	guanylate cyclase soluble subunit beta	ACHA01MRNA0003759, ACHA01MRNA0003760, ACHA01MRNA0031141, ACHA01MRNA0034006, ACHA01MRNA0035176
Metabolism	Global and overview maps	01100 Metabolic pathways (902)	902	K12320	heat-stable enterotoxin receptor	ACHA01MRNA0000868, ACHA01MRNA0017635, ACHA01MRNA0023492, ACHA01MRNA0024983, ACHA01MRNA0025804, ACHA01MRNA0035414
Metabolism	Global and overview maps	01100 Metabolic pathways (902)	902	K12321	guanylate cyclase 2D/E	ACHA01MRNA0024043, ACHA01MRNA0029892, ACHA01MRNA0029899, ACHA01MRNA0030547
Metabolism	Global and overview maps	01100 Metabolic pathways (902)	902	K12322	guanylate cyclase 2F	ACHA01MRNA0008561, ACHA01MRNA0014852, ACHA01MRNA0015703, ACHA01MRNA0028807, ACHA01MRNA0038391, ACHA01MRNA0039205
Metabolism	Global and overview maps	01100 Metabolic pathways (902)	902	K12323	atrial natriuretic peptide receptor A	ACHA01MRNA0005205, ACHA01MRNA0006875, ACHA01MRNA0021219, ACHA01MRNA0025080, ACHA01MRNA0029602, ACHA01MRNA0032795, ACHA01MRNA0035143
Metabolism	Global and overview maps	01100 Metabolic pathways (902)	902	K12324	atrial natriuretic peptide receptor B	ACHA01MRNA0000986, ACHA01MRNA0003116, ACHA01MRNA0009836, ACHA01MRNA0017280, ACHA01MRNA0018971, ACHA01MRNA0038625
Metabolism	Global and overview maps	01100 Metabolic pathways (902)	902	K12348	acid ceramidase	ACHA01MRNA0034948
Metabolism	Global and overview maps	01100 Metabolic pathways (902)	902	K12349	neutral ceramidase	ACHA01MRNA0022203, ACHA01MRNA0022202, ACHA01MRNA0037100, ACHA01MRNA0040778
Metabolism	Global and overview maps	01100 Metabolic pathways (902)	902	K12350	sphingomyelin phosphodiesterase	ACHA01MRNA0005729, ACHA01MRNA0019405, ACHA01MRNA0019406, ACHA01MRNA0040237
Metabolism	Global and overview maps	01100 Metabolic pathways (902)	902	K12351	sphingomyelin phosphodiesterase 2	ACHA01MRNA0018091
Metabolism	Global and overview maps	01100 Metabolic pathways (902)	902	K12352	sphingomyelin phosphodiesterase 3	ACHA01MRNA0000536, ACHA01MRNA0018105, ACHA01MRNA0029653
Metabolism	Global and overview maps	01100 Metabolic pathways (902)	902	K12353	sphingomyelin phosphodiesterase 4	ACHA01MRNA0003647, ACHA01MRNA0034882
Metabolism	Global and overview maps	01100 Metabolic pathways (902)	902	K12354	ectonucleotide pyrophosphatase/phosphodiesterase family member 7	ACHA01MRNA0040348
Metabolism	Global and overview maps	01100 Metabolic pathways (902)	902	K12357	sialidase-2/3/4	ACHA01MRNA0009121, ACHA01MRNA0010755, ACHA01MRNA0028783, ACHA01MRNA0035853
Metabolism	Global and overview maps	01100 Metabolic pathways (902)	902	K12373	hexosaminidase	ACHA01MRNA0004214, ACHA01MRNA0016543, ACHA01MRNA0026536, ACHA01MRNA0033432, ACHA01MRNA0033996
Metabolism	Global and overview maps	01100 Metabolic pathways (902)	902	K12405	3-hydroxyacyl-CoA dehydrogenase / 3a,7a,12a-trihydroxy-5b-cholest-24-enoyl-CoA hydratase / enoyl-CoA hydratase 2	ACHA01MRNA0005271, ACHA01MRNA0021609
Metabolism	Global and overview maps	01100 Metabolic pathways (902)	902	K12407	glucokinase	ACHA01MRNA0037663
Metabolism	Global and overview maps	01100 Metabolic pathways (902)	902	K12408	cholest-5-ene-3beta,7alpha-diol 3beta-dehydrogenase	ACHA01MRNA0002308, ACHA01MRNA0009021, ACHA01MRNA0020852
Metabolism	Global and overview maps	01100 Metabolic pathways (902)	902	K12409	bifunctional UDP-N-acetylglucosamine 2-epimerase / N-acetylmannosamine kinase	ACHA01MRNA0023414, ACHA01MRNA0025749, ACHA01MRNA0038499, ACHA01MRNA0038782
Metabolism	Global and overview maps	01100 Metabolic pathways (902)	902	K12657	delta-1-pyrroline-5-carboxylate synthetase	ACHA01MRNA0007574, ACHA01MRNA0019998, ACHA01MRNA0026595, ACHA01MRNA0037155
Metabolism	Global and overview maps	01100 Metabolic pathways (902)	902	K12665	cytochrome P450 family 26 subfamily C	ACHA01MRNA0001274, ACHA01MRNA0005163, ACHA01MRNA0007940
Metabolism	Global and overview maps	01100 Metabolic pathways (902)	902	K12666	oligosaccharyltransferase complex subunit alpha (ribophorin I)	ACHA01MRNA0006138, ACHA01MRNA0008838, ACHA01MRNA0014446
Metabolism	Global and overview maps	01100 Metabolic pathways (902)	902	K12667	oligosaccharyltransferase complex subunit delta (ribophorin II)	ACHA01MRNA0026875, ACHA01MRNA0036718
Metabolism	Global and overview maps	01100 Metabolic pathways (902)	902	K12668	oligosaccharyltransferase complex subunit epsilon	ACHA01MRNA0038612
Metabolism	Global and overview maps	01100 Metabolic pathways (902)	902	K12669	oligosaccharyltransferase complex subunit gamma	ACHA01MRNA0040192
Metabolism	Global and overview maps	01100 Metabolic pathways (902)	902	K12670	oligosaccharyltransferase complex subunit beta	ACHA01MRNA0011144
Metabolism	Global and overview maps	01100 Metabolic pathways (902)	902	K13051	L-asparaginase / beta-aspartyl-peptidase [EC:3.5.1.1 3.4.19.5]	ACHA01MRNA0008019, ACHA01MRNA0012905, ACHA01MRNA0017113
Metabolism	Global and overview maps	01100 Metabolic pathways (902)	902	K13240	nitric-oxide synthase, brain	ACHA01MRNA0002852, ACHA01MRNA0013353, ACHA01MRNA0036016
Metabolism	Global and overview maps	01100 Metabolic pathways (902)	902	K13248	pyridoxal phosphate phosphatase PHOSPHO2	ACHA01MRNA0029543
Metabolism	Global and overview maps	01100 Metabolic pathways (902)	902	K13273	phosphomevalonate kinase	ACHA01MRNA0016744
Metabolism	Global and overview maps	01100 Metabolic pathways (902)	902	K13293	cAMP-specific phosphodiesterase 4	ACHA01MRNA0004344, ACHA01MRNA0006512, ACHA01MRNA0014433, ACHA01MRNA0017534, ACHA01MRNA0017781, ACHA01MRNA0018520, ACHA01MRNA0021142, ACHA01MRNA0021201, ACHA01MRNA0025082, ACHA01MRNA0027912, ACHA01MRNA0029359, ACHA01MRNA0033045, ACHA01MRNA0038651, ACHA01MRNA0039124, ACHA01MRNA0039283
Metabolism	Global and overview maps	01100 Metabolic pathways (902)	902	K13296	cGMP-inhibited 3',5'-cyclic phosphodiesterase B	ACHA01MRNA0012469, ACHA01MRNA0037303, ACHA01MRNA0040772
Metabolism	Global and overview maps	01100 Metabolic pathways (902)	902	K13298	dual 3',5'-cyclic-AMP and -GMP phosphodiesterase 11	ACHA01MRNA0004988, ACHA01MRNA0017735, ACHA01MRNA0036772
Metabolism	Global and overview maps	01100 Metabolic pathways (902)	902	K13299	glutathione S-transferase kappa 1	ACHA01MRNA0003922
Metabolism	Global and overview maps	01100 Metabolic pathways (902)	902	K13370	17beta-estradiol 17-dehydrogenase / 3alpha(17beta)-hydroxysteroid dehydrogenase (NAD+)	ACHA01MRNA0003619, ACHA01MRNA0005453, ACHA01MRNA0019988
Metabolism	Global and overview maps	01100 Metabolic pathways (902)	902	K13373	17beta-estradiol 17-dehydrogenase / 3beta-hydroxysteroid 3-dehydrogenase	ACHA01MRNA0003788, ACHA01MRNA0012097
Metabolism	Global and overview maps	01100 Metabolic pathways (902)	902	K13402	monofunctional C1-tetrahydrofolate synthase, mitochondrial	ACHA01MRNA0006905, ACHA01MRNA0016849, ACHA01MRNA0039873
Metabolism	Global and overview maps	01100 Metabolic pathways (902)	902	K13403	methylenetetrahydrofolate dehydrogenase(NAD+) / 5,10-methenyltetrahydrofolate cyclohydrolase	ACHA01MRNA0005124, ACHA01MRNA0023095, ACHA01MRNA0030204, ACHA01MRNA0031710, ACHA01MRNA0033460, ACHA01MRNA0035187
Metabolism	Global and overview maps	01100 Metabolic pathways (902)	902	K13421	uridine monophosphate synthetase	ACHA01MRNA0017015, ACHA01MRNA0027691
Metabolism	Global and overview maps	01100 Metabolic pathways (902)	902	K13499	chondroitin sulfate synthase	ACHA01MRNA0012676, ACHA01MRNA0021876
Metabolism	Global and overview maps	01100 Metabolic pathways (902)	902	K13506	glycerol-3-phosphate O-acyltransferase 3/4	ACHA01MRNA0005422, ACHA01MRNA0005421, ACHA01MRNA0006384, ACHA01MRNA0009269, ACHA01MRNA0026186, ACHA01MRNA0029900
Metabolism	Global and overview maps	01100 Metabolic pathways (902)	902	K13509	lysophosphatidate acyltransferase	ACHA01MRNA0009712, ACHA01MRNA0017155
Metabolism	Global and overview maps	01100 Metabolic pathways (902)	902	K13510	lysophosphatidylcholine acyltransferase / lyso-PAF acetyltransferase	ACHA01MRNA0006755, ACHA01MRNA0013161, ACHA01MRNA0017030, ACHA01MRNA0023949, ACHA01MRNA0033960, ACHA01MRNA0037517
Metabolism	Global and overview maps	01100 Metabolic pathways (902)	902	K13512	lysophospholipid acyltransferase	ACHA01MRNA0007048, ACHA01MRNA0022760, ACHA01MRNA0028310, ACHA01MRNA0032192
Metabolism	Global and overview maps	01100 Metabolic pathways (902)	902	K13513	lysocardiolipin and lysophospholipid acyltransferase	ACHA01MRNA0006078, ACHA01MRNA0017465
Metabolism	Global and overview maps	01100 Metabolic pathways (902)	902	K13517	lysophospholipid acyltransferase 1/2	ACHA01MRNA0010105, ACHA01MRNA0019474, ACHA01MRNA0026735, ACHA01MRNA0039505
Metabolism	Global and overview maps	01100 Metabolic pathways (902)	902	K13523	lysophosphatidic acid acyltransferase / lysophosphatidylinositol acyltransferase	ACHA01MRNA0031397, ACHA01MRNA0033239, ACHA01MRNA0034216
Metabolism	Global and overview maps	01100 Metabolic pathways (902)	902	K13524	4-aminobutyrate aminotransferase / (S)-3-amino-2-methylpropionate transaminase	ACHA01MRNA0024046, ACHA01MRNA0031989
Metabolism	Global and overview maps	01100 Metabolic pathways (902)	902	K13566	omega-amidase	ACHA01MRNA0025921, ACHA01MRNA0030450
Metabolism	Global and overview maps	01100 Metabolic pathways (902)	902	K13644	choline/ethanolamine phosphotransferase	ACHA01MRNA0005298
Metabolism	Global and overview maps	01100 Metabolic pathways (902)	902	K13711	phosphatidylinositol 4-kinase type 2	ACHA01MRNA0016772, ACHA01MRNA0020757, ACHA01MRNA0026777, ACHA01MRNA0034892, ACHA01MRNA0034893, ACHA01MRNA0036812
Metabolism	Global and overview maps	01100 Metabolic pathways (902)	902	K13712	phosphatidylinositol-4-phosphate 5-kinase-like protein 1	ACHA01MRNA0033340
Metabolism	Global and overview maps	01100 Metabolic pathways (902)	902	K13748	alpha-1,3-mannosylglycoprotein beta-1,4-N-acetylglucosaminyltransferase C	ACHA01MRNA0002117, ACHA01MRNA0021040, ACHA01MRNA0024716, ACHA01MRNA0029241, ACHA01MRNA0029621
Metabolism	Global and overview maps	01100 Metabolic pathways (902)	902	K13755	calcium/calmodulin-dependent 3',5'-cyclic nucleotide phosphodiesterase	ACHA01MRNA0003237, ACHA01MRNA0008430, ACHA01MRNA0011576, ACHA01MRNA0017183, ACHA01MRNA0035516
Metabolism	Global and overview maps	01100 Metabolic pathways (902)	902	K13756	rod cGMP-specific 3',5'-cyclic phosphodiesterase subunit beta	ACHA01MRNA0024779, ACHA01MRNA0030887
Metabolism	Global and overview maps	01100 Metabolic pathways (902)	902	K13757	cone cGMP-specific 3',5'-cyclic phosphodiesterase subunit alpha'	ACHA01MRNA0004899, ACHA01MRNA0008694
Metabolism	Global and overview maps	01100 Metabolic pathways (902)	902	K13758	retinal rod rhodopsin-sensitive cGMP 3',5'-cyclic phosphodiesterase subunit delta	ACHA01MRNA0003168
Metabolism	Global and overview maps	01100 Metabolic pathways (902)	902	K13759	retinal rod rhodopsin-sensitive cGMP 3',5'-cyclic phosphodiesterase subunit gamma	ACHA01MRNA0016540
Metabolism	Global and overview maps	01100 Metabolic pathways (902)	902	K13761	high affinity cGMP-specific 3',5'-cyclic phosphodiesterase 9	ACHA01MRNA0011539, ACHA01MRNA0012371, ACHA01MRNA0019772
Metabolism	Global and overview maps	01100 Metabolic pathways (902)	902	K13762	cGMP-specific 3',5'-cyclic phosphodiesterase	ACHA01MRNA0038581
Metabolism	Global and overview maps	01100 Metabolic pathways (902)	902	K13800	UMP-CMP kinase	ACHA01MRNA0008865, ACHA01MRNA0020122
Metabolism	Global and overview maps	01100 Metabolic pathways (902)	902	K13809	UMP-CMP kinase 2, mitochondrial	ACHA01MRNA0031586, ACHA01MRNA0039845
Metabolism	Global and overview maps	01100 Metabolic pathways (902)	902	K13811	3'-phosphoadenosine 5'-phosphosulfate synthase	ACHA01MRNA0008373, ACHA01MRNA0015978, ACHA01MRNA0021744, ACHA01MRNA0036596, ACHA01MRNA0037826, ACHA01MRNA0037987
Metabolism	Global and overview maps	01100 Metabolic pathways (902)	902	K13937	hexose-6-phosphate dehydrogenase	ACHA01MRNA0011230, ACHA01MRNA0020049
Metabolism	Global and overview maps	01100 Metabolic pathways (902)	902	K13987	ADP-sugar pyrophosphatase / 8-oxo-dGDP phosphatase / ADP-D-ribose pyrophosphorylase	ACHA01MRNA0000982, ACHA01MRNA0035648	ACHA01MRNA0000982@OnlyDIA
Metabolism	Global and overview maps	01100 Metabolic pathways (902)	902	K13988	ADP-ribose pyrophosphatase	ACHA01MRNA0040642, ACHA01MRNA0040782
Metabolism	Global and overview maps	01100 Metabolic pathways (902)	902	K13990	glutamate formiminotransferase / formiminotetrahydrofolate cyclodeaminase	ACHA01MRNA0013512
Metabolism	Global and overview maps	01100 Metabolic pathways (902)	902	K13997	dihydrolipoamide dehydrogenase-binding protein of pyruvate dehydrogenase complex	ACHA01MRNA0024619
Metabolism	Global and overview maps	01100 Metabolic pathways (902)	902	K14074	pancreatic lipase-related protein 1	ACHA01MRNA0005187
Metabolism	Global and overview maps	01100 Metabolic pathways (902)	902	K14085	aldehyde dehydrogenase family 7 member A1	ACHA01MRNA0005948
Metabolism	Global and overview maps	01100 Metabolic pathways (902)	902	K14156	choline/ethanolamine kinase	ACHA01MRNA0012298, ACHA01MRNA0017359, ACHA01MRNA0028536, ACHA01MRNA0036399, ACHA01MRNA0039632
Metabolism	Global and overview maps	01100 Metabolic pathways (902)	902	K14163	bifunctional glutamyl/prolyl-tRNA synthetase	ACHA01MRNA0031123, ACHA01MRNA0031558, ACHA01MRNA0034704, ACHA01MRNA0036614
Metabolism	Global and overview maps	01100 Metabolic pathways (902)	902	K14286	ethanolamine-phosphate phospho-lyase	ACHA01MRNA0021709, ACHA01MRNA0025106
Metabolism	Global and overview maps	01100 Metabolic pathways (902)	902	K14379	tartrate-resistant acid phosphatase type 5	ACHA01MRNA0000730, ACHA01MRNA0004553, ACHA01MRNA0022072
Metabolism	Global and overview maps	01100 Metabolic pathways (902)	902	K14394	low molecular weight phosphotyrosine protein phosphatase	ACHA01MRNA0018566
Metabolism	Global and overview maps	01100 Metabolic pathways (902)	902	K14410	lysosomal acid phosphatase	ACHA01MRNA0000790, ACHA01MRNA0038895
Metabolism	Global and overview maps	01100 Metabolic pathways (902)	902	K14454	aspartate aminotransferase, cytoplasmic	ACHA01MRNA0000183, ACHA01MRNA0023344, ACHA01MRNA0040627
Metabolism	Global and overview maps	01100 Metabolic pathways (902)	902	K14455	aspartate aminotransferase, mitochondrial	ACHA01MRNA0008103, ACHA01MRNA0017203
Metabolism	Global and overview maps	01100 Metabolic pathways (902)	902	K14621	phospholipase B1, membrane-associated	ACHA01MRNA0001151, ACHA01MRNA0007555, ACHA01MRNA0008800, ACHA01MRNA0009735, ACHA01MRNA0036560
Metabolism	Global and overview maps	01100 Metabolic pathways (902)	902	K14634	fructose-2,6-bisphosphatase	ACHA01MRNA0015878, ACHA01MRNA0016409
Metabolism	Global and overview maps	01100 Metabolic pathways (902)	902	K14677	aminoacylase	ACHA01MRNA0001566
Metabolism	Global and overview maps	01100 Metabolic pathways (902)	902	K14756	klotho	ACHA01MRNA0005983, ACHA01MRNA0011107
Metabolism	Global and overview maps	01100 Metabolic pathways (902)	902	K15013	long-chain-fatty-acid--CoA ligase ACSBG	ACHA01MRNA0004333, ACHA01MRNA0005920, ACHA01MRNA0022409, ACHA01MRNA0027000, ACHA01MRNA0032799, ACHA01MRNA0037152, ACHA01MRNA0039000
Metabolism	Global and overview maps	01100 Metabolic pathways (902)	902	K15374	trafficking kinesin-binding protein 2	ACHA01MRNA0017228
Metabolism	Global and overview maps	01100 Metabolic pathways (902)	902	K15376	gephyrin	ACHA01MRNA0001744, ACHA01MRNA0022604, ACHA01MRNA0036060
Metabolism	Global and overview maps	01100 Metabolic pathways (902)	902	K15717	prostamide/prostaglandin F2alpha synthase	ACHA01MRNA0030427, ACHA01MRNA0033353
Metabolism	Global and overview maps	01100 Metabolic pathways (902)	902	K15728	phosphatidate phosphatase LPIN	ACHA01MRNA0000300, ACHA01MRNA0014064, ACHA01MRNA0019176, ACHA01MRNA0025899, ACHA01MRNA0027077, ACHA01MRNA0027282, ACHA01MRNA0032178, ACHA01MRNA0034449, ACHA01MRNA0035844, ACHA01MRNA0036194, ACHA01MRNA0036424, ACHA01MRNA0038884
Metabolism	Global and overview maps	01100 Metabolic pathways (902)	902	K15730	cytosolic prostaglandin-E synthase	ACHA01MRNA0014067, ACHA01MRNA0018634, ACHA01MRNA0028365
Metabolism	Global and overview maps	01100 Metabolic pathways (902)	902	K15759	inositol monophosphatase 3	ACHA01MRNA0019081
Metabolism	Global and overview maps	01100 Metabolic pathways (902)	902	K15779	phosphoglucomutase / phosphopentomutase	ACHA01MRNA0010535
Metabolism	Global and overview maps	01100 Metabolic pathways (902)	902	K15789	threonine 3-dehydrogenase	ACHA01MRNA0002879, ACHA01MRNA0031097, ACHA01MRNA0036191, ACHA01MRNA0038162
Metabolism	Global and overview maps	01100 Metabolic pathways (902)	902	K15791	probable 2-oxoglutarate dehydrogenase E1 component DHKTD1 [EC:1.2.4.2]	ACHA01MRNA0004424, ACHA01MRNA0018283
Metabolism	Global and overview maps	01100 Metabolic pathways (902)	902	K15909	phosphatidylinositol-3,4,5-trisphosphate 5-phosphatase 2	ACHA01MRNA0000843, ACHA01MRNA0003084, ACHA01MRNA0022137, ACHA01MRNA0028856, ACHA01MRNA0034478, ACHA01MRNA0038906, ACHA01MRNA0038903
Metabolism	Global and overview maps	01100 Metabolic pathways (902)	902	K16190	glucuronokinase	ACHA01MRNA0038150
Metabolism	Global and overview maps	01100 Metabolic pathways (902)	902	K16330	pseudouridylate synthase / pseudouridine kinase	ACHA01MRNA0021839, ACHA01MRNA0038687
Metabolism	Global and overview maps	01100 Metabolic pathways (902)	902	K16342	cytosolic phospholipase A2	ACHA01MRNA0017623, ACHA01MRNA0028839, ACHA01MRNA0036109
Metabolism	Global and overview maps	01100 Metabolic pathways (902)	902	K16343	calcium-independent phospholipase A2	ACHA01MRNA0023176, ACHA01MRNA0032771, ACHA01MRNA0032772, ACHA01MRNA0035588, ACHA01MRNA0038462
Metabolism	Global and overview maps	01100 Metabolic pathways (902)	902	K16794	platelet-activating factor acetylhydrolase IB subunit alpha	ACHA01MRNA0031790, ACHA01MRNA0040334
Metabolism	Global and overview maps	01100 Metabolic pathways (902)	902	K16795	platelet-activating factor acetylhydrolase IB subunit beta/gamma	ACHA01MRNA0008639, ACHA01MRNA0016676, ACHA01MRNA0033674
Metabolism	Global and overview maps	01100 Metabolic pathways (902)	902	K16816	patatin-like phospholipase domain-containing protein 2	ACHA01MRNA0003331, ACHA01MRNA0009163, ACHA01MRNA0027147, ACHA01MRNA0028178, ACHA01MRNA0031799, ACHA01MRNA0040824
Metabolism	Global and overview maps	01100 Metabolic pathways (902)	902	K16817	HRAS-like suppressor 3	ACHA01MRNA0036538, ACHA01MRNA0038026
Metabolism	Global and overview maps	01100 Metabolic pathways (902)	902	K16855	U8 snoRNA-decapping enzyme	ACHA01MRNA0017020, ACHA01MRNA0036307
Metabolism	Global and overview maps	01100 Metabolic pathways (902)	902	K16860	phospholipase D3/4	ACHA01MRNA0011857, ACHA01MRNA0016017, ACHA01MRNA0016387, ACHA01MRNA0032144, ACHA01MRNA0033092, ACHA01MRNA0035557
Metabolism	Global and overview maps	01100 Metabolic pathways (902)	902	K16904	dCTP diphosphatase	ACHA01MRNA0020842, ACHA01MRNA0028356
Metabolism	Global and overview maps	01100 Metabolic pathways (902)	902	K17108	non-lysosomal glucosylceramidase	ACHA01MRNA0017165, ACHA01MRNA0034542
Metabolism	Global and overview maps	01100 Metabolic pathways (902)	902	K17285	methanethiol oxidase [EC:1.8.3.4]	ACHA01MRNA0009085, ACHA01MRNA0027812
Metabolism	Global and overview maps	01100 Metabolic pathways (902)	902	K17398	DNA (cytosine-5)-methyltransferase 3A	ACHA01MRNA0002601, ACHA01MRNA0006761, ACHA01MRNA0037827, ACHA01MRNA0038340, ACHA01MRNA0040744
Metabolism	Global and overview maps	01100 Metabolic pathways (902)	902	K17399	DNA (cytosine-5)-methyltransferase 3B	ACHA01MRNA0002347, ACHA01MRNA0004031, ACHA01MRNA0017379, ACHA01MRNA0024941, ACHA01MRNA0029067, ACHA01MRNA0029384
Metabolism	Global and overview maps	01100 Metabolic pathways (902)	902	K17497	phosphomannomutase	ACHA01MRNA0012857, ACHA01MRNA0019343, ACHA01MRNA0024313
Metabolism	Global and overview maps	01100 Metabolic pathways (902)	902	K17547	glycoprotein-mannosyl O6-kinase	ACHA01MRNA0002808
Metabolism	Global and overview maps	01100 Metabolic pathways (902)	902	K17724	aconitate decarboxylase	ACHA01MRNA0000881, ACHA01MRNA0000885, ACHA01MRNA0002402, ACHA01MRNA0003177, ACHA01MRNA0005058, ACHA01MRNA0006467, ACHA01MRNA0009080, ACHA01MRNA0009402, ACHA01MRNA0011929, ACHA01MRNA0017890, ACHA01MRNA0020911, ACHA01MRNA0023802, ACHA01MRNA0024697, ACHA01MRNA0025841, ACHA01MRNA0026692, ACHA01MRNA0026694, ACHA01MRNA0027050, ACHA01MRNA0027789, ACHA01MRNA0030150, ACHA01MRNA0033026, ACHA01MRNA0033067, …
Metabolism	Global and overview maps	01100 Metabolic pathways (902)	902	K17725	sulfur dioxygenase	ACHA01MRNA0003241
Metabolism	Global and overview maps	01100 Metabolic pathways (902)	902	K17726	leukotriene-B4 20-monooxygenase / phylloquinone omega-hydroxylase	ACHA01MRNA0009232, ACHA01MRNA0024685, ACHA01MRNA0024684
Metabolism	Global and overview maps	01100 Metabolic pathways (902)	902	K17989	L-serine/L-threonine ammonia-lyase	ACHA01MRNA0011811, ACHA01MRNA0013336, ACHA01MRNA0029215, ACHA01MRNA0033669
Metabolism	Global and overview maps	01100 Metabolic pathways (902)	902	K18081	myotubularin-related protein 1/2	ACHA01MRNA0008258, ACHA01MRNA0028245
Metabolism	Global and overview maps	01100 Metabolic pathways (902)	902	K18082	myotubularin-related protein 3/4	ACHA01MRNA0018214, ACHA01MRNA0018213, ACHA01MRNA0030849, ACHA01MRNA0039667
Metabolism	Global and overview maps	01100 Metabolic pathways (902)	902	K18083	myotubularin-related protein 6/7/8	ACHA01MRNA0002970, ACHA01MRNA0005404, ACHA01MRNA0016565, ACHA01MRNA0019350, ACHA01MRNA0030641, ACHA01MRNA0030918, ACHA01MRNA0038693
Metabolism	Global and overview maps	01100 Metabolic pathways (902)	902	K18086	myotubularin-related protein 14	ACHA01MRNA0021056, ACHA01MRNA0024709
Metabolism	Global and overview maps	01100 Metabolic pathways (902)	902	K18201	hydroxylysine kinase	ACHA01MRNA0008738
Metabolism	Global and overview maps	01100 Metabolic pathways (902)	902	K18202	5-phosphonooxy-L-lysine phospho-lyase	ACHA01MRNA0021948
Metabolism	Global and overview maps	01100 Metabolic pathways (902)	902	K18245	carbonic anhydrase 2	ACHA01MRNA0003908, ACHA01MRNA0004470, ACHA01MRNA0018559
Metabolism	Global and overview maps	01100 Metabolic pathways (902)	902	K18246	carbonic anhydrase 4	ACHA01MRNA0001987, ACHA01MRNA0002270, ACHA01MRNA0021528, ACHA01MRNA0021732, ACHA01MRNA0028929, ACHA01MRNA0039563
Metabolism	Global and overview maps	01100 Metabolic pathways (902)	902	K18283	cGMP-dependent 3',5'-cyclic phosphodiesterase	ACHA01MRNA0025935, ACHA01MRNA0029024, ACHA01MRNA0030898
Metabolism	Global and overview maps	01100 Metabolic pathways (902)	902	K18334	L-fuconate dehydratase	ACHA01MRNA0032488
Metabolism	Global and overview maps	01100 Metabolic pathways (902)	902	K18424	ectonucleotide pyrophosphatase/phosphodiesterase family member 4	ACHA01MRNA0015648, ACHA01MRNA0015647, ACHA01MRNA0020231
Metabolism	Global and overview maps	01100 Metabolic pathways (902)	902	K18426	ethylmalonyl-CoA/methylmalonyl-CoA decarboxylase	ACHA01MRNA0023261
Metabolism	Global and overview maps	01100 Metabolic pathways (902)	902	K18436	high affinity cAMP-specific 3',5'-cyclic phosphodiesterase 7	ACHA01MRNA0004395, ACHA01MRNA0008257, ACHA01MRNA0019689, ACHA01MRNA0031038
Metabolism	Global and overview maps	01100 Metabolic pathways (902)	902	K18437	high affinity cAMP-specific and IBMX-insensitive 3',5'-cyclic phosphodiesterase 8	ACHA01MRNA0007327, ACHA01MRNA0012566, ACHA01MRNA0018260, ACHA01MRNA0032953, ACHA01MRNA0034330
Metabolism	Global and overview maps	01100 Metabolic pathways (902)	902	K18438	cAMP and cAMP-inhibited cGMP 3',5'-cyclic phosphodiesterase 10	ACHA01MRNA0016235, ACHA01MRNA0023729
Metabolism	Global and overview maps	01100 Metabolic pathways (902)	902	K18532	adenylate kinase	ACHA01MRNA0021439, ACHA01MRNA0025174
Metabolism	Global and overview maps	01100 Metabolic pathways (902)	902	K18533	adenylate/nucleoside-diphosphate kinase	ACHA01MRNA0030132, ACHA01MRNA0034985
Metabolism	Global and overview maps	01100 Metabolic pathways (902)	902	K18592	gamma-glutamyltranspeptidase / glutathione hydrolase / leukotriene-C4 hydrolase	ACHA01MRNA0001637, ACHA01MRNA0004022, ACHA01MRNA0005962, ACHA01MRNA0008803, ACHA01MRNA0009278, ACHA01MRNA0016010, ACHA01MRNA0016315, ACHA01MRNA0017069, ACHA01MRNA0017324, ACHA01MRNA0026740, ACHA01MRNA0028404
Metabolism	Global and overview maps	01100 Metabolic pathways (902)	902	K18660	malonyl-CoA/methylmalonyl-CoA synthetase	ACHA01MRNA0010827, ACHA01MRNA0014780, ACHA01MRNA0034729
Metabolism	Global and overview maps	01100 Metabolic pathways (902)	902	K18966	sulfinoalanine decarboxylase / aspartate 1-decarboxylase	ACHA01MRNA0009377, ACHA01MRNA0015091, ACHA01MRNA0015080, ACHA01MRNA0038112
Metabolism	Global and overview maps	01100 Metabolic pathways (902)	902	K19006	phosphatidylinositol phospholipase C, eta	ACHA01MRNA0008951, ACHA01MRNA0008952, ACHA01MRNA0015341, ACHA01MRNA0017849, ACHA01MRNA0017848, ACHA01MRNA0023201, ACHA01MRNA0023326, ACHA01MRNA0023453, ACHA01MRNA0024997, ACHA01MRNA0028844, ACHA01MRNA0029396, ACHA01MRNA0038425
Metabolism	Global and overview maps	01100 Metabolic pathways (902)	902	K19007	lysophosphatidiate acyltransferase	ACHA01MRNA0025691
Metabolism	Global and overview maps	01100 Metabolic pathways (902)	902	K19021	cGMP-inhibited 3',5'-cyclic phosphodiesterase A	ACHA01MRNA0004545, ACHA01MRNA0012498, ACHA01MRNA0012957, ACHA01MRNA0013664, ACHA01MRNA0021686, ACHA01MRNA0022977, ACHA01MRNA0029759, ACHA01MRNA0033270, ACHA01MRNA0034137, ACHA01MRNA0034461
Metabolism	Global and overview maps	01100 Metabolic pathways (902)	902	K19028	6-phosphofructo-2-kinase / fructose-2,6-biphosphatase 1	ACHA01MRNA0025304
Metabolism	Global and overview maps	01100 Metabolic pathways (902)	902	K19029	6-phosphofructo-2-kinase / fructose-2,6-biphosphatase 2	ACHA01MRNA0010258, ACHA01MRNA0014701, ACHA01MRNA0028827, ACHA01MRNA0039477
Metabolism	Global and overview maps	01100 Metabolic pathways (902)	902	K19269	phosphoglycolate phosphatase	ACHA01MRNA0013185
Metabolism	Global and overview maps	01100 Metabolic pathways (902)	902	K19572	adenosine deaminase CECR1	ACHA01MRNA0016386, ACHA01MRNA0018274, ACHA01MRNA0036990, ACHA01MRNA0036988
Metabolism	Global and overview maps	01100 Metabolic pathways (902)	902	K19801	phosphatidylinositol 4-kinase B	ACHA01MRNA0000269, ACHA01MRNA0015006, ACHA01MRNA0016490, ACHA01MRNA0025253, ACHA01MRNA0027646, ACHA01MRNA0028151
Metabolism	Global and overview maps	01100 Metabolic pathways (902)	902	K19872	fukutin	ACHA01MRNA0009620, ACHA01MRNA0023566
Metabolism	Global and overview maps	01100 Metabolic pathways (902)	902	K19873	fukutin-related protein	ACHA01MRNA0035126
Metabolism	Global and overview maps	01100 Metabolic pathways (902)	902	K19970	5'-nucleotidase	ACHA01MRNA0032179
Metabolism	Global and overview maps	01100 Metabolic pathways (902)	902	K20278	inositol polyphosphate 5-phosphatase INPP5E	ACHA01MRNA0015512, ACHA01MRNA0018343, ACHA01MRNA0025326
Metabolism	Global and overview maps	01100 Metabolic pathways (902)	902	K20279	synaptojanin	ACHA01MRNA0000402, ACHA01MRNA0003480, ACHA01MRNA0003857, ACHA01MRNA0009680
Metabolism	Global and overview maps	01100 Metabolic pathways (902)	902	K20736	alpha-1,3-galactosyltransferase 2	ACHA01MRNA0020236, ACHA01MRNA0024690, ACHA01MRNA0039108
Metabolism	Global and overview maps	01100 Metabolic pathways (902)	902	K20838	N-acetyltransferase 8	ACHA01MRNA0003434, ACHA01MRNA0005787, ACHA01MRNA0007581, ACHA01MRNA0034398
Metabolism	Global and overview maps	01100 Metabolic pathways (902)	902	K20967	GTP 3',8-cyclase / cyclic pyranopterin monophosphate synthase	ACHA01MRNA0013284, ACHA01MRNA0013326, ACHA01MRNA0031667, ACHA01MRNA0032652, ACHA01MRNA0037308
Metabolism	Global and overview maps	01100 Metabolic pathways (902)	902	K21031	D-ribitol-5-phosphate cytidylyltransferase	ACHA01MRNA0005358, ACHA01MRNA0005357, ACHA01MRNA0021645, ACHA01MRNA0023552
Metabolism	Global and overview maps	01100 Metabolic pathways (902)	902	K21032	beta-1,4-glucuronyltransferase 1	ACHA01MRNA0026655
Metabolism	Global and overview maps	01100 Metabolic pathways (902)	902	K21052	ribitol beta-1,4-xylosyltransferase	ACHA01MRNA0011101, ACHA01MRNA0011415
Metabolism	Global and overview maps	01100 Metabolic pathways (902)	902	K21138	guanosine-3',5'-bis(diphosphate) 3'-pyrophosphohydrolase	ACHA01MRNA0038459, ACHA01MRNA0039730
Metabolism	Global and overview maps	01100 Metabolic pathways (902)	902	K21289	phosphatidylinositol-4,5-bisphosphate 3-kinase catalytic subunit gamma	ACHA01MRNA0000458, ACHA01MRNA0004161, ACHA01MRNA0012467, ACHA01MRNA0021958, ACHA01MRNA0025777
Metabolism	Global and overview maps	01100 Metabolic pathways (902)	902	K21418	heme oxygenase 2	ACHA01MRNA0008488, ACHA01MRNA0021637, ACHA01MRNA0027745, ACHA01MRNA0037463
Metabolism	Global and overview maps	01100 Metabolic pathways (902)	902	K21456	glutathione synthase	ACHA01MRNA0001007, ACHA01MRNA0019960, ACHA01MRNA0025994, ACHA01MRNA0026951
Metabolism	Global and overview maps	01100 Metabolic pathways (902)	902	K21749	N-acylneuraminate/3-deoxy-D-glycero-D-galacto-nononate cytidylyltransferase	ACHA01MRNA0006015, ACHA01MRNA0007590, ACHA01MRNA0014500, ACHA01MRNA0021880, ACHA01MRNA0025021, ACHA01MRNA0031269, ACHA01MRNA0032070, ACHA01MRNA0033322
Metabolism	Global and overview maps	01100 Metabolic pathways (902)	902	K21797	phosphatidylinositol 4-phosphatase	ACHA01MRNA0010061, ACHA01MRNA0033716, ACHA01MRNA0034955, ACHA01MRNA0036575
Metabolism	Global and overview maps	01100 Metabolic pathways (902)	902	K21798	phosphatidylinositol 4-phosphatase	ACHA01MRNA0031285
Metabolism	Global and overview maps	01100 Metabolic pathways (902)	902	K22210	D-glutamate cyclase	ACHA01MRNA0007001, ACHA01MRNA0028539, ACHA01MRNA0038285
Metabolism	Global and overview maps	01100 Metabolic pathways (902)	902	K22283	hepatic triacylglycerol lipase	ACHA01MRNA0017908, ACHA01MRNA0027155
Metabolism	Global and overview maps	01100 Metabolic pathways (902)	902	K22284	endothelial lipase	ACHA01MRNA0016829, ACHA01MRNA0034509
Metabolism	Global and overview maps	01100 Metabolic pathways (902)	902	K22470	eukaryotic sulfide quinone oxidoreductase	ACHA01MRNA0025697
Metabolism	Global and overview maps	01100 Metabolic pathways (902)	902	K22540	3-hydroxyacyl-thioester dehydratase, animal type [EC:4.2.1.-]	ACHA01MRNA0016709, ACHA01MRNA0033448
Metabolism	Global and overview maps	01100 Metabolic pathways (902)	902	K22600	guanylate cyclase 2G [EC:4.6.1.2]	ACHA01MRNA0013520, ACHA01MRNA0021900, ACHA01MRNA0028308
Metabolism	Global and overview maps	01100 Metabolic pathways (902)	902	K22913	phosphatidylinositol 3,5-bisphosphate 5-phosphatase [EC:3.1.3.-]	ACHA01MRNA0009977, ACHA01MRNA0024013, ACHA01MRNA0034984
Metabolism	Global and overview maps	01100 Metabolic pathways (902)	902	K23234	aminomuconate-semialdehyde dehydrogenase [EC:1.2.1.32]	ACHA01MRNA0029243, ACHA01MRNA0031430
Metabolism	Global and overview maps	01110 Biosynthesis of secondary metabolites (224)	224	K00002	alcohol dehydrogenase (NADP+)	ACHA01MRNA0001638
Metabolism	Global and overview maps	01110 Biosynthesis of secondary metabolites (224)	224	K00006	glycerol-3-phosphate dehydrogenase (NAD+)	ACHA01MRNA0001188, ACHA01MRNA0008338, ACHA01MRNA0010084, ACHA01MRNA0011426, ACHA01MRNA0019325
Metabolism	Global and overview maps	01110 Biosynthesis of secondary metabolites (224)	224	K00016	L-lactate dehydrogenase	ACHA01MRNA0011419, ACHA01MRNA0015230, ACHA01MRNA0022301, ACHA01MRNA0023257, ACHA01MRNA0031534, ACHA01MRNA0038267
Metabolism	Global and overview maps	01110 Biosynthesis of secondary metabolites (224)	224	K00021	hydroxymethylglutaryl-CoA reductase (NADPH)	ACHA01MRNA0021268, ACHA01MRNA0022349, ACHA01MRNA0022819, ACHA01MRNA0024648, ACHA01MRNA0025649, ACHA01MRNA0037209
Metabolism	Global and overview maps	01110 Biosynthesis of secondary metabolites (224)	224	K00022	3-hydroxyacyl-CoA dehydrogenase	ACHA01MRNA0018333
Metabolism	Global and overview maps	01110 Biosynthesis of secondary metabolites (224)	224	K00025	malate dehydrogenase	ACHA01MRNA0031778
Metabolism	Global and overview maps	01110 Biosynthesis of secondary metabolites (224)	224	K00026	malate dehydrogenase	ACHA01MRNA0014474, ACHA01MRNA0019786
Metabolism	Global and overview maps	01110 Biosynthesis of secondary metabolites (224)	224	K00030	isocitrate dehydrogenase (NAD+)	ACHA01MRNA0011041, ACHA01MRNA0014316, ACHA01MRNA0022929, ACHA01MRNA0026178, ACHA01MRNA0032618, ACHA01MRNA0037491, ACHA01MRNA0038705
Metabolism	Global and overview maps	01110 Biosynthesis of secondary metabolites (224)	224	K00031	isocitrate dehydrogenase	ACHA01MRNA0009024, ACHA01MRNA0009703, ACHA01MRNA0009702, ACHA01MRNA0035923, ACHA01MRNA0037673, ACHA01MRNA0037741, ACHA01MRNA0039703
Metabolism	Global and overview maps	01110 Biosynthesis of secondary metabolites (224)	224	K00033	6-phosphogluconate dehydrogenase	ACHA01MRNA0000602, ACHA01MRNA0021400, ACHA01MRNA0027887
Metabolism	Global and overview maps	01110 Biosynthesis of secondary metabolites (224)	224	K00036	glucose-6-phosphate 1-dehydrogenase	ACHA01MRNA0011427, ACHA01MRNA0012385, ACHA01MRNA0012384, ACHA01MRNA0034832
Metabolism	Global and overview maps	01110 Biosynthesis of secondary metabolites (224)	224	K00049	glyoxylate/hydroxypyruvate reductase	ACHA01MRNA0014442, ACHA01MRNA0023867, ACHA01MRNA0026430
Metabolism	Global and overview maps	01110 Biosynthesis of secondary metabolites (224)	224	K00088	IMP dehydrogenase	ACHA01MRNA0002780, ACHA01MRNA0024552, ACHA01MRNA0036107, ACHA01MRNA0036693, ACHA01MRNA0037803, ACHA01MRNA0040618
Metabolism	Global and overview maps	01110 Biosynthesis of secondary metabolites (224)	224	K00106	xanthine dehydrogenase/oxidase	ACHA01MRNA0009420, ACHA01MRNA0027932
Metabolism	Global and overview maps	01110 Biosynthesis of secondary metabolites (224)	224	K00111	glycerol-3-phosphate dehydrogenase	ACHA01MRNA0007682, ACHA01MRNA0011612
Metabolism	Global and overview maps	01110 Biosynthesis of secondary metabolites (224)	224	K00121	S-(hydroxymethyl)glutathione dehydrogenase / alcohol dehydrogenase	ACHA01MRNA0007659, ACHA01MRNA0014326, ACHA01MRNA0019075, ACHA01MRNA0024277, ACHA01MRNA0024276, ACHA01MRNA0024280, ACHA01MRNA0024278, ACHA01MRNA0024275, ACHA01MRNA0027551, ACHA01MRNA0030277, ACHA01MRNA0030278
Metabolism	Global and overview maps	01110 Biosynthesis of secondary metabolites (224)	224	K00128	aldehyde dehydrogenase (NAD+)	ACHA01MRNA0000207, ACHA01MRNA0007616, ACHA01MRNA0022036, ACHA01MRNA0026142, ACHA01MRNA0034652, ACHA01MRNA0037250, ACHA01MRNA0040560
Metabolism	Global and overview maps	01110 Biosynthesis of secondary metabolites (224)	224	K00129	aldehyde dehydrogenase (NAD(P)+)	ACHA01MRNA0017724, ACHA01MRNA0029315, ACHA01MRNA0031451, ACHA01MRNA0035816
Metabolism	Global and overview maps	01110 Biosynthesis of secondary metabolites (224)	224	K00134	glyceraldehyde 3-phosphate dehydrogenase	ACHA01MRNA0005206, ACHA01MRNA0018893, ACHA01MRNA0040865	ACHA01MRNA0005206@UpDIA
Metabolism	Global and overview maps	01110 Biosynthesis of secondary metabolites (224)	224	K00149	aldehyde dehydrogenase family 9 member A1	ACHA01MRNA0004593, ACHA01MRNA0009643, ACHA01MRNA0020459, ACHA01MRNA0027966, ACHA01MRNA0030973
Metabolism	Global and overview maps	01110 Biosynthesis of secondary metabolites (224)	224	K00161	pyruvate dehydrogenase E1 component alpha subunit	ACHA01MRNA0014419, ACHA01MRNA0015487
Metabolism	Global and overview maps	01110 Biosynthesis of secondary metabolites (224)	224	K00162	pyruvate dehydrogenase E1 component beta subunit	ACHA01MRNA0014425, ACHA01MRNA0016048
Metabolism	Global and overview maps	01110 Biosynthesis of secondary metabolites (224)	224	K00164	2-oxoglutarate dehydrogenase E1 component	ACHA01MRNA0000153, ACHA01MRNA0006964, ACHA01MRNA0012361, ACHA01MRNA0012362, ACHA01MRNA0017865, ACHA01MRNA0019293, ACHA01MRNA0023715, ACHA01MRNA0023942, ACHA01MRNA0025912, ACHA01MRNA0033840, ACHA01MRNA0040255
Metabolism	Global and overview maps	01110 Biosynthesis of secondary metabolites (224)	224	K00166	2-oxoisovalerate dehydrogenase E1 component alpha subunit	ACHA01MRNA0009237
Metabolism	Global and overview maps	01110 Biosynthesis of secondary metabolites (224)	224	K00213	7-dehydrocholesterol reductase	ACHA01MRNA0020032, ACHA01MRNA0037849
Metabolism	Global and overview maps	01110 Biosynthesis of secondary metabolites (224)	224	K00222	Delta14-sterol reductase	ACHA01MRNA0033433
Metabolism	Global and overview maps	01110 Biosynthesis of secondary metabolites (224)	224	K00227	Delta7-sterol 5-desaturase	ACHA01MRNA0004695
Metabolism	Global and overview maps	01110 Biosynthesis of secondary metabolites (224)	224	K00228	coproporphyrinogen III oxidase	ACHA01MRNA0028397
Metabolism	Global and overview maps	01110 Biosynthesis of secondary metabolites (224)	224	K00232	acyl-CoA oxidase	ACHA01MRNA0006118, ACHA01MRNA0021657, ACHA01MRNA0023037, ACHA01MRNA0036826
Metabolism	Global and overview maps	01110 Biosynthesis of secondary metabolites (224)	224	K00234	succinate dehydrogenase (ubiquinone) flavoprotein subunit	ACHA01MRNA0000098, ACHA01MRNA0000642, ACHA01MRNA0008174
Metabolism	Global and overview maps	01110 Biosynthesis of secondary metabolites (224)	224	K00235	succinate dehydrogenase (ubiquinone) iron-sulfur subunit	ACHA01MRNA0003418, ACHA01MRNA0008616, ACHA01MRNA0012663
Metabolism	Global and overview maps	01110 Biosynthesis of secondary metabolites (224)	224	K00236	succinate dehydrogenase (ubiquinone) cytochrome b560 subunit	ACHA01MRNA0006722
Metabolism	Global and overview maps	01110 Biosynthesis of secondary metabolites (224)	224	K00237	succinate dehydrogenase (ubiquinone) membrane anchor subunit	ACHA01MRNA0013768
Metabolism	Global and overview maps	01110 Biosynthesis of secondary metabolites (224)	224	K00248	butyryl-CoA dehydrogenase	ACHA01MRNA0036003
Metabolism	Global and overview maps	01110 Biosynthesis of secondary metabolites (224)	224	K00249	acyl-CoA dehydrogenase	ACHA01MRNA0002761, ACHA01MRNA0026128
Metabolism	Global and overview maps	01110 Biosynthesis of secondary metabolites (224)	224	K00274	monoamine oxidase	ACHA01MRNA0010489, ACHA01MRNA0021117, ACHA01MRNA0022842, ACHA01MRNA0025686, ACHA01MRNA0029884
Metabolism	Global and overview maps	01110 Biosynthesis of secondary metabolites (224)	224	K00276	primary-amine oxidase	ACHA01MRNA0040307
Metabolism	Global and overview maps	01110 Biosynthesis of secondary metabolites (224)	224	K00281	glycine dehydrogenase	ACHA01MRNA0002461, ACHA01MRNA0033763, ACHA01MRNA0039883, ACHA01MRNA0039918, ACHA01MRNA0040605
Metabolism	Global and overview maps	01110 Biosynthesis of secondary metabolites (224)	224	K00286	pyrroline-5-carboxylate reductase	ACHA01MRNA0001983, ACHA01MRNA0028886, ACHA01MRNA0033341, ACHA01MRNA0036631, ACHA01MRNA0039060
Metabolism	Global and overview maps	01110 Biosynthesis of secondary metabolites (224)	224	K00318	proline dehydrogenase	ACHA01MRNA0006425, ACHA01MRNA0008621, ACHA01MRNA0033462, ACHA01MRNA0034387
Metabolism	Global and overview maps	01110 Biosynthesis of secondary metabolites (224)	224	K00355	NAD(P)H dehydrogenase (quinone)	ACHA01MRNA0013127, ACHA01MRNA0018609, ACHA01MRNA0022083
Metabolism	Global and overview maps	01110 Biosynthesis of secondary metabolites (224)	224	K00382	dihydrolipoamide dehydrogenase	ACHA01MRNA0004987, ACHA01MRNA0008480, ACHA01MRNA0033074
Metabolism	Global and overview maps	01110 Biosynthesis of secondary metabolites (224)	224	K00501	tyrosine 3-monooxygenase	ACHA01MRNA0005082, ACHA01MRNA0006968, ACHA01MRNA0036233
Metabolism	Global and overview maps	01110 Biosynthesis of secondary metabolites (224)	224	K00505	tyrosinase	ACHA01MRNA0010391, ACHA01MRNA0023635
Metabolism	Global and overview maps	01110 Biosynthesis of secondary metabolites (224)	224	K00510	heme oxygenase 1	ACHA01MRNA0006788, ACHA01MRNA0023445, ACHA01MRNA0023909
Metabolism	Global and overview maps	01110 Biosynthesis of secondary metabolites (224)	224	K00511	squalene monooxygenase	ACHA01MRNA0011807
Metabolism	Global and overview maps	01110 Biosynthesis of secondary metabolites (224)	224	K00548	5-methyltetrahydrofolate--homocysteine methyltransferase	ACHA01MRNA0018657, ACHA01MRNA0024748, ACHA01MRNA0032196, ACHA01MRNA0035776
Metabolism	Global and overview maps	01110 Biosynthesis of secondary metabolites (224)	224	K00591	polyprenyldihydroxybenzoate methyltransferase / 3-demethylubiquinol 3-O-methyltransferase	ACHA01MRNA0039227, ACHA01MRNA0039228
Metabolism	Global and overview maps	01110 Biosynthesis of secondary metabolites (224)	224	K00600	glycine hydroxymethyltransferase	ACHA01MRNA0009593, ACHA01MRNA0021108, ACHA01MRNA0030872, ACHA01MRNA0038496
Metabolism	Global and overview maps	01110 Biosynthesis of secondary metabolites (224)	224	K00602	phosphoribosylaminoimidazolecarboxamide formyltransferase / IMP cyclohydrolase	ACHA01MRNA0023832, ACHA01MRNA0023831, ACHA01MRNA0026348
Metabolism	Global and overview maps	01110 Biosynthesis of secondary metabolites (224)	224	K00611	ornithine carbamoyltransferase	ACHA01MRNA0030265
Metabolism	Global and overview maps	01110 Biosynthesis of secondary metabolites (224)	224	K00615	transketolase	ACHA01MRNA0001617, ACHA01MRNA0013256, ACHA01MRNA0018924, ACHA01MRNA0038502, ACHA01MRNA0038935
Metabolism	Global and overview maps	01110 Biosynthesis of secondary metabolites (224)	224	K00616	transaldolase	ACHA01MRNA0007413, ACHA01MRNA0008026, ACHA01MRNA0023329, ACHA01MRNA0028918
Metabolism	Global and overview maps	01110 Biosynthesis of secondary metabolites (224)	224	K00622	arylamine N-acetyltransferase	ACHA01MRNA0036211
Metabolism	Global and overview maps	01110 Biosynthesis of secondary metabolites (224)	224	K00626	acetyl-CoA C-acetyltransferase	ACHA01MRNA0006115, ACHA01MRNA0032142, ACHA01MRNA0040735
Metabolism	Global and overview maps	01110 Biosynthesis of secondary metabolites (224)	224	K00627	pyruvate dehydrogenase E2 component (dihydrolipoamide acetyltransferase)	ACHA01MRNA0004089, ACHA01MRNA0009350
Metabolism	Global and overview maps	01110 Biosynthesis of secondary metabolites (224)	224	K00629	glycerol-3-phosphate O-acyltransferase 1/2	ACHA01MRNA0007551, ACHA01MRNA0017210, ACHA01MRNA0021077, ACHA01MRNA0025241, ACHA01MRNA0029460, ACHA01MRNA0029459, ACHA01MRNA0039754, ACHA01MRNA0040639
Metabolism	Global and overview maps	01110 Biosynthesis of secondary metabolites (224)	224	K00643	5-aminolevulinate synthase	ACHA01MRNA0001327, ACHA01MRNA0005527, ACHA01MRNA0027238, ACHA01MRNA0031164, ACHA01MRNA0039475
Metabolism	Global and overview maps	01110 Biosynthesis of secondary metabolites (224)	224	K00658	2-oxoglutarate dehydrogenase E2 component (dihydrolipoamide succinyltransferase)	ACHA01MRNA0016447
Metabolism	Global and overview maps	01110 Biosynthesis of secondary metabolites (224)	224	K00688	glycogen phosphorylase	ACHA01MRNA0000413, ACHA01MRNA0001161, ACHA01MRNA0001202, ACHA01MRNA0018885, ACHA01MRNA0021944, ACHA01MRNA0022130
Metabolism	Global and overview maps	01110 Biosynthesis of secondary metabolites (224)	224	K00699	glucuronosyltransferase	ACHA01MRNA0001259, ACHA01MRNA0005751, ACHA01MRNA0006315, ACHA01MRNA0006316, ACHA01MRNA0006386, ACHA01MRNA0006478, ACHA01MRNA0007927, ACHA01MRNA0009291, ACHA01MRNA0009292, ACHA01MRNA0010039, ACHA01MRNA0011515, ACHA01MRNA0014059, ACHA01MRNA0014171, ACHA01MRNA0014170, ACHA01MRNA0014232, ACHA01MRNA0014231, ACHA01MRNA0015965, ACHA01MRNA0016438, ACHA01MRNA0017264, ACHA01MRNA0017605, ACHA01MRNA0018738, …
Metabolism	Global and overview maps	01110 Biosynthesis of secondary metabolites (224)	224	K00700	1,4-alpha-glucan branching enzyme	ACHA01MRNA0002583, ACHA01MRNA0012263, ACHA01MRNA0014950
Metabolism	Global and overview maps	01110 Biosynthesis of secondary metabolites (224)	224	K00760	hypoxanthine phosphoribosyltransferase	ACHA01MRNA0007520, ACHA01MRNA0017463, ACHA01MRNA0022225
Metabolism	Global and overview maps	01110 Biosynthesis of secondary metabolites (224)	224	K00764	amidophosphoribosyltransferase	ACHA01MRNA0034964, ACHA01MRNA0036296
Metabolism	Global and overview maps	01110 Biosynthesis of secondary metabolites (224)	224	K00787	farnesyl diphosphate synthase	ACHA01MRNA0022343, ACHA01MRNA0038760
Metabolism	Global and overview maps	01110 Biosynthesis of secondary metabolites (224)	224	K00789	S-adenosylmethionine synthetase	ACHA01MRNA0005890, ACHA01MRNA0006798, ACHA01MRNA0008533, ACHA01MRNA0030023, ACHA01MRNA0035022
Metabolism	Global and overview maps	01110 Biosynthesis of secondary metabolites (224)	224	K00791	tRNA dimethylallyltransferase	ACHA01MRNA0005070
Metabolism	Global and overview maps	01110 Biosynthesis of secondary metabolites (224)	224	K00801	farnesyl-diphosphate farnesyltransferase	ACHA01MRNA0017809, ACHA01MRNA0019626
Metabolism	Global and overview maps	01110 Biosynthesis of secondary metabolites (224)	224	K00804	geranylgeranyl diphosphate synthase, type III	ACHA01MRNA0015689, ACHA01MRNA0040750
Metabolism	Global and overview maps	01110 Biosynthesis of secondary metabolites (224)	224	K00815	tyrosine aminotransferase	ACHA01MRNA0012903, ACHA01MRNA0012906
Metabolism	Global and overview maps	01110 Biosynthesis of secondary metabolites (224)	224	K00816	kynurenine---oxoglutarate transaminase / cysteine-S-conjugate beta-lyase / glutamine---phenylpyruvate transaminase	ACHA01MRNA0020197, ACHA01MRNA0023846
Metabolism	Global and overview maps	01110 Biosynthesis of secondary metabolites (224)	224	K00819	ornithine--oxo-acid transaminase	ACHA01MRNA0012470
Metabolism	Global and overview maps	01110 Biosynthesis of secondary metabolites (224)	224	K00826	branched-chain amino acid aminotransferase	ACHA01MRNA0002049, ACHA01MRNA0032038
Metabolism	Global and overview maps	01110 Biosynthesis of secondary metabolites (224)	224	K00830	alanine-glyoxylate transaminase / serine-glyoxylate transaminase / serine-pyruvate transaminase	ACHA01MRNA0015778, ACHA01MRNA0038430, ACHA01MRNA0039722
Metabolism	Global and overview maps	01110 Biosynthesis of secondary metabolites (224)	224	K00844	hexokinase	ACHA01MRNA0003575, ACHA01MRNA0003661, ACHA01MRNA0003921, ACHA01MRNA0003929, ACHA01MRNA0006439, ACHA01MRNA0012772, ACHA01MRNA0013128, ACHA01MRNA0015947, ACHA01MRNA0020294, ACHA01MRNA0021001, ACHA01MRNA0024918, ACHA01MRNA0030594, ACHA01MRNA0033761, ACHA01MRNA0033760, ACHA01MRNA0034332, ACHA01MRNA0036241, ACHA01MRNA0037205, ACHA01MRNA0038434
Metabolism	Global and overview maps	01110 Biosynthesis of secondary metabolites (224)	224	K00850	6-phosphofructokinase 1	ACHA01MRNA0001209, ACHA01MRNA0011918, ACHA01MRNA0011917, ACHA01MRNA0015281, ACHA01MRNA0018703, ACHA01MRNA0019588, ACHA01MRNA0023233, ACHA01MRNA0026122, ACHA01MRNA0033383, ACHA01MRNA0034629, ACHA01MRNA0036362
Metabolism	Global and overview maps	01110 Biosynthesis of secondary metabolites (224)	224	K00851	gluconokinase	ACHA01MRNA0036313
Metabolism	Global and overview maps	01110 Biosynthesis of secondary metabolites (224)	224	K00861	riboflavin kinase	ACHA01MRNA0001268, ACHA01MRNA0038163
Metabolism	Global and overview maps	01110 Biosynthesis of secondary metabolites (224)	224	K00869	mevalonate kinase	ACHA01MRNA0029311
Metabolism	Global and overview maps	01110 Biosynthesis of secondary metabolites (224)	224	K00873	pyruvate kinase	ACHA01MRNA0000891, ACHA01MRNA0006326, ACHA01MRNA0020809, ACHA01MRNA0024865
Metabolism	Global and overview maps	01110 Biosynthesis of secondary metabolites (224)	224	K00901	diacylglycerol kinase (ATP)	ACHA01MRNA0000760, ACHA01MRNA0002880, ACHA01MRNA0005831, ACHA01MRNA0006987, ACHA01MRNA0007294, ACHA01MRNA0009244, ACHA01MRNA0009500, ACHA01MRNA0013643, ACHA01MRNA0014533, ACHA01MRNA0018177, ACHA01MRNA0018230, ACHA01MRNA0019799, ACHA01MRNA0019800, ACHA01MRNA0020706, ACHA01MRNA0021367, ACHA01MRNA0026403, ACHA01MRNA0026682, ACHA01MRNA0026801, ACHA01MRNA0026964, ACHA01MRNA0027090, ACHA01MRNA0027649, …
Metabolism	Global and overview maps	01110 Biosynthesis of secondary metabolites (224)	224	K00927	phosphoglycerate kinase	ACHA01MRNA0000280, ACHA01MRNA0015343
Metabolism	Global and overview maps	01110 Biosynthesis of secondary metabolites (224)	224	K00939	adenylate kinase	ACHA01MRNA0009609, ACHA01MRNA0016292, ACHA01MRNA0018748, ACHA01MRNA0019304, ACHA01MRNA0024088, ACHA01MRNA0024824, ACHA01MRNA0028184, ACHA01MRNA0035324, ACHA01MRNA0036257
Metabolism	Global and overview maps	01110 Biosynthesis of secondary metabolites (224)	224	K00940	nucleoside-diphosphate kinase	ACHA01MRNA0002684, ACHA01MRNA0014268, ACHA01MRNA0018158, ACHA01MRNA0021466, ACHA01MRNA0027750, ACHA01MRNA0032300, ACHA01MRNA0036052, ACHA01MRNA0036922, ACHA01MRNA0038939	ACHA01MRNA0002684@OnlyDIA
Metabolism	Global and overview maps	01110 Biosynthesis of secondary metabolites (224)	224	K00944	nucleoside-triphosphate--adenylate kinase	ACHA01MRNA0022540, ACHA01MRNA0025379
Metabolism	Global and overview maps	01110 Biosynthesis of secondary metabolites (224)	224	K00948	ribose-phosphate pyrophosphokinase	ACHA01MRNA0003833, ACHA01MRNA0009036, ACHA01MRNA0010429, ACHA01MRNA0027665
Metabolism	Global and overview maps	01110 Biosynthesis of secondary metabolites (224)	224	K00953	FAD synthetase	ACHA01MRNA0008688, ACHA01MRNA0017199, ACHA01MRNA0040646
Metabolism	Global and overview maps	01110 Biosynthesis of secondary metabolites (224)	224	K00966	mannose-1-phosphate guanylyltransferase	ACHA01MRNA0001656, ACHA01MRNA0006680, ACHA01MRNA0009173
Metabolism	Global and overview maps	01110 Biosynthesis of secondary metabolites (224)	224	K00981	phosphatidate cytidylyltransferase	ACHA01MRNA0013366, ACHA01MRNA0019931, ACHA01MRNA0027747, ACHA01MRNA0035546
Metabolism	Global and overview maps	01110 Biosynthesis of secondary metabolites (224)	224	K00993	ethanolaminephosphotransferase	ACHA01MRNA0023880
Metabolism	Global and overview maps	01110 Biosynthesis of secondary metabolites (224)	224	K01047	secretory phospholipase A2	ACHA01MRNA0001748, ACHA01MRNA0005901, ACHA01MRNA0006853, ACHA01MRNA0006854, ACHA01MRNA0007190, ACHA01MRNA0010580, ACHA01MRNA0019050, ACHA01MRNA0019386, ACHA01MRNA0027160, ACHA01MRNA0027651, ACHA01MRNA0038009, ACHA01MRNA0038534
Metabolism	Global and overview maps	01110 Biosynthesis of secondary metabolites (224)	224	K01053	gluconolactonase	ACHA01MRNA0012723, ACHA01MRNA0031421
Metabolism	Global and overview maps	01110 Biosynthesis of secondary metabolites (224)	224	K01068	acyl-coenzyme A thioesterase 1/2/4	ACHA01MRNA0000184, ACHA01MRNA0000263, ACHA01MRNA0000770, ACHA01MRNA0001602, ACHA01MRNA0001727, ACHA01MRNA0001919, ACHA01MRNA0002521, ACHA01MRNA0004657, ACHA01MRNA0005418, ACHA01MRNA0005951, ACHA01MRNA0006533, ACHA01MRNA0006728, ACHA01MRNA0009678, ACHA01MRNA0010346, ACHA01MRNA0010856, ACHA01MRNA0010892, ACHA01MRNA0014777, ACHA01MRNA0017780, ACHA01MRNA0019096, ACHA01MRNA0021504, ACHA01MRNA0021976, …
Metabolism	Global and overview maps	01110 Biosynthesis of secondary metabolites (224)	224	K01080	phosphatidate phosphatase	ACHA01MRNA0012270, ACHA01MRNA0013054, ACHA01MRNA0015332, ACHA01MRNA0016130, ACHA01MRNA0020539, ACHA01MRNA0022946, ACHA01MRNA0026567, ACHA01MRNA0027433, ACHA01MRNA0027601, ACHA01MRNA0031459, ACHA01MRNA0037881, ACHA01MRNA0039460, ACHA01MRNA0040671
Metabolism	Global and overview maps	01110 Biosynthesis of secondary metabolites (224)	224	K01081	5'-nucleotidase	ACHA01MRNA0000211, ACHA01MRNA0000382, ACHA01MRNA0000871, ACHA01MRNA0001257, ACHA01MRNA0009279, ACHA01MRNA0013858, ACHA01MRNA0017394, ACHA01MRNA0019286, ACHA01MRNA0020097, ACHA01MRNA0022483, ACHA01MRNA0022488, ACHA01MRNA0024854, ACHA01MRNA0025258, ACHA01MRNA0027072, ACHA01MRNA0027100, ACHA01MRNA0035601, ACHA01MRNA0037400, ACHA01MRNA0040384
Metabolism	Global and overview maps	01110 Biosynthesis of secondary metabolites (224)	224	K01115	phospholipase D1/2	ACHA01MRNA0001793, ACHA01MRNA0002156, ACHA01MRNA0007665, ACHA01MRNA0007663, ACHA01MRNA0007664, ACHA01MRNA0007931, ACHA01MRNA0008185, ACHA01MRNA0010252, ACHA01MRNA0021672, ACHA01MRNA0033530, ACHA01MRNA0033529
Metabolism	Global and overview maps	01110 Biosynthesis of secondary metabolites (224)	224	K01195	beta-glucuronidase	ACHA01MRNA0002297, ACHA01MRNA0005284, ACHA01MRNA0006450, ACHA01MRNA0013614, ACHA01MRNA0016771, ACHA01MRNA0020770, ACHA01MRNA0034758, ACHA01MRNA0035195
Metabolism	Global and overview maps	01110 Biosynthesis of secondary metabolites (224)	224	K01196	glycogen debranching enzyme	ACHA01MRNA0005865, ACHA01MRNA0005864, ACHA01MRNA0022063, ACHA01MRNA0024047, ACHA01MRNA0024045, ACHA01MRNA0025323, ACHA01MRNA0035946
Metabolism	Global and overview maps	01110 Biosynthesis of secondary metabolites (224)	224	K01476	arginase	ACHA01MRNA0008601, ACHA01MRNA0018706
Metabolism	Global and overview maps	01110 Biosynthesis of secondary metabolites (224)	224	K01490	AMP deaminase	ACHA01MRNA0003063, ACHA01MRNA0008076, ACHA01MRNA0008221, ACHA01MRNA0009475, ACHA01MRNA0021789, ACHA01MRNA0025057, ACHA01MRNA0026687, ACHA01MRNA0027769, ACHA01MRNA0027775, ACHA01MRNA0029244, ACHA01MRNA0029289, ACHA01MRNA0039394, ACHA01MRNA0039793, ACHA01MRNA0040174, ACHA01MRNA0040810
Metabolism	Global and overview maps	01110 Biosynthesis of secondary metabolites (224)	224	K01580	glutamate decarboxylase	ACHA01MRNA0001140, ACHA01MRNA0001734, ACHA01MRNA0001756, ACHA01MRNA0013959, ACHA01MRNA0017226, ACHA01MRNA0018110, ACHA01MRNA0021269, ACHA01MRNA0021648, ACHA01MRNA0021790, ACHA01MRNA0023629, ACHA01MRNA0024193, ACHA01MRNA0024426, ACHA01MRNA0029104
Metabolism	Global and overview maps	01110 Biosynthesis of secondary metabolites (224)	224	K01581	ornithine decarboxylase	ACHA01MRNA0013193, ACHA01MRNA0017577, ACHA01MRNA0023694
Metabolism	Global and overview maps	01110 Biosynthesis of secondary metabolites (224)	224	K01587	phosphoribosylaminoimidazole carboxylase / phosphoribosylaminoimidazole-succinocarboxamide synthase	ACHA01MRNA0009423, ACHA01MRNA0015734, ACHA01MRNA0036297
Metabolism	Global and overview maps	01110 Biosynthesis of secondary metabolites (224)	224	K01590	histidine decarboxylase	ACHA01MRNA0020333, ACHA01MRNA0033346, ACHA01MRNA0039318
Metabolism	Global and overview maps	01110 Biosynthesis of secondary metabolites (224)	224	K01593	aromatic-L-amino-acid/L-tryptophan decarboxylase	ACHA01MRNA0006704, ACHA01MRNA0006740, ACHA01MRNA0006741, ACHA01MRNA0008837, ACHA01MRNA0008845, ACHA01MRNA0037904
Metabolism	Global and overview maps	01110 Biosynthesis of secondary metabolites (224)	224	K01596	phosphoenolpyruvate carboxykinase (GTP)	ACHA01MRNA0007402, ACHA01MRNA0025003, ACHA01MRNA0025791, ACHA01MRNA0025932, ACHA01MRNA0037071
Metabolism	Global and overview maps	01110 Biosynthesis of secondary metabolites (224)	224	K01597	diphosphomevalonate decarboxylase	ACHA01MRNA0008548, ACHA01MRNA0024974
Metabolism	Global and overview maps	01110 Biosynthesis of secondary metabolites (224)	224	K01599	uroporphyrinogen decarboxylase	ACHA01MRNA0024592, ACHA01MRNA0037384
Metabolism	Global and overview maps	01110 Biosynthesis of secondary metabolites (224)	224	K01613	phosphatidylserine decarboxylase	ACHA01MRNA0000706, ACHA01MRNA0002171, ACHA01MRNA0022898
Metabolism	Global and overview maps	01110 Biosynthesis of secondary metabolites (224)	224	K01620	threonine aldolase	ACHA01MRNA0007357, ACHA01MRNA0027568, ACHA01MRNA0037763
Metabolism	Global and overview maps	01110 Biosynthesis of secondary metabolites (224)	224	K01623	fructose-bisphosphate aldolase, class I	ACHA01MRNA0005878, ACHA01MRNA0010516, ACHA01MRNA0017954, ACHA01MRNA0019601, ACHA01MRNA0031745, ACHA01MRNA0032732, ACHA01MRNA0035841
Metabolism	Global and overview maps	01110 Biosynthesis of secondary metabolites (224)	224	K01641	hydroxymethylglutaryl-CoA synthase	ACHA01MRNA0017213, ACHA01MRNA0020767
Metabolism	Global and overview maps	01110 Biosynthesis of secondary metabolites (224)	224	K01647	citrate synthase	ACHA01MRNA0029341
Metabolism	Global and overview maps	01110 Biosynthesis of secondary metabolites (224)	224	K01648	ATP citrate (pro-S)-lyase	ACHA01MRNA0004585, ACHA01MRNA0008959, ACHA01MRNA0009589, ACHA01MRNA0011445, ACHA01MRNA0012387, ACHA01MRNA0036129
Metabolism	Global and overview maps	01110 Biosynthesis of secondary metabolites (224)	224	K01679	fumarate hydratase, class II	ACHA01MRNA0007368
Metabolism	Global and overview maps	01110 Biosynthesis of secondary metabolites (224)	224	K01681	aconitate hydratase	ACHA01MRNA0000442, ACHA01MRNA0000439, ACHA01MRNA0000443, ACHA01MRNA0003900, ACHA01MRNA0010128, ACHA01MRNA0015130, ACHA01MRNA0038870
Metabolism	Global and overview maps	01110 Biosynthesis of secondary metabolites (224)	224	K01689	enolase	ACHA01MRNA0000485, ACHA01MRNA0001935, ACHA01MRNA0002746, ACHA01MRNA0013005, ACHA01MRNA0013841, ACHA01MRNA0017946, ACHA01MRNA0020793, ACHA01MRNA0021243, ACHA01MRNA0024959, ACHA01MRNA0030243, ACHA01MRNA0038052, ACHA01MRNA0039349, ACHA01MRNA0039553
Metabolism	Global and overview maps	01110 Biosynthesis of secondary metabolites (224)	224	K01698	porphobilinogen synthase	ACHA01MRNA0002352
Metabolism	Global and overview maps	01110 Biosynthesis of secondary metabolites (224)	224	K01719	uroporphyrinogen-III synthase	ACHA01MRNA0014488, ACHA01MRNA0023331
Metabolism	Global and overview maps	01110 Biosynthesis of secondary metabolites (224)	224	K01754	threonine dehydratase	ACHA01MRNA0018022
Metabolism	Global and overview maps	01110 Biosynthesis of secondary metabolites (224)	224	K01755	argininosuccinate lyase	ACHA01MRNA0017984
Metabolism	Global and overview maps	01110 Biosynthesis of secondary metabolites (224)	224	K01756	adenylosuccinate lyase	ACHA01MRNA0003278	ACHA01MRNA0003278@OnlyDIA
Metabolism	Global and overview maps	01110 Biosynthesis of secondary metabolites (224)	224	K01772	protoporphyrin/coproporphyrin ferrochelatase	ACHA01MRNA0021081
Metabolism	Global and overview maps	01110 Biosynthesis of secondary metabolites (224)	224	K01783	ribulose-phosphate 3-epimerase	ACHA01MRNA0020626
Metabolism	Global and overview maps	01110 Biosynthesis of secondary metabolites (224)	224	K01785	aldose 1-epimerase	ACHA01MRNA0012067
Metabolism	Global and overview maps	01110 Biosynthesis of secondary metabolites (224)	224	K01803	triosephosphate isomerase (TIM)	ACHA01MRNA0004008, ACHA01MRNA0010639
Metabolism	Global and overview maps	01110 Biosynthesis of secondary metabolites (224)	224	K01807	ribose 5-phosphate isomerase A	ACHA01MRNA0020664
Metabolism	Global and overview maps	01110 Biosynthesis of secondary metabolites (224)	224	K01809	mannose-6-phosphate isomerase	ACHA01MRNA0018125
Metabolism	Global and overview maps	01110 Biosynthesis of secondary metabolites (224)	224	K01810	glucose-6-phosphate isomerase	ACHA01MRNA0011255, ACHA01MRNA0016821, ACHA01MRNA0016822, ACHA01MRNA0035471
Metabolism	Global and overview maps	01110 Biosynthesis of secondary metabolites (224)	224	K01823	isopentenyl-diphosphate Delta-isomerase	ACHA01MRNA0037039, ACHA01MRNA0040072
Metabolism	Global and overview maps	01110 Biosynthesis of secondary metabolites (224)	224	K01834	2,3-bisphosphoglycerate-dependent phosphoglycerate mutase	ACHA01MRNA0008287, ACHA01MRNA0034279, ACHA01MRNA0036810, ACHA01MRNA0037883, ACHA01MRNA0038314
Metabolism	Global and overview maps	01110 Biosynthesis of secondary metabolites (224)	224	K01835	phosphoglucomutase	ACHA01MRNA0005702, ACHA01MRNA0006786, ACHA01MRNA0017144, ACHA01MRNA0023139
Metabolism	Global and overview maps	01110 Biosynthesis of secondary metabolites (224)	224	K01837	bisphosphoglycerate/phosphoglycerate mutase	ACHA01MRNA0010476, ACHA01MRNA0010769
Metabolism	Global and overview maps	01110 Biosynthesis of secondary metabolites (224)	224	K01852	lanosterol synthase	ACHA01MRNA0010323, ACHA01MRNA0016274
Metabolism	Global and overview maps	01110 Biosynthesis of secondary metabolites (224)	224	K01885	glutamyl-tRNA synthetase	ACHA01MRNA0016375
Metabolism	Global and overview maps	01110 Biosynthesis of secondary metabolites (224)	224	K01895	acetyl-CoA synthetase	ACHA01MRNA0000825, ACHA01MRNA0006428, ACHA01MRNA0009844, ACHA01MRNA0014416, ACHA01MRNA0021752, ACHA01MRNA0023290, ACHA01MRNA0026663, ACHA01MRNA0031665, ACHA01MRNA0032803, ACHA01MRNA0035108
Metabolism	Global and overview maps	01110 Biosynthesis of secondary metabolites (224)	224	K01899	succinyl-CoA synthetase alpha subunit	ACHA01MRNA0033019	ACHA01MRNA0033019@OnlyDIA
Metabolism	Global and overview maps	01110 Biosynthesis of secondary metabolites (224)	224	K01900	succinyl-CoA synthetase beta subunit	ACHA01MRNA0004514, ACHA01MRNA0004515
Metabolism	Global and overview maps	01110 Biosynthesis of secondary metabolites (224)	224	K01940	argininosuccinate synthase	ACHA01MRNA0031457
Metabolism	Global and overview maps	01110 Biosynthesis of secondary metabolites (224)	224	K01946	acetyl-CoA carboxylase / biotin carboxylase 2	ACHA01MRNA0009074, ACHA01MRNA0018927
Metabolism	Global and overview maps	01110 Biosynthesis of secondary metabolites (224)	224	K01952	phosphoribosylformylglycinamidine synthase	ACHA01MRNA0021217, ACHA01MRNA0038435
Metabolism	Global and overview maps	01110 Biosynthesis of secondary metabolites (224)	224	K01953	asparagine synthase (glutamine-hydrolysing)	ACHA01MRNA0019387, ACHA01MRNA0039997
Metabolism	Global and overview maps	01110 Biosynthesis of secondary metabolites (224)	224	K02257	heme o synthase	ACHA01MRNA0034071
Metabolism	Global and overview maps	01110 Biosynthesis of secondary metabolites (224)	224	K02259	cytochrome c oxidase assembly protein subunit 15	ACHA01MRNA0032560
Metabolism	Global and overview maps	01110 Biosynthesis of secondary metabolites (224)	224	K02437	glycine cleavage system H protein	ACHA01MRNA0009889, ACHA01MRNA0032107
Metabolism	Global and overview maps	01110 Biosynthesis of secondary metabolites (224)	224	K03334	L-amino-acid oxidase	ACHA01MRNA0019727
Metabolism	Global and overview maps	01110 Biosynthesis of secondary metabolites (224)	224	K03781	catalase	ACHA01MRNA0006255, ACHA01MRNA0013085
Metabolism	Global and overview maps	01110 Biosynthesis of secondary metabolites (224)	224	K03783	purine-nucleoside phosphorylase	ACHA01MRNA0008840, ACHA01MRNA0013077, ACHA01MRNA0016736, ACHA01MRNA0018459, ACHA01MRNA0023661, ACHA01MRNA0033833, ACHA01MRNA0034118, ACHA01MRNA0040429
Metabolism	Global and overview maps	01110 Biosynthesis of secondary metabolites (224)	224	K03841	fructose-1,6-bisphosphatase I	ACHA01MRNA0009411, ACHA01MRNA0011206, ACHA01MRNA0021663, ACHA01MRNA0021664, ACHA01MRNA0039606, ACHA01MRNA0039874, ACHA01MRNA0039872
Metabolism	Global and overview maps	01110 Biosynthesis of secondary metabolites (224)	224	K05350	beta-glucosidase	ACHA01MRNA0006923, ACHA01MRNA0039867
Metabolism	Global and overview maps	01110 Biosynthesis of secondary metabolites (224)	224	K05357	vitamin-K-epoxide reductase (warfarin-sensitive)	ACHA01MRNA0032544, ACHA01MRNA0035194
Metabolism	Global and overview maps	01110 Biosynthesis of secondary metabolites (224)	224	K05901	biliverdin reductase / flavin reductase	ACHA01MRNA0007133
Metabolism	Global and overview maps	01110 Biosynthesis of secondary metabolites (224)	224	K05917	sterol 14-demethylase	ACHA01MRNA0022031, ACHA01MRNA0034113
Metabolism	Global and overview maps	01110 Biosynthesis of secondary metabolites (224)	224	K06125	4-hydroxybenzoate polyprenyltransferase	ACHA01MRNA0028831
Metabolism	Global and overview maps	01110 Biosynthesis of secondary metabolites (224)	224	K06126	ubiquinone biosynthesis monooxygenase Coq6	ACHA01MRNA0003026, ACHA01MRNA0027563, ACHA01MRNA0029579
Metabolism	Global and overview maps	01110 Biosynthesis of secondary metabolites (224)	224	K06127	2-methoxy-6-polyprenyl-1,4-benzoquinol methylase	ACHA01MRNA0021552, ACHA01MRNA0031653
Metabolism	Global and overview maps	01110 Biosynthesis of secondary metabolites (224)	224	K06134	ubiquinone biosynthesis monooxygenase Coq7	ACHA01MRNA0013063
Metabolism	Global and overview maps	01110 Biosynthesis of secondary metabolites (224)	224	K07508	acetyl-CoA acyltransferase 2	ACHA01MRNA0017730, ACHA01MRNA0026703, ACHA01MRNA0035691
Metabolism	Global and overview maps	01110 Biosynthesis of secondary metabolites (224)	224	K07509	acetyl-CoA acyltransferase	ACHA01MRNA0027699
Metabolism	Global and overview maps	01110 Biosynthesis of secondary metabolites (224)	224	K07511	enoyl-CoA hydratase	ACHA01MRNA0009631, ACHA01MRNA0015434, ACHA01MRNA0028221
Metabolism	Global and overview maps	01110 Biosynthesis of secondary metabolites (224)	224	K07513	acetyl-CoA acyltransferase 1	ACHA01MRNA0011914, ACHA01MRNA0038931
Metabolism	Global and overview maps	01110 Biosynthesis of secondary metabolites (224)	224	K07514	enoyl-CoA hydratase / 3-hydroxyacyl-CoA dehydrogenase / 3,2-trans-enoyl-CoA isomerase	ACHA01MRNA0008339, ACHA01MRNA0023591, ACHA01MRNA0026882
Metabolism	Global and overview maps	01110 Biosynthesis of secondary metabolites (224)	224	K07515	enoyl-CoA hydratase / long-chain 3-hydroxyacyl-CoA dehydrogenase	ACHA01MRNA0018663	ACHA01MRNA0018663@OnlyPRE
Metabolism	Global and overview maps	01110 Biosynthesis of secondary metabolites (224)	224	K08074	ADP-dependent glucokinase	ACHA01MRNA0006442, ACHA01MRNA0040401
Metabolism	Global and overview maps	01110 Biosynthesis of secondary metabolites (224)	224	K08683	3-hydroxyacyl-CoA dehydrogenase / 3-hydroxy-2-methylbutyryl-CoA dehydrogenase	ACHA01MRNA0003830
Metabolism	Global and overview maps	01110 Biosynthesis of secondary metabolites (224)	224	K09478	short/branched chain acyl-CoA dehydrogenase	ACHA01MRNA0014358, ACHA01MRNA0034529
Metabolism	Global and overview maps	01110 Biosynthesis of secondary metabolites (224)	224	K09699	2-oxoisovalerate dehydrogenase E2 component (dihydrolipoyl transacylase)	ACHA01MRNA0004219, ACHA01MRNA0021651
Metabolism	Global and overview maps	01110 Biosynthesis of secondary metabolites (224)	224	K09828	Delta24-sterol reductase	ACHA01MRNA0013623, ACHA01MRNA0020723, ACHA01MRNA0029965
Metabolism	Global and overview maps	01110 Biosynthesis of secondary metabolites (224)	224	K10106	vitamin K-dependent gamma-carboxylase	ACHA01MRNA0001579, ACHA01MRNA0003195, ACHA01MRNA0004618, ACHA01MRNA0036721
Metabolism	Global and overview maps	01110 Biosynthesis of secondary metabolites (224)	224	K10203	elongation of very long chain fatty acids protein 6	ACHA01MRNA0006579, ACHA01MRNA0007258, ACHA01MRNA0010070, ACHA01MRNA0018855, ACHA01MRNA0025451
Metabolism	Global and overview maps	01110 Biosynthesis of secondary metabolites (224)	224	K10226	acyl-CoA 6-desaturase (Delta-6 desaturase)	ACHA01MRNA0002172, ACHA01MRNA0020430, ACHA01MRNA0029678, ACHA01MRNA0039462
Metabolism	Global and overview maps	01110 Biosynthesis of secondary metabolites (224)	224	K10244	elongation of very long chain fatty acids protein 5	ACHA01MRNA0010558, ACHA01MRNA0016373
Metabolism	Global and overview maps	01110 Biosynthesis of secondary metabolites (224)	224	K10247	elongation of very long chain fatty acids protein 1	ACHA01MRNA0026685, ACHA01MRNA0026791, ACHA01MRNA0029154
Metabolism	Global and overview maps	01110 Biosynthesis of secondary metabolites (224)	224	K10249	elongation of very long chain fatty acids protein 4	ACHA01MRNA0021644, ACHA01MRNA0032584, ACHA01MRNA0033379, ACHA01MRNA0036903
Metabolism	Global and overview maps	01110 Biosynthesis of secondary metabolites (224)	224	K10250	elongation of very long chain fatty acids protein 7	ACHA01MRNA0003827, ACHA01MRNA0027179
Metabolism	Global and overview maps	01110 Biosynthesis of secondary metabolites (224)	224	K10251	17beta-estradiol 17-dehydrogenase / very-long-chain 3-oxoacyl-CoA reductase	ACHA01MRNA0003464, ACHA01MRNA0003463, ACHA01MRNA0013420, ACHA01MRNA0027175
Metabolism	Global and overview maps	01110 Biosynthesis of secondary metabolites (224)	224	K10258	very-long-chain enoyl-CoA reductase	ACHA01MRNA0004550, ACHA01MRNA0020181, ACHA01MRNA0023935
Metabolism	Global and overview maps	01110 Biosynthesis of secondary metabolites (224)	224	K10703	very-long-chain (3R)-3-hydroxyacyl-CoA dehydratase	ACHA01MRNA0009130, ACHA01MRNA0009452, ACHA01MRNA0013547, ACHA01MRNA0014539, ACHA01MRNA0015150, ACHA01MRNA0029795, ACHA01MRNA0033261
Metabolism	Global and overview maps	01110 Biosynthesis of secondary metabolites (224)	224	K10705	glyceraldehyde-3-phosphate dehydrogenase, spermatogenic	ACHA01MRNA0034174
Metabolism	Global and overview maps	01110 Biosynthesis of secondary metabolites (224)	224	K11067	N-acetylglutamate synthase	ACHA01MRNA0017202, ACHA01MRNA0023991, ACHA01MRNA0030420, ACHA01MRNA0034001
Metabolism	Global and overview maps	01110 Biosynthesis of secondary metabolites (224)	224	K11188	peroxiredoxin 6, 1-Cys peroxiredoxin	ACHA01MRNA0032448, ACHA01MRNA0032752, ACHA01MRNA0037928
Metabolism	Global and overview maps	01110 Biosynthesis of secondary metabolites (224)	224	K11262	acetyl-CoA carboxylase / biotin carboxylase 1	ACHA01MRNA0004677, ACHA01MRNA0005820, ACHA01MRNA0010503
Metabolism	Global and overview maps	01110 Biosynthesis of secondary metabolites (224)	224	K11778	ditrans,polycis-polyprenyl diphosphate synthase	ACHA01MRNA0015853, ACHA01MRNA0022056, ACHA01MRNA0031965
Metabolism	Global and overview maps	01110 Biosynthesis of secondary metabolites (224)	224	K11787	phosphoribosylamine--glycine ligase / phosphoribosylglycinamide formyltransferase / phosphoribosylformylglycinamidine cyclo-ligase	ACHA01MRNA0012526, ACHA01MRNA0015949, ACHA01MRNA0016677
Metabolism	Global and overview maps	01110 Biosynthesis of secondary metabolites (224)	224	K12407	glucokinase	ACHA01MRNA0037663
Metabolism	Global and overview maps	01110 Biosynthesis of secondary metabolites (224)	224	K12504	decaprenyl-diphosphate synthase subunit 1	ACHA01MRNA0018586, ACHA01MRNA0023988
Metabolism	Global and overview maps	01110 Biosynthesis of secondary metabolites (224)	224	K12505	decaprenyl-diphosphate synthase subunit 2	ACHA01MRNA0018408, ACHA01MRNA0026807
Metabolism	Global and overview maps	01110 Biosynthesis of secondary metabolites (224)	224	K12657	delta-1-pyrroline-5-carboxylate synthetase	ACHA01MRNA0007574, ACHA01MRNA0019998, ACHA01MRNA0026595, ACHA01MRNA0037155
Metabolism	Global and overview maps	01110 Biosynthesis of secondary metabolites (224)	224	K13051	L-asparaginase / beta-aspartyl-peptidase [EC:3.5.1.1 3.4.19.5]	ACHA01MRNA0008019, ACHA01MRNA0012905, ACHA01MRNA0017113
Metabolism	Global and overview maps	01110 Biosynthesis of secondary metabolites (224)	224	K13240	nitric-oxide synthase, brain	ACHA01MRNA0002852, ACHA01MRNA0013353, ACHA01MRNA0036016
Metabolism	Global and overview maps	01110 Biosynthesis of secondary metabolites (224)	224	K13273	phosphomevalonate kinase	ACHA01MRNA0016744
Metabolism	Global and overview maps	01110 Biosynthesis of secondary metabolites (224)	224	K13506	glycerol-3-phosphate O-acyltransferase 3/4	ACHA01MRNA0005422, ACHA01MRNA0005421, ACHA01MRNA0006384, ACHA01MRNA0009269, ACHA01MRNA0026186, ACHA01MRNA0029900
Metabolism	Global and overview maps	01110 Biosynthesis of secondary metabolites (224)	224	K13509	lysophosphatidate acyltransferase	ACHA01MRNA0009712, ACHA01MRNA0017155
Metabolism	Global and overview maps	01110 Biosynthesis of secondary metabolites (224)	224	K13513	lysocardiolipin and lysophospholipid acyltransferase	ACHA01MRNA0006078, ACHA01MRNA0017465
Metabolism	Global and overview maps	01110 Biosynthesis of secondary metabolites (224)	224	K13517	lysophospholipid acyltransferase 1/2	ACHA01MRNA0010105, ACHA01MRNA0019474, ACHA01MRNA0026735, ACHA01MRNA0039505
Metabolism	Global and overview maps	01110 Biosynthesis of secondary metabolites (224)	224	K13523	lysophosphatidic acid acyltransferase / lysophosphatidylinositol acyltransferase	ACHA01MRNA0031397, ACHA01MRNA0033239, ACHA01MRNA0034216
Metabolism	Global and overview maps	01110 Biosynthesis of secondary metabolites (224)	224	K13644	choline/ethanolamine phosphotransferase	ACHA01MRNA0005298
Metabolism	Global and overview maps	01110 Biosynthesis of secondary metabolites (224)	224	K13937	hexose-6-phosphate dehydrogenase	ACHA01MRNA0011230, ACHA01MRNA0020049
Metabolism	Global and overview maps	01110 Biosynthesis of secondary metabolites (224)	224	K13997	dihydrolipoamide dehydrogenase-binding protein of pyruvate dehydrogenase complex	ACHA01MRNA0024619
Metabolism	Global and overview maps	01110 Biosynthesis of secondary metabolites (224)	224	K14085	aldehyde dehydrogenase family 7 member A1	ACHA01MRNA0005948
Metabolism	Global and overview maps	01110 Biosynthesis of secondary metabolites (224)	224	K14163	bifunctional glutamyl/prolyl-tRNA synthetase	ACHA01MRNA0031123, ACHA01MRNA0031558, ACHA01MRNA0034704, ACHA01MRNA0036614
Metabolism	Global and overview maps	01110 Biosynthesis of secondary metabolites (224)	224	K14454	aspartate aminotransferase, cytoplasmic	ACHA01MRNA0000183, ACHA01MRNA0023344, ACHA01MRNA0040627
Metabolism	Global and overview maps	01110 Biosynthesis of secondary metabolites (224)	224	K14455	aspartate aminotransferase, mitochondrial	ACHA01MRNA0008103, ACHA01MRNA0017203
Metabolism	Global and overview maps	01110 Biosynthesis of secondary metabolites (224)	224	K14621	phospholipase B1, membrane-associated	ACHA01MRNA0001151, ACHA01MRNA0007555, ACHA01MRNA0008800, ACHA01MRNA0009735, ACHA01MRNA0036560
Metabolism	Global and overview maps	01110 Biosynthesis of secondary metabolites (224)	224	K14677	aminoacylase	ACHA01MRNA0001566
Metabolism	Global and overview maps	01110 Biosynthesis of secondary metabolites (224)	224	K15728	phosphatidate phosphatase LPIN	ACHA01MRNA0000300, ACHA01MRNA0014064, ACHA01MRNA0019176, ACHA01MRNA0025899, ACHA01MRNA0027077, ACHA01MRNA0027282, ACHA01MRNA0032178, ACHA01MRNA0034449, ACHA01MRNA0035844, ACHA01MRNA0036194, ACHA01MRNA0036424, ACHA01MRNA0038884
Metabolism	Global and overview maps	01110 Biosynthesis of secondary metabolites (224)	224	K15779	phosphoglucomutase / phosphopentomutase	ACHA01MRNA0010535
Metabolism	Global and overview maps	01110 Biosynthesis of secondary metabolites (224)	224	K16339	thioesterase superfamily member 4	ACHA01MRNA0020997
Metabolism	Global and overview maps	01110 Biosynthesis of secondary metabolites (224)	224	K16342	cytosolic phospholipase A2	ACHA01MRNA0017623, ACHA01MRNA0028839, ACHA01MRNA0036109
Metabolism	Global and overview maps	01110 Biosynthesis of secondary metabolites (224)	224	K16343	calcium-independent phospholipase A2	ACHA01MRNA0023176, ACHA01MRNA0032771, ACHA01MRNA0032772, ACHA01MRNA0035588, ACHA01MRNA0038462
Metabolism	Global and overview maps	01110 Biosynthesis of secondary metabolites (224)	224	K16817	HRAS-like suppressor 3	ACHA01MRNA0036538, ACHA01MRNA0038026
Metabolism	Global and overview maps	01110 Biosynthesis of secondary metabolites (224)	224	K16860	phospholipase D3/4	ACHA01MRNA0011857, ACHA01MRNA0016017, ACHA01MRNA0016387, ACHA01MRNA0032144, ACHA01MRNA0033092, ACHA01MRNA0035557
Metabolism	Global and overview maps	01110 Biosynthesis of secondary metabolites (224)	224	K17360	acyl-coenzyme A thioesterase 7	ACHA01MRNA0004718
Metabolism	Global and overview maps	01110 Biosynthesis of secondary metabolites (224)	224	K17497	phosphomannomutase	ACHA01MRNA0012857, ACHA01MRNA0019343, ACHA01MRNA0024313
Metabolism	Global and overview maps	01110 Biosynthesis of secondary metabolites (224)	224	K17989	L-serine/L-threonine ammonia-lyase	ACHA01MRNA0011811, ACHA01MRNA0013336, ACHA01MRNA0029215, ACHA01MRNA0033669
Metabolism	Global and overview maps	01110 Biosynthesis of secondary metabolites (224)	224	K18532	adenylate kinase	ACHA01MRNA0021439, ACHA01MRNA0025174
Metabolism	Global and overview maps	01110 Biosynthesis of secondary metabolites (224)	224	K18533	adenylate/nucleoside-diphosphate kinase	ACHA01MRNA0030132, ACHA01MRNA0034985
Metabolism	Global and overview maps	01110 Biosynthesis of secondary metabolites (224)	224	K18693	diacylglycerol diphosphate phosphatase / phosphatidate phosphatase	ACHA01MRNA0011662, ACHA01MRNA0040915
Metabolism	Global and overview maps	01110 Biosynthesis of secondary metabolites (224)	224	K18966	sulfinoalanine decarboxylase / aspartate 1-decarboxylase	ACHA01MRNA0009377, ACHA01MRNA0015091, ACHA01MRNA0015080, ACHA01MRNA0038112
Metabolism	Global and overview maps	01110 Biosynthesis of secondary metabolites (224)	224	K19007	lysophosphatidiate acyltransferase	ACHA01MRNA0025691
Metabolism	Global and overview maps	01110 Biosynthesis of secondary metabolites (224)	224	K19177	dehydrodolichyl diphosphate syntase complex subunit NUS1	ACHA01MRNA0021009, ACHA01MRNA0032575
Metabolism	Global and overview maps	01110 Biosynthesis of secondary metabolites (224)	224	K19269	phosphoglycolate phosphatase	ACHA01MRNA0013185
Metabolism	Global and overview maps	01110 Biosynthesis of secondary metabolites (224)	224	K19970	5'-nucleotidase	ACHA01MRNA0032179
Metabolism	Global and overview maps	01110 Biosynthesis of secondary metabolites (224)	224	K21418	heme oxygenase 2	ACHA01MRNA0008488, ACHA01MRNA0021637, ACHA01MRNA0027745, ACHA01MRNA0037463
Metabolism	Global and overview maps	01120 Microbial metabolism in diverse environments (119)	119	K00002	alcohol dehydrogenase (NADP+)	ACHA01MRNA0001638
Metabolism	Global and overview maps	01120 Microbial metabolism in diverse environments (119)	119	K00016	L-lactate dehydrogenase	ACHA01MRNA0011419, ACHA01MRNA0015230, ACHA01MRNA0022301, ACHA01MRNA0023257, ACHA01MRNA0031534, ACHA01MRNA0038267
Metabolism	Global and overview maps	01120 Microbial metabolism in diverse environments (119)	119	K00022	3-hydroxyacyl-CoA dehydrogenase	ACHA01MRNA0018333
Metabolism	Global and overview maps	01120 Microbial metabolism in diverse environments (119)	119	K00025	malate dehydrogenase	ACHA01MRNA0031778
Metabolism	Global and overview maps	01120 Microbial metabolism in diverse environments (119)	119	K00026	malate dehydrogenase	ACHA01MRNA0014474, ACHA01MRNA0019786
Metabolism	Global and overview maps	01120 Microbial metabolism in diverse environments (119)	119	K00029	malate dehydrogenase (oxaloacetate-decarboxylating)(NADP+)	ACHA01MRNA0017308, ACHA01MRNA0033487, ACHA01MRNA0036893
Metabolism	Global and overview maps	01120 Microbial metabolism in diverse environments (119)	119	K00030	isocitrate dehydrogenase (NAD+)	ACHA01MRNA0011041, ACHA01MRNA0014316, ACHA01MRNA0022929, ACHA01MRNA0026178, ACHA01MRNA0032618, ACHA01MRNA0037491, ACHA01MRNA0038705
Metabolism	Global and overview maps	01120 Microbial metabolism in diverse environments (119)	119	K00031	isocitrate dehydrogenase	ACHA01MRNA0009024, ACHA01MRNA0009703, ACHA01MRNA0009702, ACHA01MRNA0035923, ACHA01MRNA0037673, ACHA01MRNA0037741, ACHA01MRNA0039703
Metabolism	Global and overview maps	01120 Microbial metabolism in diverse environments (119)	119	K00033	6-phosphogluconate dehydrogenase	ACHA01MRNA0000602, ACHA01MRNA0021400, ACHA01MRNA0027887
Metabolism	Global and overview maps	01120 Microbial metabolism in diverse environments (119)	119	K00036	glucose-6-phosphate 1-dehydrogenase	ACHA01MRNA0011427, ACHA01MRNA0012385, ACHA01MRNA0012384, ACHA01MRNA0034832
Metabolism	Global and overview maps	01120 Microbial metabolism in diverse environments (119)	119	K00049	glyoxylate/hydroxypyruvate reductase	ACHA01MRNA0014442, ACHA01MRNA0023867, ACHA01MRNA0026430
Metabolism	Global and overview maps	01120 Microbial metabolism in diverse environments (119)	119	K00058	D-3-phosphoglycerate dehydrogenase / 2-oxoglutarate reductase	ACHA01MRNA0025093, ACHA01MRNA0037297
Metabolism	Global and overview maps	01120 Microbial metabolism in diverse environments (119)	119	K00106	xanthine dehydrogenase/oxidase	ACHA01MRNA0009420, ACHA01MRNA0027932
Metabolism	Global and overview maps	01120 Microbial metabolism in diverse environments (119)	119	K00121	S-(hydroxymethyl)glutathione dehydrogenase / alcohol dehydrogenase	ACHA01MRNA0007659, ACHA01MRNA0014326, ACHA01MRNA0019075, ACHA01MRNA0024277, ACHA01MRNA0024276, ACHA01MRNA0024280, ACHA01MRNA0024278, ACHA01MRNA0024275, ACHA01MRNA0027551, ACHA01MRNA0030277, ACHA01MRNA0030278
Metabolism	Global and overview maps	01120 Microbial metabolism in diverse environments (119)	119	K00128	aldehyde dehydrogenase (NAD+)	ACHA01MRNA0000207, ACHA01MRNA0007616, ACHA01MRNA0022036, ACHA01MRNA0026142, ACHA01MRNA0034652, ACHA01MRNA0037250, ACHA01MRNA0040560
Metabolism	Global and overview maps	01120 Microbial metabolism in diverse environments (119)	119	K00129	aldehyde dehydrogenase (NAD(P)+)	ACHA01MRNA0017724, ACHA01MRNA0029315, ACHA01MRNA0031451, ACHA01MRNA0035816
Metabolism	Global and overview maps	01120 Microbial metabolism in diverse environments (119)	119	K00134	glyceraldehyde 3-phosphate dehydrogenase	ACHA01MRNA0005206, ACHA01MRNA0018893, ACHA01MRNA0040865	ACHA01MRNA0005206@UpDIA
Metabolism	Global and overview maps	01120 Microbial metabolism in diverse environments (119)	119	K00139	succinate-semialdehyde dehydrogenase	ACHA01MRNA0001451, ACHA01MRNA0008378, ACHA01MRNA0036177
Metabolism	Global and overview maps	01120 Microbial metabolism in diverse environments (119)	119	K00149	aldehyde dehydrogenase family 9 member A1	ACHA01MRNA0004593, ACHA01MRNA0009643, ACHA01MRNA0020459, ACHA01MRNA0027966, ACHA01MRNA0030973
Metabolism	Global and overview maps	01120 Microbial metabolism in diverse environments (119)	119	K00157	aldehyde oxidase	ACHA01MRNA0000768, ACHA01MRNA0001128, ACHA01MRNA0021817, ACHA01MRNA0027068, ACHA01MRNA0029627, ACHA01MRNA0038989
Metabolism	Global and overview maps	01120 Microbial metabolism in diverse environments (119)	119	K00161	pyruvate dehydrogenase E1 component alpha subunit	ACHA01MRNA0014419, ACHA01MRNA0015487
Metabolism	Global and overview maps	01120 Microbial metabolism in diverse environments (119)	119	K00162	pyruvate dehydrogenase E1 component beta subunit	ACHA01MRNA0014425, ACHA01MRNA0016048
Metabolism	Global and overview maps	01120 Microbial metabolism in diverse environments (119)	119	K00164	2-oxoglutarate dehydrogenase E1 component	ACHA01MRNA0000153, ACHA01MRNA0006964, ACHA01MRNA0012361, ACHA01MRNA0012362, ACHA01MRNA0017865, ACHA01MRNA0019293, ACHA01MRNA0023715, ACHA01MRNA0023942, ACHA01MRNA0025912, ACHA01MRNA0033840, ACHA01MRNA0040255
Metabolism	Global and overview maps	01120 Microbial metabolism in diverse environments (119)	119	K00234	succinate dehydrogenase (ubiquinone) flavoprotein subunit	ACHA01MRNA0000098, ACHA01MRNA0000642, ACHA01MRNA0008174
Metabolism	Global and overview maps	01120 Microbial metabolism in diverse environments (119)	119	K00235	succinate dehydrogenase (ubiquinone) iron-sulfur subunit	ACHA01MRNA0003418, ACHA01MRNA0008616, ACHA01MRNA0012663
Metabolism	Global and overview maps	01120 Microbial metabolism in diverse environments (119)	119	K00236	succinate dehydrogenase (ubiquinone) cytochrome b560 subunit	ACHA01MRNA0006722
Metabolism	Global and overview maps	01120 Microbial metabolism in diverse environments (119)	119	K00237	succinate dehydrogenase (ubiquinone) membrane anchor subunit	ACHA01MRNA0013768
Metabolism	Global and overview maps	01120 Microbial metabolism in diverse environments (119)	119	K00248	butyryl-CoA dehydrogenase	ACHA01MRNA0036003
Metabolism	Global and overview maps	01120 Microbial metabolism in diverse environments (119)	119	K00252	glutaryl-CoA dehydrogenase	ACHA01MRNA0004513, ACHA01MRNA0011179
Metabolism	Global and overview maps	01120 Microbial metabolism in diverse environments (119)	119	K00261	glutamate dehydrogenase (NAD(P)+)	ACHA01MRNA0006667, ACHA01MRNA0011678, ACHA01MRNA0011949, ACHA01MRNA0014325
Metabolism	Global and overview maps	01120 Microbial metabolism in diverse environments (119)	119	K00275	pyridoxamine 5'-phosphate oxidase	ACHA01MRNA0018677, ACHA01MRNA0033442
Metabolism	Global and overview maps	01120 Microbial metabolism in diverse environments (119)	119	K00288	methylenetetrahydrofolate dehydrogenase (NADP+) / methenyltetrahydrofolate cyclohydrolase / formyltetrahydrofolate synthetase	ACHA01MRNA0008900, ACHA01MRNA0008901, ACHA01MRNA0032714, ACHA01MRNA0033252
Metabolism	Global and overview maps	01120 Microbial metabolism in diverse environments (119)	119	K00297	methylenetetrahydrofolate reductase (NADPH)	ACHA01MRNA0003100, ACHA01MRNA0015796
Metabolism	Global and overview maps	01120 Microbial metabolism in diverse environments (119)	119	K00365	urate oxidase	ACHA01MRNA0000297, ACHA01MRNA0002240
Metabolism	Global and overview maps	01120 Microbial metabolism in diverse environments (119)	119	K00382	dihydrolipoamide dehydrogenase	ACHA01MRNA0004987, ACHA01MRNA0008480, ACHA01MRNA0033074
Metabolism	Global and overview maps	01120 Microbial metabolism in diverse environments (119)	119	K00387	sulfite oxidase	ACHA01MRNA0026027, ACHA01MRNA0034935
Metabolism	Global and overview maps	01120 Microbial metabolism in diverse environments (119)	119	K00451	homogentisate 1,2-dioxygenase	ACHA01MRNA0013553, ACHA01MRNA0020359
Metabolism	Global and overview maps	01120 Microbial metabolism in diverse environments (119)	119	K00600	glycine hydroxymethyltransferase	ACHA01MRNA0009593, ACHA01MRNA0021108, ACHA01MRNA0030872, ACHA01MRNA0038496
Metabolism	Global and overview maps	01120 Microbial metabolism in diverse environments (119)	119	K00615	transketolase	ACHA01MRNA0001617, ACHA01MRNA0013256, ACHA01MRNA0018924, ACHA01MRNA0038502, ACHA01MRNA0038935
Metabolism	Global and overview maps	01120 Microbial metabolism in diverse environments (119)	119	K00616	transaldolase	ACHA01MRNA0007413, ACHA01MRNA0008026, ACHA01MRNA0023329, ACHA01MRNA0028918
Metabolism	Global and overview maps	01120 Microbial metabolism in diverse environments (119)	119	K00622	arylamine N-acetyltransferase	ACHA01MRNA0036211
Metabolism	Global and overview maps	01120 Microbial metabolism in diverse environments (119)	119	K00626	acetyl-CoA C-acetyltransferase	ACHA01MRNA0006115, ACHA01MRNA0032142, ACHA01MRNA0040735
Metabolism	Global and overview maps	01120 Microbial metabolism in diverse environments (119)	119	K00627	pyruvate dehydrogenase E2 component (dihydrolipoamide acetyltransferase)	ACHA01MRNA0004089, ACHA01MRNA0009350
Metabolism	Global and overview maps	01120 Microbial metabolism in diverse environments (119)	119	K00658	2-oxoglutarate dehydrogenase E2 component (dihydrolipoamide succinyltransferase)	ACHA01MRNA0016447
Metabolism	Global and overview maps	01120 Microbial metabolism in diverse environments (119)	119	K00814	alanine transaminase	ACHA01MRNA0006596, ACHA01MRNA0015202, ACHA01MRNA0015196, ACHA01MRNA0016023, ACHA01MRNA0021507, ACHA01MRNA0027315, ACHA01MRNA0031338, ACHA01MRNA0032875, ACHA01MRNA0033662, ACHA01MRNA0038125
Metabolism	Global and overview maps	01120 Microbial metabolism in diverse environments (119)	119	K00830	alanine-glyoxylate transaminase / serine-glyoxylate transaminase / serine-pyruvate transaminase	ACHA01MRNA0015778, ACHA01MRNA0038430, ACHA01MRNA0039722
Metabolism	Global and overview maps	01120 Microbial metabolism in diverse environments (119)	119	K00831	phosphoserine aminotransferase	ACHA01MRNA0003212, ACHA01MRNA0020282, ACHA01MRNA0028130
Metabolism	Global and overview maps	01120 Microbial metabolism in diverse environments (119)	119	K00844	hexokinase	ACHA01MRNA0003575, ACHA01MRNA0003661, ACHA01MRNA0003921, ACHA01MRNA0003929, ACHA01MRNA0006439, ACHA01MRNA0012772, ACHA01MRNA0013128, ACHA01MRNA0015947, ACHA01MRNA0020294, ACHA01MRNA0021001, ACHA01MRNA0024918, ACHA01MRNA0030594, ACHA01MRNA0033761, ACHA01MRNA0033760, ACHA01MRNA0034332, ACHA01MRNA0036241, ACHA01MRNA0037205, ACHA01MRNA0038434
Metabolism	Global and overview maps	01120 Microbial metabolism in diverse environments (119)	119	K00846	ketohexokinase	ACHA01MRNA0014371, ACHA01MRNA0028744
Metabolism	Global and overview maps	01120 Microbial metabolism in diverse environments (119)	119	K00850	6-phosphofructokinase 1	ACHA01MRNA0001209, ACHA01MRNA0011918, ACHA01MRNA0011917, ACHA01MRNA0015281, ACHA01MRNA0018703, ACHA01MRNA0019588, ACHA01MRNA0023233, ACHA01MRNA0026122, ACHA01MRNA0033383, ACHA01MRNA0034629, ACHA01MRNA0036362
Metabolism	Global and overview maps	01120 Microbial metabolism in diverse environments (119)	119	K00851	gluconokinase	ACHA01MRNA0036313
Metabolism	Global and overview maps	01120 Microbial metabolism in diverse environments (119)	119	K00863	triose/dihydroxyacetone kinase / FAD-AMP lyase (cyclizing)	ACHA01MRNA0012984, ACHA01MRNA0028865, ACHA01MRNA0036766
Metabolism	Global and overview maps	01120 Microbial metabolism in diverse environments (119)	119	K00873	pyruvate kinase	ACHA01MRNA0000891, ACHA01MRNA0006326, ACHA01MRNA0020809, ACHA01MRNA0024865
Metabolism	Global and overview maps	01120 Microbial metabolism in diverse environments (119)	119	K00927	phosphoglycerate kinase	ACHA01MRNA0000280, ACHA01MRNA0015343
Metabolism	Global and overview maps	01120 Microbial metabolism in diverse environments (119)	119	K00948	ribose-phosphate pyrophosphokinase	ACHA01MRNA0003833, ACHA01MRNA0009036, ACHA01MRNA0010429, ACHA01MRNA0027665
Metabolism	Global and overview maps	01120 Microbial metabolism in diverse environments (119)	119	K01011	thiosulfate/3-mercaptopyruvate sulfurtransferase	ACHA01MRNA0003687, ACHA01MRNA0013825, ACHA01MRNA0022448, ACHA01MRNA0038387
Metabolism	Global and overview maps	01120 Microbial metabolism in diverse environments (119)	119	K01053	gluconolactonase	ACHA01MRNA0012723, ACHA01MRNA0031421
Metabolism	Global and overview maps	01120 Microbial metabolism in diverse environments (119)	119	K01061	carboxymethylenebutenolidase	ACHA01MRNA0011889, ACHA01MRNA0040649
Metabolism	Global and overview maps	01120 Microbial metabolism in diverse environments (119)	119	K01070	S-formylglutathione hydrolase	ACHA01MRNA0016582, ACHA01MRNA0018129, ACHA01MRNA0021932, ACHA01MRNA0031187
Metabolism	Global and overview maps	01120 Microbial metabolism in diverse environments (119)	119	K01079	phosphoserine phosphatase	ACHA01MRNA0007951, ACHA01MRNA0040670
Metabolism	Global and overview maps	01120 Microbial metabolism in diverse environments (119)	119	K01082	3'(2'), 5'-bisphosphate nucleotidase	ACHA01MRNA0005557, ACHA01MRNA0009981
Metabolism	Global and overview maps	01120 Microbial metabolism in diverse environments (119)	119	K01466	allantoinase	ACHA01MRNA0006225, ACHA01MRNA0010379, ACHA01MRNA0011680, ACHA01MRNA0018785, ACHA01MRNA0020992, ACHA01MRNA0028070, ACHA01MRNA0038431
Metabolism	Global and overview maps	01120 Microbial metabolism in diverse environments (119)	119	K01477	allantoicase	ACHA01MRNA0020811, ACHA01MRNA0038444
Metabolism	Global and overview maps	01120 Microbial metabolism in diverse environments (119)	119	K01512	acylphosphatase	ACHA01MRNA0020329
Metabolism	Global and overview maps	01120 Microbial metabolism in diverse environments (119)	119	K01555	fumarylacetoacetase	ACHA01MRNA0008474
Metabolism	Global and overview maps	01120 Microbial metabolism in diverse environments (119)	119	K01580	glutamate decarboxylase	ACHA01MRNA0001140, ACHA01MRNA0001734, ACHA01MRNA0001756, ACHA01MRNA0013959, ACHA01MRNA0017226, ACHA01MRNA0018110, ACHA01MRNA0021269, ACHA01MRNA0021648, ACHA01MRNA0021790, ACHA01MRNA0023629, ACHA01MRNA0024193, ACHA01MRNA0024426, ACHA01MRNA0029104
Metabolism	Global and overview maps	01120 Microbial metabolism in diverse environments (119)	119	K01596	phosphoenolpyruvate carboxykinase (GTP)	ACHA01MRNA0007402, ACHA01MRNA0025003, ACHA01MRNA0025791, ACHA01MRNA0025932, ACHA01MRNA0037071
Metabolism	Global and overview maps	01120 Microbial metabolism in diverse environments (119)	119	K01620	threonine aldolase	ACHA01MRNA0007357, ACHA01MRNA0027568, ACHA01MRNA0037763
Metabolism	Global and overview maps	01120 Microbial metabolism in diverse environments (119)	119	K01623	fructose-bisphosphate aldolase, class I	ACHA01MRNA0005878, ACHA01MRNA0010516, ACHA01MRNA0017954, ACHA01MRNA0019601, ACHA01MRNA0031745, ACHA01MRNA0032732, ACHA01MRNA0035841
Metabolism	Global and overview maps	01120 Microbial metabolism in diverse environments (119)	119	K01647	citrate synthase	ACHA01MRNA0029341
Metabolism	Global and overview maps	01120 Microbial metabolism in diverse environments (119)	119	K01648	ATP citrate (pro-S)-lyase	ACHA01MRNA0004585, ACHA01MRNA0008959, ACHA01MRNA0009589, ACHA01MRNA0011445, ACHA01MRNA0012387, ACHA01MRNA0036129
Metabolism	Global and overview maps	01120 Microbial metabolism in diverse environments (119)	119	K01679	fumarate hydratase, class II	ACHA01MRNA0007368
Metabolism	Global and overview maps	01120 Microbial metabolism in diverse environments (119)	119	K01681	aconitate hydratase	ACHA01MRNA0000442, ACHA01MRNA0000439, ACHA01MRNA0000443, ACHA01MRNA0003900, ACHA01MRNA0010128, ACHA01MRNA0015130, ACHA01MRNA0038870
Metabolism	Global and overview maps	01120 Microbial metabolism in diverse environments (119)	119	K01689	enolase	ACHA01MRNA0000485, ACHA01MRNA0001935, ACHA01MRNA0002746, ACHA01MRNA0013005, ACHA01MRNA0013841, ACHA01MRNA0017946, ACHA01MRNA0020793, ACHA01MRNA0021243, ACHA01MRNA0024959, ACHA01MRNA0030243, ACHA01MRNA0038052, ACHA01MRNA0039349, ACHA01MRNA0039553
Metabolism	Global and overview maps	01120 Microbial metabolism in diverse environments (119)	119	K01698	porphobilinogen synthase	ACHA01MRNA0002352
Metabolism	Global and overview maps	01120 Microbial metabolism in diverse environments (119)	119	K01719	uroporphyrinogen-III synthase	ACHA01MRNA0014488, ACHA01MRNA0023331
Metabolism	Global and overview maps	01120 Microbial metabolism in diverse environments (119)	119	K01783	ribulose-phosphate 3-epimerase	ACHA01MRNA0020626
Metabolism	Global and overview maps	01120 Microbial metabolism in diverse environments (119)	119	K01785	aldose 1-epimerase	ACHA01MRNA0012067
Metabolism	Global and overview maps	01120 Microbial metabolism in diverse environments (119)	119	K01800	maleylacetoacetate isomerase	ACHA01MRNA0006723, ACHA01MRNA0009146
Metabolism	Global and overview maps	01120 Microbial metabolism in diverse environments (119)	119	K01803	triosephosphate isomerase (TIM)	ACHA01MRNA0004008, ACHA01MRNA0010639
Metabolism	Global and overview maps	01120 Microbial metabolism in diverse environments (119)	119	K01807	ribose 5-phosphate isomerase A	ACHA01MRNA0020664
Metabolism	Global and overview maps	01120 Microbial metabolism in diverse environments (119)	119	K01810	glucose-6-phosphate isomerase	ACHA01MRNA0011255, ACHA01MRNA0016821, ACHA01MRNA0016822, ACHA01MRNA0035471
Metabolism	Global and overview maps	01120 Microbial metabolism in diverse environments (119)	119	K01834	2,3-bisphosphoglycerate-dependent phosphoglycerate mutase	ACHA01MRNA0008287, ACHA01MRNA0034279, ACHA01MRNA0036810, ACHA01MRNA0037883, ACHA01MRNA0038314
Metabolism	Global and overview maps	01120 Microbial metabolism in diverse environments (119)	119	K01835	phosphoglucomutase	ACHA01MRNA0005702, ACHA01MRNA0006786, ACHA01MRNA0017144, ACHA01MRNA0023139
Metabolism	Global and overview maps	01120 Microbial metabolism in diverse environments (119)	119	K01837	bisphosphoglycerate/phosphoglycerate mutase	ACHA01MRNA0010476, ACHA01MRNA0010769
Metabolism	Global and overview maps	01120 Microbial metabolism in diverse environments (119)	119	K01847	methylmalonyl-CoA mutase	ACHA01MRNA0002458, ACHA01MRNA0014885, ACHA01MRNA0019858, ACHA01MRNA0027131, ACHA01MRNA0028198, ACHA01MRNA0028377
Metabolism	Global and overview maps	01120 Microbial metabolism in diverse environments (119)	119	K01885	glutamyl-tRNA synthetase	ACHA01MRNA0016375
Metabolism	Global and overview maps	01120 Microbial metabolism in diverse environments (119)	119	K01895	acetyl-CoA synthetase	ACHA01MRNA0000825, ACHA01MRNA0006428, ACHA01MRNA0009844, ACHA01MRNA0014416, ACHA01MRNA0021752, ACHA01MRNA0023290, ACHA01MRNA0026663, ACHA01MRNA0031665, ACHA01MRNA0032803, ACHA01MRNA0035108
Metabolism	Global and overview maps	01120 Microbial metabolism in diverse environments (119)	119	K01899	succinyl-CoA synthetase alpha subunit	ACHA01MRNA0033019	ACHA01MRNA0033019@OnlyDIA
Metabolism	Global and overview maps	01120 Microbial metabolism in diverse environments (119)	119	K01900	succinyl-CoA synthetase beta subunit	ACHA01MRNA0004514, ACHA01MRNA0004515
Metabolism	Global and overview maps	01120 Microbial metabolism in diverse environments (119)	119	K01915	glutamine synthetase	ACHA01MRNA0003224, ACHA01MRNA0007135, ACHA01MRNA0015807, ACHA01MRNA0031565, ACHA01MRNA0035016, ACHA01MRNA0035460, ACHA01MRNA0036932
Metabolism	Global and overview maps	01120 Microbial metabolism in diverse environments (119)	119	K01946	acetyl-CoA carboxylase / biotin carboxylase 2	ACHA01MRNA0009074, ACHA01MRNA0018927
Metabolism	Global and overview maps	01120 Microbial metabolism in diverse environments (119)	119	K01948	carbamoyl-phosphate synthase (ammonia)	ACHA01MRNA0005090, ACHA01MRNA0008309, ACHA01MRNA0008463, ACHA01MRNA0008462, ACHA01MRNA0015053, ACHA01MRNA0029894, ACHA01MRNA0038530
Metabolism	Global and overview maps	01120 Microbial metabolism in diverse environments (119)	119	K01958	pyruvate carboxylase	ACHA01MRNA0002883, ACHA01MRNA0004379, ACHA01MRNA0015886, ACHA01MRNA0016932, ACHA01MRNA0023484, ACHA01MRNA0030900
Metabolism	Global and overview maps	01120 Microbial metabolism in diverse environments (119)	119	K01965	propionyl-CoA carboxylase alpha chain	ACHA01MRNA0012082, ACHA01MRNA0012076, ACHA01MRNA0026175
Metabolism	Global and overview maps	01120 Microbial metabolism in diverse environments (119)	119	K01966	propionyl-CoA carboxylase beta chain	ACHA01MRNA0002900, ACHA01MRNA0013349
Metabolism	Global and overview maps	01120 Microbial metabolism in diverse environments (119)	119	K03841	fructose-1,6-bisphosphatase I	ACHA01MRNA0009411, ACHA01MRNA0011206, ACHA01MRNA0021663, ACHA01MRNA0021664, ACHA01MRNA0039606, ACHA01MRNA0039874, ACHA01MRNA0039872
Metabolism	Global and overview maps	01120 Microbial metabolism in diverse environments (119)	119	K05606	methylmalonyl-CoA/ethylmalonyl-CoA epimerase	ACHA01MRNA0011261, ACHA01MRNA0034251
Metabolism	Global and overview maps	01120 Microbial metabolism in diverse environments (119)	119	K07127	5-hydroxyisourate hydrolase	ACHA01MRNA0001813, ACHA01MRNA0008144, ACHA01MRNA0012198, ACHA01MRNA0020462, ACHA01MRNA0021711, ACHA01MRNA0024451
Metabolism	Global and overview maps	01120 Microbial metabolism in diverse environments (119)	119	K07511	enoyl-CoA hydratase	ACHA01MRNA0009631, ACHA01MRNA0015434, ACHA01MRNA0028221
Metabolism	Global and overview maps	01120 Microbial metabolism in diverse environments (119)	119	K07514	enoyl-CoA hydratase / 3-hydroxyacyl-CoA dehydrogenase / 3,2-trans-enoyl-CoA isomerase	ACHA01MRNA0008339, ACHA01MRNA0023591, ACHA01MRNA0026882
Metabolism	Global and overview maps	01120 Microbial metabolism in diverse environments (119)	119	K07515	enoyl-CoA hydratase / long-chain 3-hydroxyacyl-CoA dehydrogenase	ACHA01MRNA0018663	ACHA01MRNA0018663@OnlyPRE
Metabolism	Global and overview maps	01120 Microbial metabolism in diverse environments (119)	119	K08074	ADP-dependent glucokinase	ACHA01MRNA0006442, ACHA01MRNA0040401
Metabolism	Global and overview maps	01120 Microbial metabolism in diverse environments (119)	119	K08726	soluble epoxide hydrolase / lipid-phosphate phosphatase	ACHA01MRNA0013309, ACHA01MRNA0035155
Metabolism	Global and overview maps	01120 Microbial metabolism in diverse environments (119)	119	K11262	acetyl-CoA carboxylase / biotin carboxylase 1	ACHA01MRNA0004677, ACHA01MRNA0005820, ACHA01MRNA0010503
Metabolism	Global and overview maps	01120 Microbial metabolism in diverse environments (119)	119	K11529	glycerate 2-kinase	ACHA01MRNA0037124, ACHA01MRNA0039231
Metabolism	Global and overview maps	01120 Microbial metabolism in diverse environments (119)	119	K12407	glucokinase	ACHA01MRNA0037663
Metabolism	Global and overview maps	01120 Microbial metabolism in diverse environments (119)	119	K13524	4-aminobutyrate aminotransferase / (S)-3-amino-2-methylpropionate transaminase	ACHA01MRNA0024046, ACHA01MRNA0031989
Metabolism	Global and overview maps	01120 Microbial metabolism in diverse environments (119)	119	K13811	3'-phosphoadenosine 5'-phosphosulfate synthase	ACHA01MRNA0008373, ACHA01MRNA0015978, ACHA01MRNA0021744, ACHA01MRNA0036596, ACHA01MRNA0037826, ACHA01MRNA0037987
Metabolism	Global and overview maps	01120 Microbial metabolism in diverse environments (119)	119	K13997	dihydrolipoamide dehydrogenase-binding protein of pyruvate dehydrogenase complex	ACHA01MRNA0024619
Metabolism	Global and overview maps	01120 Microbial metabolism in diverse environments (119)	119	K14085	aldehyde dehydrogenase family 7 member A1	ACHA01MRNA0005948
Metabolism	Global and overview maps	01120 Microbial metabolism in diverse environments (119)	119	K14163	bifunctional glutamyl/prolyl-tRNA synthetase	ACHA01MRNA0031123, ACHA01MRNA0031558, ACHA01MRNA0034704, ACHA01MRNA0036614
Metabolism	Global and overview maps	01120 Microbial metabolism in diverse environments (119)	119	K14454	aspartate aminotransferase, cytoplasmic	ACHA01MRNA0000183, ACHA01MRNA0023344, ACHA01MRNA0040627
Metabolism	Global and overview maps	01120 Microbial metabolism in diverse environments (119)	119	K14455	aspartate aminotransferase, mitochondrial	ACHA01MRNA0008103, ACHA01MRNA0017203
Metabolism	Global and overview maps	01120 Microbial metabolism in diverse environments (119)	119	K15759	inositol monophosphatase 3	ACHA01MRNA0019081
Metabolism	Global and overview maps	01120 Microbial metabolism in diverse environments (119)	119	K15779	phosphoglucomutase / phosphopentomutase	ACHA01MRNA0010535
Metabolism	Global and overview maps	01120 Microbial metabolism in diverse environments (119)	119	K17725	sulfur dioxygenase	ACHA01MRNA0003241
Metabolism	Global and overview maps	01120 Microbial metabolism in diverse environments (119)	119	K18334	L-fuconate dehydratase	ACHA01MRNA0032488
Metabolism	Global and overview maps	01120 Microbial metabolism in diverse environments (119)	119	K22470	eukaryotic sulfide quinone oxidoreductase	ACHA01MRNA0025697
Metabolism	Global and overview maps	01130 Biosynthesis of antibiotics (152)	152	K00002	alcohol dehydrogenase (NADP+)	ACHA01MRNA0001638
Metabolism	Global and overview maps	01130 Biosynthesis of antibiotics (152)	152	K00016	L-lactate dehydrogenase	ACHA01MRNA0011419, ACHA01MRNA0015230, ACHA01MRNA0022301, ACHA01MRNA0023257, ACHA01MRNA0031534, ACHA01MRNA0038267
Metabolism	Global and overview maps	01130 Biosynthesis of antibiotics (152)	152	K00021	hydroxymethylglutaryl-CoA reductase (NADPH)	ACHA01MRNA0021268, ACHA01MRNA0022349, ACHA01MRNA0022819, ACHA01MRNA0024648, ACHA01MRNA0025649, ACHA01MRNA0037209
Metabolism	Global and overview maps	01130 Biosynthesis of antibiotics (152)	152	K00022	3-hydroxyacyl-CoA dehydrogenase	ACHA01MRNA0018333
Metabolism	Global and overview maps	01130 Biosynthesis of antibiotics (152)	152	K00025	malate dehydrogenase	ACHA01MRNA0031778
Metabolism	Global and overview maps	01130 Biosynthesis of antibiotics (152)	152	K00026	malate dehydrogenase	ACHA01MRNA0014474, ACHA01MRNA0019786
Metabolism	Global and overview maps	01130 Biosynthesis of antibiotics (152)	152	K00030	isocitrate dehydrogenase (NAD+)	ACHA01MRNA0011041, ACHA01MRNA0014316, ACHA01MRNA0022929, ACHA01MRNA0026178, ACHA01MRNA0032618, ACHA01MRNA0037491, ACHA01MRNA0038705
Metabolism	Global and overview maps	01130 Biosynthesis of antibiotics (152)	152	K00031	isocitrate dehydrogenase	ACHA01MRNA0009024, ACHA01MRNA0009703, ACHA01MRNA0009702, ACHA01MRNA0035923, ACHA01MRNA0037673, ACHA01MRNA0037741, ACHA01MRNA0039703
Metabolism	Global and overview maps	01130 Biosynthesis of antibiotics (152)	152	K00033	6-phosphogluconate dehydrogenase	ACHA01MRNA0000602, ACHA01MRNA0021400, ACHA01MRNA0027887
Metabolism	Global and overview maps	01130 Biosynthesis of antibiotics (152)	152	K00036	glucose-6-phosphate 1-dehydrogenase	ACHA01MRNA0011427, ACHA01MRNA0012385, ACHA01MRNA0012384, ACHA01MRNA0034832
Metabolism	Global and overview maps	01130 Biosynthesis of antibiotics (152)	152	K00058	D-3-phosphoglycerate dehydrogenase / 2-oxoglutarate reductase	ACHA01MRNA0025093, ACHA01MRNA0037297
Metabolism	Global and overview maps	01130 Biosynthesis of antibiotics (152)	152	K00121	S-(hydroxymethyl)glutathione dehydrogenase / alcohol dehydrogenase	ACHA01MRNA0007659, ACHA01MRNA0014326, ACHA01MRNA0019075, ACHA01MRNA0024277, ACHA01MRNA0024276, ACHA01MRNA0024280, ACHA01MRNA0024278, ACHA01MRNA0024275, ACHA01MRNA0027551, ACHA01MRNA0030277, ACHA01MRNA0030278
Metabolism	Global and overview maps	01130 Biosynthesis of antibiotics (152)	152	K00128	aldehyde dehydrogenase (NAD+)	ACHA01MRNA0000207, ACHA01MRNA0007616, ACHA01MRNA0022036, ACHA01MRNA0026142, ACHA01MRNA0034652, ACHA01MRNA0037250, ACHA01MRNA0040560
Metabolism	Global and overview maps	01130 Biosynthesis of antibiotics (152)	152	K00134	glyceraldehyde 3-phosphate dehydrogenase	ACHA01MRNA0005206, ACHA01MRNA0018893, ACHA01MRNA0040865	ACHA01MRNA0005206@UpDIA
Metabolism	Global and overview maps	01130 Biosynthesis of antibiotics (152)	152	K00149	aldehyde dehydrogenase family 9 member A1	ACHA01MRNA0004593, ACHA01MRNA0009643, ACHA01MRNA0020459, ACHA01MRNA0027966, ACHA01MRNA0030973
Metabolism	Global and overview maps	01130 Biosynthesis of antibiotics (152)	152	K00161	pyruvate dehydrogenase E1 component alpha subunit	ACHA01MRNA0014419, ACHA01MRNA0015487
Metabolism	Global and overview maps	01130 Biosynthesis of antibiotics (152)	152	K00162	pyruvate dehydrogenase E1 component beta subunit	ACHA01MRNA0014425, ACHA01MRNA0016048
Metabolism	Global and overview maps	01130 Biosynthesis of antibiotics (152)	152	K00164	2-oxoglutarate dehydrogenase E1 component	ACHA01MRNA0000153, ACHA01MRNA0006964, ACHA01MRNA0012361, ACHA01MRNA0012362, ACHA01MRNA0017865, ACHA01MRNA0019293, ACHA01MRNA0023715, ACHA01MRNA0023942, ACHA01MRNA0025912, ACHA01MRNA0033840, ACHA01MRNA0040255
Metabolism	Global and overview maps	01130 Biosynthesis of antibiotics (152)	152	K00166	2-oxoisovalerate dehydrogenase E1 component alpha subunit	ACHA01MRNA0009237
Metabolism	Global and overview maps	01130 Biosynthesis of antibiotics (152)	152	K00222	Delta14-sterol reductase	ACHA01MRNA0033433
Metabolism	Global and overview maps	01130 Biosynthesis of antibiotics (152)	152	K00227	Delta7-sterol 5-desaturase	ACHA01MRNA0004695
Metabolism	Global and overview maps	01130 Biosynthesis of antibiotics (152)	152	K00234	succinate dehydrogenase (ubiquinone) flavoprotein subunit	ACHA01MRNA0000098, ACHA01MRNA0000642, ACHA01MRNA0008174
Metabolism	Global and overview maps	01130 Biosynthesis of antibiotics (152)	152	K00235	succinate dehydrogenase (ubiquinone) iron-sulfur subunit	ACHA01MRNA0003418, ACHA01MRNA0008616, ACHA01MRNA0012663
Metabolism	Global and overview maps	01130 Biosynthesis of antibiotics (152)	152	K00236	succinate dehydrogenase (ubiquinone) cytochrome b560 subunit	ACHA01MRNA0006722
Metabolism	Global and overview maps	01130 Biosynthesis of antibiotics (152)	152	K00237	succinate dehydrogenase (ubiquinone) membrane anchor subunit	ACHA01MRNA0013768
Metabolism	Global and overview maps	01130 Biosynthesis of antibiotics (152)	152	K00248	butyryl-CoA dehydrogenase	ACHA01MRNA0036003
Metabolism	Global and overview maps	01130 Biosynthesis of antibiotics (152)	152	K00249	acyl-CoA dehydrogenase	ACHA01MRNA0002761, ACHA01MRNA0026128
Metabolism	Global and overview maps	01130 Biosynthesis of antibiotics (152)	152	K00252	glutaryl-CoA dehydrogenase	ACHA01MRNA0004513, ACHA01MRNA0011179
Metabolism	Global and overview maps	01130 Biosynthesis of antibiotics (152)	152	K00273	D-amino-acid oxidase	ACHA01MRNA0017320
Metabolism	Global and overview maps	01130 Biosynthesis of antibiotics (152)	152	K00281	glycine dehydrogenase	ACHA01MRNA0002461, ACHA01MRNA0033763, ACHA01MRNA0039883, ACHA01MRNA0039918, ACHA01MRNA0040605
Metabolism	Global and overview maps	01130 Biosynthesis of antibiotics (152)	152	K00286	pyrroline-5-carboxylate reductase	ACHA01MRNA0001983, ACHA01MRNA0028886, ACHA01MRNA0033341, ACHA01MRNA0036631, ACHA01MRNA0039060
Metabolism	Global and overview maps	01130 Biosynthesis of antibiotics (152)	152	K00318	proline dehydrogenase	ACHA01MRNA0006425, ACHA01MRNA0008621, ACHA01MRNA0033462, ACHA01MRNA0034387
Metabolism	Global and overview maps	01130 Biosynthesis of antibiotics (152)	152	K00382	dihydrolipoamide dehydrogenase	ACHA01MRNA0004987, ACHA01MRNA0008480, ACHA01MRNA0033074
Metabolism	Global and overview maps	01130 Biosynthesis of antibiotics (152)	152	K00511	squalene monooxygenase	ACHA01MRNA0011807
Metabolism	Global and overview maps	01130 Biosynthesis of antibiotics (152)	152	K00587	protein-S-isoprenylcysteine O-methyltransferase	ACHA01MRNA0004665, ACHA01MRNA0031654
Metabolism	Global and overview maps	01130 Biosynthesis of antibiotics (152)	152	K00600	glycine hydroxymethyltransferase	ACHA01MRNA0009593, ACHA01MRNA0021108, ACHA01MRNA0030872, ACHA01MRNA0038496
Metabolism	Global and overview maps	01130 Biosynthesis of antibiotics (152)	152	K00602	phosphoribosylaminoimidazolecarboxamide formyltransferase / IMP cyclohydrolase	ACHA01MRNA0023832, ACHA01MRNA0023831, ACHA01MRNA0026348
Metabolism	Global and overview maps	01130 Biosynthesis of antibiotics (152)	152	K00611	ornithine carbamoyltransferase	ACHA01MRNA0030265
Metabolism	Global and overview maps	01130 Biosynthesis of antibiotics (152)	152	K00615	transketolase	ACHA01MRNA0001617, ACHA01MRNA0013256, ACHA01MRNA0018924, ACHA01MRNA0038502, ACHA01MRNA0038935
Metabolism	Global and overview maps	01130 Biosynthesis of antibiotics (152)	152	K00616	transaldolase	ACHA01MRNA0007413, ACHA01MRNA0008026, ACHA01MRNA0023329, ACHA01MRNA0028918
Metabolism	Global and overview maps	01130 Biosynthesis of antibiotics (152)	152	K00626	acetyl-CoA C-acetyltransferase	ACHA01MRNA0006115, ACHA01MRNA0032142, ACHA01MRNA0040735
Metabolism	Global and overview maps	01130 Biosynthesis of antibiotics (152)	152	K00627	pyruvate dehydrogenase E2 component (dihydrolipoamide acetyltransferase)	ACHA01MRNA0004089, ACHA01MRNA0009350
Metabolism	Global and overview maps	01130 Biosynthesis of antibiotics (152)	152	K00645	[acyl-carrier-protein] S-malonyltransferase	ACHA01MRNA0004412, ACHA01MRNA0014015
Metabolism	Global and overview maps	01130 Biosynthesis of antibiotics (152)	152	K00658	2-oxoglutarate dehydrogenase E2 component (dihydrolipoamide succinyltransferase)	ACHA01MRNA0016447
Metabolism	Global and overview maps	01130 Biosynthesis of antibiotics (152)	152	K00764	amidophosphoribosyltransferase	ACHA01MRNA0034964, ACHA01MRNA0036296
Metabolism	Global and overview maps	01130 Biosynthesis of antibiotics (152)	152	K00787	farnesyl diphosphate synthase	ACHA01MRNA0022343, ACHA01MRNA0038760
Metabolism	Global and overview maps	01130 Biosynthesis of antibiotics (152)	152	K00801	farnesyl-diphosphate farnesyltransferase	ACHA01MRNA0017809, ACHA01MRNA0019626
Metabolism	Global and overview maps	01130 Biosynthesis of antibiotics (152)	152	K00804	geranylgeranyl diphosphate synthase, type III	ACHA01MRNA0015689, ACHA01MRNA0040750
Metabolism	Global and overview maps	01130 Biosynthesis of antibiotics (152)	152	K00815	tyrosine aminotransferase	ACHA01MRNA0012903, ACHA01MRNA0012906
Metabolism	Global and overview maps	01130 Biosynthesis of antibiotics (152)	152	K00819	ornithine--oxo-acid transaminase	ACHA01MRNA0012470
Metabolism	Global and overview maps	01130 Biosynthesis of antibiotics (152)	152	K00820	glucosamine---fructose-6-phosphate aminotransferase (isomerizing)	ACHA01MRNA0001787, ACHA01MRNA0018153, ACHA01MRNA0031084, ACHA01MRNA0034095, ACHA01MRNA0036740
Metabolism	Global and overview maps	01130 Biosynthesis of antibiotics (152)	152	K00825	kynurenine/2-aminoadipate aminotransferase	ACHA01MRNA0002965, ACHA01MRNA0004959
Metabolism	Global and overview maps	01130 Biosynthesis of antibiotics (152)	152	K00826	branched-chain amino acid aminotransferase	ACHA01MRNA0002049, ACHA01MRNA0032038
Metabolism	Global and overview maps	01130 Biosynthesis of antibiotics (152)	152	K00830	alanine-glyoxylate transaminase / serine-glyoxylate transaminase / serine-pyruvate transaminase	ACHA01MRNA0015778, ACHA01MRNA0038430, ACHA01MRNA0039722
Metabolism	Global and overview maps	01130 Biosynthesis of antibiotics (152)	152	K00831	phosphoserine aminotransferase	ACHA01MRNA0003212, ACHA01MRNA0020282, ACHA01MRNA0028130
Metabolism	Global and overview maps	01130 Biosynthesis of antibiotics (152)	152	K00844	hexokinase	ACHA01MRNA0003575, ACHA01MRNA0003661, ACHA01MRNA0003921, ACHA01MRNA0003929, ACHA01MRNA0006439, ACHA01MRNA0012772, ACHA01MRNA0013128, ACHA01MRNA0015947, ACHA01MRNA0020294, ACHA01MRNA0021001, ACHA01MRNA0024918, ACHA01MRNA0030594, ACHA01MRNA0033761, ACHA01MRNA0033760, ACHA01MRNA0034332, ACHA01MRNA0036241, ACHA01MRNA0037205, ACHA01MRNA0038434
Metabolism	Global and overview maps	01130 Biosynthesis of antibiotics (152)	152	K00850	6-phosphofructokinase 1	ACHA01MRNA0001209, ACHA01MRNA0011918, ACHA01MRNA0011917, ACHA01MRNA0015281, ACHA01MRNA0018703, ACHA01MRNA0019588, ACHA01MRNA0023233, ACHA01MRNA0026122, ACHA01MRNA0033383, ACHA01MRNA0034629, ACHA01MRNA0036362
Metabolism	Global and overview maps	01130 Biosynthesis of antibiotics (152)	152	K00851	gluconokinase	ACHA01MRNA0036313
Metabolism	Global and overview maps	01130 Biosynthesis of antibiotics (152)	152	K00869	mevalonate kinase	ACHA01MRNA0029311
Metabolism	Global and overview maps	01130 Biosynthesis of antibiotics (152)	152	K00873	pyruvate kinase	ACHA01MRNA0000891, ACHA01MRNA0006326, ACHA01MRNA0020809, ACHA01MRNA0024865
Metabolism	Global and overview maps	01130 Biosynthesis of antibiotics (152)	152	K00927	phosphoglycerate kinase	ACHA01MRNA0000280, ACHA01MRNA0015343
Metabolism	Global and overview maps	01130 Biosynthesis of antibiotics (152)	152	K00939	adenylate kinase	ACHA01MRNA0009609, ACHA01MRNA0016292, ACHA01MRNA0018748, ACHA01MRNA0019304, ACHA01MRNA0024088, ACHA01MRNA0024824, ACHA01MRNA0028184, ACHA01MRNA0035324, ACHA01MRNA0036257
Metabolism	Global and overview maps	01130 Biosynthesis of antibiotics (152)	152	K00940	nucleoside-diphosphate kinase	ACHA01MRNA0002684, ACHA01MRNA0014268, ACHA01MRNA0018158, ACHA01MRNA0021466, ACHA01MRNA0027750, ACHA01MRNA0032300, ACHA01MRNA0036052, ACHA01MRNA0036922, ACHA01MRNA0038939	ACHA01MRNA0002684@OnlyDIA
Metabolism	Global and overview maps	01130 Biosynthesis of antibiotics (152)	152	K00944	nucleoside-triphosphate--adenylate kinase	ACHA01MRNA0022540, ACHA01MRNA0025379
Metabolism	Global and overview maps	01130 Biosynthesis of antibiotics (152)	152	K00948	ribose-phosphate pyrophosphokinase	ACHA01MRNA0003833, ACHA01MRNA0009036, ACHA01MRNA0010429, ACHA01MRNA0027665
Metabolism	Global and overview maps	01130 Biosynthesis of antibiotics (152)	152	K00963	UTP--glucose-1-phosphate uridylyltransferase	ACHA01MRNA0001929, ACHA01MRNA0003598, ACHA01MRNA0005224
Metabolism	Global and overview maps	01130 Biosynthesis of antibiotics (152)	152	K00972	UDP-N-acetylglucosamine/UDP-N-acetylgalactosamine diphosphorylase	ACHA01MRNA0031294, ACHA01MRNA0037024
Metabolism	Global and overview maps	01130 Biosynthesis of antibiotics (152)	152	K01053	gluconolactonase	ACHA01MRNA0012723, ACHA01MRNA0031421
Metabolism	Global and overview maps	01130 Biosynthesis of antibiotics (152)	152	K01079	phosphoserine phosphatase	ACHA01MRNA0007951, ACHA01MRNA0040670
Metabolism	Global and overview maps	01130 Biosynthesis of antibiotics (152)	152	K01092	myo-inositol-1(or 4)-monophosphatase	ACHA01MRNA0005001, ACHA01MRNA0011561, ACHA01MRNA0030892
Metabolism	Global and overview maps	01130 Biosynthesis of antibiotics (152)	152	K01443	N-acetylglucosamine-6-phosphate deacetylase	ACHA01MRNA0013133, ACHA01MRNA0033262
Metabolism	Global and overview maps	01130 Biosynthesis of antibiotics (152)	152	K01476	arginase	ACHA01MRNA0008601, ACHA01MRNA0018706
Metabolism	Global and overview maps	01130 Biosynthesis of antibiotics (152)	152	K01490	AMP deaminase	ACHA01MRNA0003063, ACHA01MRNA0008076, ACHA01MRNA0008221, ACHA01MRNA0009475, ACHA01MRNA0021789, ACHA01MRNA0025057, ACHA01MRNA0026687, ACHA01MRNA0027769, ACHA01MRNA0027775, ACHA01MRNA0029244, ACHA01MRNA0029289, ACHA01MRNA0039394, ACHA01MRNA0039793, ACHA01MRNA0040174, ACHA01MRNA0040810
Metabolism	Global and overview maps	01130 Biosynthesis of antibiotics (152)	152	K01581	ornithine decarboxylase	ACHA01MRNA0013193, ACHA01MRNA0017577, ACHA01MRNA0023694
Metabolism	Global and overview maps	01130 Biosynthesis of antibiotics (152)	152	K01587	phosphoribosylaminoimidazole carboxylase / phosphoribosylaminoimidazole-succinocarboxamide synthase	ACHA01MRNA0009423, ACHA01MRNA0015734, ACHA01MRNA0036297
Metabolism	Global and overview maps	01130 Biosynthesis of antibiotics (152)	152	K01596	phosphoenolpyruvate carboxykinase (GTP)	ACHA01MRNA0007402, ACHA01MRNA0025003, ACHA01MRNA0025791, ACHA01MRNA0025932, ACHA01MRNA0037071
Metabolism	Global and overview maps	01130 Biosynthesis of antibiotics (152)	152	K01597	diphosphomevalonate decarboxylase	ACHA01MRNA0008548, ACHA01MRNA0024974
Metabolism	Global and overview maps	01130 Biosynthesis of antibiotics (152)	152	K01620	threonine aldolase	ACHA01MRNA0007357, ACHA01MRNA0027568, ACHA01MRNA0037763
Metabolism	Global and overview maps	01130 Biosynthesis of antibiotics (152)	152	K01623	fructose-bisphosphate aldolase, class I	ACHA01MRNA0005878, ACHA01MRNA0010516, ACHA01MRNA0017954, ACHA01MRNA0019601, ACHA01MRNA0031745, ACHA01MRNA0032732, ACHA01MRNA0035841
Metabolism	Global and overview maps	01130 Biosynthesis of antibiotics (152)	152	K01641	hydroxymethylglutaryl-CoA synthase	ACHA01MRNA0017213, ACHA01MRNA0020767
Metabolism	Global and overview maps	01130 Biosynthesis of antibiotics (152)	152	K01647	citrate synthase	ACHA01MRNA0029341
Metabolism	Global and overview maps	01130 Biosynthesis of antibiotics (152)	152	K01648	ATP citrate (pro-S)-lyase	ACHA01MRNA0004585, ACHA01MRNA0008959, ACHA01MRNA0009589, ACHA01MRNA0011445, ACHA01MRNA0012387, ACHA01MRNA0036129
Metabolism	Global and overview maps	01130 Biosynthesis of antibiotics (152)	152	K01679	fumarate hydratase, class II	ACHA01MRNA0007368
Metabolism	Global and overview maps	01130 Biosynthesis of antibiotics (152)	152	K01681	aconitate hydratase	ACHA01MRNA0000442, ACHA01MRNA0000439, ACHA01MRNA0000443, ACHA01MRNA0003900, ACHA01MRNA0010128, ACHA01MRNA0015130, ACHA01MRNA0038870
Metabolism	Global and overview maps	01130 Biosynthesis of antibiotics (152)	152	K01689	enolase	ACHA01MRNA0000485, ACHA01MRNA0001935, ACHA01MRNA0002746, ACHA01MRNA0013005, ACHA01MRNA0013841, ACHA01MRNA0017946, ACHA01MRNA0020793, ACHA01MRNA0021243, ACHA01MRNA0024959, ACHA01MRNA0030243, ACHA01MRNA0038052, ACHA01MRNA0039349, ACHA01MRNA0039553
Metabolism	Global and overview maps	01130 Biosynthesis of antibiotics (152)	152	K01697	cystathionine beta-synthase	ACHA01MRNA0004238, ACHA01MRNA0018770, ACHA01MRNA0032124
Metabolism	Global and overview maps	01130 Biosynthesis of antibiotics (152)	152	K01710	dTDP-glucose 4,6-dehydratase	ACHA01MRNA0009039
Metabolism	Global and overview maps	01130 Biosynthesis of antibiotics (152)	152	K01754	threonine dehydratase	ACHA01MRNA0018022
Metabolism	Global and overview maps	01130 Biosynthesis of antibiotics (152)	152	K01755	argininosuccinate lyase	ACHA01MRNA0017984
Metabolism	Global and overview maps	01130 Biosynthesis of antibiotics (152)	152	K01756	adenylosuccinate lyase	ACHA01MRNA0003278	ACHA01MRNA0003278@OnlyDIA
Metabolism	Global and overview maps	01130 Biosynthesis of antibiotics (152)	152	K01758	cystathionine gamma-lyase	ACHA01MRNA0023447
Metabolism	Global and overview maps	01130 Biosynthesis of antibiotics (152)	152	K01783	ribulose-phosphate 3-epimerase	ACHA01MRNA0020626
Metabolism	Global and overview maps	01130 Biosynthesis of antibiotics (152)	152	K01785	aldose 1-epimerase	ACHA01MRNA0012067
Metabolism	Global and overview maps	01130 Biosynthesis of antibiotics (152)	152	K01803	triosephosphate isomerase (TIM)	ACHA01MRNA0004008, ACHA01MRNA0010639
Metabolism	Global and overview maps	01130 Biosynthesis of antibiotics (152)	152	K01807	ribose 5-phosphate isomerase A	ACHA01MRNA0020664
Metabolism	Global and overview maps	01130 Biosynthesis of antibiotics (152)	152	K01809	mannose-6-phosphate isomerase	ACHA01MRNA0018125
Metabolism	Global and overview maps	01130 Biosynthesis of antibiotics (152)	152	K01810	glucose-6-phosphate isomerase	ACHA01MRNA0011255, ACHA01MRNA0016821, ACHA01MRNA0016822, ACHA01MRNA0035471
Metabolism	Global and overview maps	01130 Biosynthesis of antibiotics (152)	152	K01823	isopentenyl-diphosphate Delta-isomerase	ACHA01MRNA0037039, ACHA01MRNA0040072
Metabolism	Global and overview maps	01130 Biosynthesis of antibiotics (152)	152	K01834	2,3-bisphosphoglycerate-dependent phosphoglycerate mutase	ACHA01MRNA0008287, ACHA01MRNA0034279, ACHA01MRNA0036810, ACHA01MRNA0037883, ACHA01MRNA0038314
Metabolism	Global and overview maps	01130 Biosynthesis of antibiotics (152)	152	K01835	phosphoglucomutase	ACHA01MRNA0005702, ACHA01MRNA0006786, ACHA01MRNA0017144, ACHA01MRNA0023139
Metabolism	Global and overview maps	01130 Biosynthesis of antibiotics (152)	152	K01836	phosphoacetylglucosamine mutase	ACHA01MRNA0010480
Metabolism	Global and overview maps	01130 Biosynthesis of antibiotics (152)	152	K01837	bisphosphoglycerate/phosphoglycerate mutase	ACHA01MRNA0010476, ACHA01MRNA0010769
Metabolism	Global and overview maps	01130 Biosynthesis of antibiotics (152)	152	K01852	lanosterol synthase	ACHA01MRNA0010323, ACHA01MRNA0016274
Metabolism	Global and overview maps	01130 Biosynthesis of antibiotics (152)	152	K01858	myo-inositol-1-phosphate synthase	ACHA01MRNA0012933, ACHA01MRNA0025171
Metabolism	Global and overview maps	01130 Biosynthesis of antibiotics (152)	152	K01895	acetyl-CoA synthetase	ACHA01MRNA0000825, ACHA01MRNA0006428, ACHA01MRNA0009844, ACHA01MRNA0014416, ACHA01MRNA0021752, ACHA01MRNA0023290, ACHA01MRNA0026663, ACHA01MRNA0031665, ACHA01MRNA0032803, ACHA01MRNA0035108
Metabolism	Global and overview maps	01130 Biosynthesis of antibiotics (152)	152	K01899	succinyl-CoA synthetase alpha subunit	ACHA01MRNA0033019	ACHA01MRNA0033019@OnlyDIA
Metabolism	Global and overview maps	01130 Biosynthesis of antibiotics (152)	152	K01900	succinyl-CoA synthetase beta subunit	ACHA01MRNA0004514, ACHA01MRNA0004515
Metabolism	Global and overview maps	01130 Biosynthesis of antibiotics (152)	152	K01940	argininosuccinate synthase	ACHA01MRNA0031457
Metabolism	Global and overview maps	01130 Biosynthesis of antibiotics (152)	152	K01946	acetyl-CoA carboxylase / biotin carboxylase 2	ACHA01MRNA0009074, ACHA01MRNA0018927
Metabolism	Global and overview maps	01130 Biosynthesis of antibiotics (152)	152	K01952	phosphoribosylformylglycinamidine synthase	ACHA01MRNA0021217, ACHA01MRNA0038435
Metabolism	Global and overview maps	01130 Biosynthesis of antibiotics (152)	152	K01965	propionyl-CoA carboxylase alpha chain	ACHA01MRNA0012082, ACHA01MRNA0012076, ACHA01MRNA0026175
Metabolism	Global and overview maps	01130 Biosynthesis of antibiotics (152)	152	K01966	propionyl-CoA carboxylase beta chain	ACHA01MRNA0002900, ACHA01MRNA0013349
Metabolism	Global and overview maps	01130 Biosynthesis of antibiotics (152)	152	K02437	glycine cleavage system H protein	ACHA01MRNA0009889, ACHA01MRNA0032107
Metabolism	Global and overview maps	01130 Biosynthesis of antibiotics (152)	152	K03781	catalase	ACHA01MRNA0006255, ACHA01MRNA0013085
Metabolism	Global and overview maps	01130 Biosynthesis of antibiotics (152)	152	K03841	fructose-1,6-bisphosphatase I	ACHA01MRNA0009411, ACHA01MRNA0011206, ACHA01MRNA0021663, ACHA01MRNA0021664, ACHA01MRNA0039606, ACHA01MRNA0039874, ACHA01MRNA0039872
Metabolism	Global and overview maps	01130 Biosynthesis of antibiotics (152)	152	K05906	prenylcysteine oxidase / farnesylcysteine lyase	ACHA01MRNA0009990
Metabolism	Global and overview maps	01130 Biosynthesis of antibiotics (152)	152	K05917	sterol 14-demethylase	ACHA01MRNA0022031, ACHA01MRNA0034113
Metabolism	Global and overview maps	01130 Biosynthesis of antibiotics (152)	152	K05954	protein farnesyltransferase subunit beta	ACHA01MRNA0022189, ACHA01MRNA0022728
Metabolism	Global and overview maps	01130 Biosynthesis of antibiotics (152)	152	K05955	protein farnesyltransferase/geranylgeranyltransferase type-1 subunit alpha	ACHA01MRNA0009521, ACHA01MRNA0011544, ACHA01MRNA0011573
Metabolism	Global and overview maps	01130 Biosynthesis of antibiotics (152)	152	K06013	STE24 endopeptidase	ACHA01MRNA0033325, ACHA01MRNA0039094
Metabolism	Global and overview maps	01130 Biosynthesis of antibiotics (152)	152	K07508	acetyl-CoA acyltransferase 2	ACHA01MRNA0017730, ACHA01MRNA0026703, ACHA01MRNA0035691
Metabolism	Global and overview maps	01130 Biosynthesis of antibiotics (152)	152	K07509	acetyl-CoA acyltransferase	ACHA01MRNA0027699
Metabolism	Global and overview maps	01130 Biosynthesis of antibiotics (152)	152	K07511	enoyl-CoA hydratase	ACHA01MRNA0009631, ACHA01MRNA0015434, ACHA01MRNA0028221
Metabolism	Global and overview maps	01130 Biosynthesis of antibiotics (152)	152	K07513	acetyl-CoA acyltransferase 1	ACHA01MRNA0011914, ACHA01MRNA0038931
Metabolism	Global and overview maps	01130 Biosynthesis of antibiotics (152)	152	K07514	enoyl-CoA hydratase / 3-hydroxyacyl-CoA dehydrogenase / 3,2-trans-enoyl-CoA isomerase	ACHA01MRNA0008339, ACHA01MRNA0023591, ACHA01MRNA0026882
Metabolism	Global and overview maps	01130 Biosynthesis of antibiotics (152)	152	K07515	enoyl-CoA hydratase / long-chain 3-hydroxyacyl-CoA dehydrogenase	ACHA01MRNA0018663	ACHA01MRNA0018663@OnlyPRE
Metabolism	Global and overview maps	01130 Biosynthesis of antibiotics (152)	152	K07748	sterol-4alpha-carboxylate 3-dehydrogenase (decarboxylating)	ACHA01MRNA0019368, ACHA01MRNA0036486
Metabolism	Global and overview maps	01130 Biosynthesis of antibiotics (152)	152	K07750	methylsterol monooxygenase	ACHA01MRNA0037031, ACHA01MRNA0037242
Metabolism	Global and overview maps	01130 Biosynthesis of antibiotics (152)	152	K08074	ADP-dependent glucokinase	ACHA01MRNA0006442, ACHA01MRNA0040401
Metabolism	Global and overview maps	01130 Biosynthesis of antibiotics (152)	152	K08658	prenyl protein peptidase	ACHA01MRNA0034315
Metabolism	Global and overview maps	01130 Biosynthesis of antibiotics (152)	152	K08683	3-hydroxyacyl-CoA dehydrogenase / 3-hydroxy-2-methylbutyryl-CoA dehydrogenase	ACHA01MRNA0003830
Metabolism	Global and overview maps	01130 Biosynthesis of antibiotics (152)	152	K09478	short/branched chain acyl-CoA dehydrogenase	ACHA01MRNA0014358, ACHA01MRNA0034529
Metabolism	Global and overview maps	01130 Biosynthesis of antibiotics (152)	152	K09699	2-oxoisovalerate dehydrogenase E2 component (dihydrolipoyl transacylase)	ACHA01MRNA0004219, ACHA01MRNA0021651
Metabolism	Global and overview maps	01130 Biosynthesis of antibiotics (152)	152	K11262	acetyl-CoA carboxylase / biotin carboxylase 1	ACHA01MRNA0004677, ACHA01MRNA0005820, ACHA01MRNA0010503
Metabolism	Global and overview maps	01130 Biosynthesis of antibiotics (152)	152	K11529	glycerate 2-kinase	ACHA01MRNA0037124, ACHA01MRNA0039231
Metabolism	Global and overview maps	01130 Biosynthesis of antibiotics (152)	152	K11787	phosphoribosylamine--glycine ligase / phosphoribosylglycinamide formyltransferase / phosphoribosylformylglycinamidine cyclo-ligase	ACHA01MRNA0012526, ACHA01MRNA0015949, ACHA01MRNA0016677
Metabolism	Global and overview maps	01130 Biosynthesis of antibiotics (152)	152	K12407	glucokinase	ACHA01MRNA0037663
Metabolism	Global and overview maps	01130 Biosynthesis of antibiotics (152)	152	K13373	17beta-estradiol 17-dehydrogenase / 3beta-hydroxysteroid 3-dehydrogenase	ACHA01MRNA0003788, ACHA01MRNA0012097
Metabolism	Global and overview maps	01130 Biosynthesis of antibiotics (152)	152	K13811	3'-phosphoadenosine 5'-phosphosulfate synthase	ACHA01MRNA0008373, ACHA01MRNA0015978, ACHA01MRNA0021744, ACHA01MRNA0036596, ACHA01MRNA0037826, ACHA01MRNA0037987
Metabolism	Global and overview maps	01130 Biosynthesis of antibiotics (152)	152	K13997	dihydrolipoamide dehydrogenase-binding protein of pyruvate dehydrogenase complex	ACHA01MRNA0024619
Metabolism	Global and overview maps	01130 Biosynthesis of antibiotics (152)	152	K14085	aldehyde dehydrogenase family 7 member A1	ACHA01MRNA0005948
Metabolism	Global and overview maps	01130 Biosynthesis of antibiotics (152)	152	K14454	aspartate aminotransferase, cytoplasmic	ACHA01MRNA0000183, ACHA01MRNA0023344, ACHA01MRNA0040627
Metabolism	Global and overview maps	01130 Biosynthesis of antibiotics (152)	152	K14455	aspartate aminotransferase, mitochondrial	ACHA01MRNA0008103, ACHA01MRNA0017203
Metabolism	Global and overview maps	01130 Biosynthesis of antibiotics (152)	152	K14677	aminoacylase	ACHA01MRNA0001566
Metabolism	Global and overview maps	01130 Biosynthesis of antibiotics (152)	152	K15759	inositol monophosphatase 3	ACHA01MRNA0019081
Metabolism	Global and overview maps	01130 Biosynthesis of antibiotics (152)	152	K15779	phosphoglucomutase / phosphopentomutase	ACHA01MRNA0010535
Metabolism	Global and overview maps	01130 Biosynthesis of antibiotics (152)	152	K15791	probable 2-oxoglutarate dehydrogenase E1 component DHKTD1 [EC:1.2.4.2]	ACHA01MRNA0004424, ACHA01MRNA0018283
Metabolism	Global and overview maps	01130 Biosynthesis of antibiotics (152)	152	K17497	phosphomannomutase	ACHA01MRNA0012857, ACHA01MRNA0019343, ACHA01MRNA0024313
Metabolism	Global and overview maps	01130 Biosynthesis of antibiotics (152)	152	K17989	L-serine/L-threonine ammonia-lyase	ACHA01MRNA0011811, ACHA01MRNA0013336, ACHA01MRNA0029215, ACHA01MRNA0033669
Metabolism	Global and overview maps	01130 Biosynthesis of antibiotics (152)	152	K18532	adenylate kinase	ACHA01MRNA0021439, ACHA01MRNA0025174
Metabolism	Global and overview maps	01130 Biosynthesis of antibiotics (152)	152	K18533	adenylate/nucleoside-diphosphate kinase	ACHA01MRNA0030132, ACHA01MRNA0034985
Metabolism	Global and overview maps	01130 Biosynthesis of antibiotics (152)	152	K19269	phosphoglycolate phosphatase	ACHA01MRNA0013185
Metabolism	Global and overview maps	01200 Carbon metabolism (79)	79	K00025	malate dehydrogenase	ACHA01MRNA0031778
Metabolism	Global and overview maps	01200 Carbon metabolism (79)	79	K00026	malate dehydrogenase	ACHA01MRNA0014474, ACHA01MRNA0019786
Metabolism	Global and overview maps	01200 Carbon metabolism (79)	79	K00027	malate dehydrogenase (oxaloacetate-decarboxylating)	ACHA01MRNA0004624, ACHA01MRNA0040807
Metabolism	Global and overview maps	01200 Carbon metabolism (79)	79	K00029	malate dehydrogenase (oxaloacetate-decarboxylating)(NADP+)	ACHA01MRNA0017308, ACHA01MRNA0033487, ACHA01MRNA0036893
Metabolism	Global and overview maps	01200 Carbon metabolism (79)	79	K00030	isocitrate dehydrogenase (NAD+)	ACHA01MRNA0011041, ACHA01MRNA0014316, ACHA01MRNA0022929, ACHA01MRNA0026178, ACHA01MRNA0032618, ACHA01MRNA0037491, ACHA01MRNA0038705
Metabolism	Global and overview maps	01200 Carbon metabolism (79)	79	K00031	isocitrate dehydrogenase	ACHA01MRNA0009024, ACHA01MRNA0009703, ACHA01MRNA0009702, ACHA01MRNA0035923, ACHA01MRNA0037673, ACHA01MRNA0037741, ACHA01MRNA0039703
Metabolism	Global and overview maps	01200 Carbon metabolism (79)	79	K00033	6-phosphogluconate dehydrogenase	ACHA01MRNA0000602, ACHA01MRNA0021400, ACHA01MRNA0027887
Metabolism	Global and overview maps	01200 Carbon metabolism (79)	79	K00036	glucose-6-phosphate 1-dehydrogenase	ACHA01MRNA0011427, ACHA01MRNA0012385, ACHA01MRNA0012384, ACHA01MRNA0034832
Metabolism	Global and overview maps	01200 Carbon metabolism (79)	79	K00058	D-3-phosphoglycerate dehydrogenase / 2-oxoglutarate reductase	ACHA01MRNA0025093, ACHA01MRNA0037297
Metabolism	Global and overview maps	01200 Carbon metabolism (79)	79	K00121	S-(hydroxymethyl)glutathione dehydrogenase / alcohol dehydrogenase	ACHA01MRNA0007659, ACHA01MRNA0014326, ACHA01MRNA0019075, ACHA01MRNA0024277, ACHA01MRNA0024276, ACHA01MRNA0024280, ACHA01MRNA0024278, ACHA01MRNA0024275, ACHA01MRNA0027551, ACHA01MRNA0030277, ACHA01MRNA0030278
Metabolism	Global and overview maps	01200 Carbon metabolism (79)	79	K00134	glyceraldehyde 3-phosphate dehydrogenase	ACHA01MRNA0005206, ACHA01MRNA0018893, ACHA01MRNA0040865	ACHA01MRNA0005206@UpDIA
Metabolism	Global and overview maps	01200 Carbon metabolism (79)	79	K00140	malonate-semialdehyde dehydrogenase (acetylating) / methylmalonate-semialdehyde dehydrogenase	ACHA01MRNA0012844, ACHA01MRNA0029083
Metabolism	Global and overview maps	01200 Carbon metabolism (79)	79	K00161	pyruvate dehydrogenase E1 component alpha subunit	ACHA01MRNA0014419, ACHA01MRNA0015487
Metabolism	Global and overview maps	01200 Carbon metabolism (79)	79	K00162	pyruvate dehydrogenase E1 component beta subunit	ACHA01MRNA0014425, ACHA01MRNA0016048
Metabolism	Global and overview maps	01200 Carbon metabolism (79)	79	K00164	2-oxoglutarate dehydrogenase E1 component	ACHA01MRNA0000153, ACHA01MRNA0006964, ACHA01MRNA0012361, ACHA01MRNA0012362, ACHA01MRNA0017865, ACHA01MRNA0019293, ACHA01MRNA0023715, ACHA01MRNA0023942, ACHA01MRNA0025912, ACHA01MRNA0033840, ACHA01MRNA0040255
Metabolism	Global and overview maps	01200 Carbon metabolism (79)	79	K00232	acyl-CoA oxidase	ACHA01MRNA0006118, ACHA01MRNA0021657, ACHA01MRNA0023037, ACHA01MRNA0036826
Metabolism	Global and overview maps	01200 Carbon metabolism (79)	79	K00234	succinate dehydrogenase (ubiquinone) flavoprotein subunit	ACHA01MRNA0000098, ACHA01MRNA0000642, ACHA01MRNA0008174
Metabolism	Global and overview maps	01200 Carbon metabolism (79)	79	K00235	succinate dehydrogenase (ubiquinone) iron-sulfur subunit	ACHA01MRNA0003418, ACHA01MRNA0008616, ACHA01MRNA0012663
Metabolism	Global and overview maps	01200 Carbon metabolism (79)	79	K00236	succinate dehydrogenase (ubiquinone) cytochrome b560 subunit	ACHA01MRNA0006722
Metabolism	Global and overview maps	01200 Carbon metabolism (79)	79	K00237	succinate dehydrogenase (ubiquinone) membrane anchor subunit	ACHA01MRNA0013768
Metabolism	Global and overview maps	01200 Carbon metabolism (79)	79	K00248	butyryl-CoA dehydrogenase	ACHA01MRNA0036003
Metabolism	Global and overview maps	01200 Carbon metabolism (79)	79	K00261	glutamate dehydrogenase (NAD(P)+)	ACHA01MRNA0006667, ACHA01MRNA0011678, ACHA01MRNA0011949, ACHA01MRNA0014325
Metabolism	Global and overview maps	01200 Carbon metabolism (79)	79	K00281	glycine dehydrogenase	ACHA01MRNA0002461, ACHA01MRNA0033763, ACHA01MRNA0039883, ACHA01MRNA0039918, ACHA01MRNA0040605
Metabolism	Global and overview maps	01200 Carbon metabolism (79)	79	K00297	methylenetetrahydrofolate reductase (NADPH)	ACHA01MRNA0003100, ACHA01MRNA0015796
Metabolism	Global and overview maps	01200 Carbon metabolism (79)	79	K00382	dihydrolipoamide dehydrogenase	ACHA01MRNA0004987, ACHA01MRNA0008480, ACHA01MRNA0033074
Metabolism	Global and overview maps	01200 Carbon metabolism (79)	79	K00600	glycine hydroxymethyltransferase	ACHA01MRNA0009593, ACHA01MRNA0021108, ACHA01MRNA0030872, ACHA01MRNA0038496
Metabolism	Global and overview maps	01200 Carbon metabolism (79)	79	K00615	transketolase	ACHA01MRNA0001617, ACHA01MRNA0013256, ACHA01MRNA0018924, ACHA01MRNA0038502, ACHA01MRNA0038935
Metabolism	Global and overview maps	01200 Carbon metabolism (79)	79	K00616	transaldolase	ACHA01MRNA0007413, ACHA01MRNA0008026, ACHA01MRNA0023329, ACHA01MRNA0028918
Metabolism	Global and overview maps	01200 Carbon metabolism (79)	79	K00626	acetyl-CoA C-acetyltransferase	ACHA01MRNA0006115, ACHA01MRNA0032142, ACHA01MRNA0040735
Metabolism	Global and overview maps	01200 Carbon metabolism (79)	79	K00627	pyruvate dehydrogenase E2 component (dihydrolipoamide acetyltransferase)	ACHA01MRNA0004089, ACHA01MRNA0009350
Metabolism	Global and overview maps	01200 Carbon metabolism (79)	79	K00658	2-oxoglutarate dehydrogenase E2 component (dihydrolipoamide succinyltransferase)	ACHA01MRNA0016447
Metabolism	Global and overview maps	01200 Carbon metabolism (79)	79	K00814	alanine transaminase	ACHA01MRNA0006596, ACHA01MRNA0015202, ACHA01MRNA0015196, ACHA01MRNA0016023, ACHA01MRNA0021507, ACHA01MRNA0027315, ACHA01MRNA0031338, ACHA01MRNA0032875, ACHA01MRNA0033662, ACHA01MRNA0038125
Metabolism	Global and overview maps	01200 Carbon metabolism (79)	79	K00830	alanine-glyoxylate transaminase / serine-glyoxylate transaminase / serine-pyruvate transaminase	ACHA01MRNA0015778, ACHA01MRNA0038430, ACHA01MRNA0039722
Metabolism	Global and overview maps	01200 Carbon metabolism (79)	79	K00831	phosphoserine aminotransferase	ACHA01MRNA0003212, ACHA01MRNA0020282, ACHA01MRNA0028130
Metabolism	Global and overview maps	01200 Carbon metabolism (79)	79	K00844	hexokinase	ACHA01MRNA0003575, ACHA01MRNA0003661, ACHA01MRNA0003921, ACHA01MRNA0003929, ACHA01MRNA0006439, ACHA01MRNA0012772, ACHA01MRNA0013128, ACHA01MRNA0015947, ACHA01MRNA0020294, ACHA01MRNA0021001, ACHA01MRNA0024918, ACHA01MRNA0030594, ACHA01MRNA0033761, ACHA01MRNA0033760, ACHA01MRNA0034332, ACHA01MRNA0036241, ACHA01MRNA0037205, ACHA01MRNA0038434
Metabolism	Global and overview maps	01200 Carbon metabolism (79)	79	K00850	6-phosphofructokinase 1	ACHA01MRNA0001209, ACHA01MRNA0011918, ACHA01MRNA0011917, ACHA01MRNA0015281, ACHA01MRNA0018703, ACHA01MRNA0019588, ACHA01MRNA0023233, ACHA01MRNA0026122, ACHA01MRNA0033383, ACHA01MRNA0034629, ACHA01MRNA0036362
Metabolism	Global and overview maps	01200 Carbon metabolism (79)	79	K00851	gluconokinase	ACHA01MRNA0036313
Metabolism	Global and overview maps	01200 Carbon metabolism (79)	79	K00863	triose/dihydroxyacetone kinase / FAD-AMP lyase (cyclizing)	ACHA01MRNA0012984, ACHA01MRNA0028865, ACHA01MRNA0036766
Metabolism	Global and overview maps	01200 Carbon metabolism (79)	79	K00873	pyruvate kinase	ACHA01MRNA0000891, ACHA01MRNA0006326, ACHA01MRNA0020809, ACHA01MRNA0024865
Metabolism	Global and overview maps	01200 Carbon metabolism (79)	79	K00927	phosphoglycerate kinase	ACHA01MRNA0000280, ACHA01MRNA0015343
Metabolism	Global and overview maps	01200 Carbon metabolism (79)	79	K00948	ribose-phosphate pyrophosphokinase	ACHA01MRNA0003833, ACHA01MRNA0009036, ACHA01MRNA0010429, ACHA01MRNA0027665
Metabolism	Global and overview maps	01200 Carbon metabolism (79)	79	K01053	gluconolactonase	ACHA01MRNA0012723, ACHA01MRNA0031421
Metabolism	Global and overview maps	01200 Carbon metabolism (79)	79	K01070	S-formylglutathione hydrolase	ACHA01MRNA0016582, ACHA01MRNA0018129, ACHA01MRNA0021932, ACHA01MRNA0031187
Metabolism	Global and overview maps	01200 Carbon metabolism (79)	79	K01079	phosphoserine phosphatase	ACHA01MRNA0007951, ACHA01MRNA0040670
Metabolism	Global and overview maps	01200 Carbon metabolism (79)	79	K01623	fructose-bisphosphate aldolase, class I	ACHA01MRNA0005878, ACHA01MRNA0010516, ACHA01MRNA0017954, ACHA01MRNA0019601, ACHA01MRNA0031745, ACHA01MRNA0032732, ACHA01MRNA0035841
Metabolism	Global and overview maps	01200 Carbon metabolism (79)	79	K01647	citrate synthase	ACHA01MRNA0029341
Metabolism	Global and overview maps	01200 Carbon metabolism (79)	79	K01679	fumarate hydratase, class II	ACHA01MRNA0007368
Metabolism	Global and overview maps	01200 Carbon metabolism (79)	79	K01681	aconitate hydratase	ACHA01MRNA0000442, ACHA01MRNA0000439, ACHA01MRNA0000443, ACHA01MRNA0003900, ACHA01MRNA0010128, ACHA01MRNA0015130, ACHA01MRNA0038870
Metabolism	Global and overview maps	01200 Carbon metabolism (79)	79	K01689	enolase	ACHA01MRNA0000485, ACHA01MRNA0001935, ACHA01MRNA0002746, ACHA01MRNA0013005, ACHA01MRNA0013841, ACHA01MRNA0017946, ACHA01MRNA0020793, ACHA01MRNA0021243, ACHA01MRNA0024959, ACHA01MRNA0030243, ACHA01MRNA0038052, ACHA01MRNA0039349, ACHA01MRNA0039553
Metabolism	Global and overview maps	01200 Carbon metabolism (79)	79	K01754	threonine dehydratase	ACHA01MRNA0018022
Metabolism	Global and overview maps	01200 Carbon metabolism (79)	79	K01783	ribulose-phosphate 3-epimerase	ACHA01MRNA0020626
Metabolism	Global and overview maps	01200 Carbon metabolism (79)	79	K01803	triosephosphate isomerase (TIM)	ACHA01MRNA0004008, ACHA01MRNA0010639
Metabolism	Global and overview maps	01200 Carbon metabolism (79)	79	K01807	ribose 5-phosphate isomerase A	ACHA01MRNA0020664
Metabolism	Global and overview maps	01200 Carbon metabolism (79)	79	K01810	glucose-6-phosphate isomerase	ACHA01MRNA0011255, ACHA01MRNA0016821, ACHA01MRNA0016822, ACHA01MRNA0035471
Metabolism	Global and overview maps	01200 Carbon metabolism (79)	79	K01834	2,3-bisphosphoglycerate-dependent phosphoglycerate mutase	ACHA01MRNA0008287, ACHA01MRNA0034279, ACHA01MRNA0036810, ACHA01MRNA0037883, ACHA01MRNA0038314
Metabolism	Global and overview maps	01200 Carbon metabolism (79)	79	K01847	methylmalonyl-CoA mutase	ACHA01MRNA0002458, ACHA01MRNA0014885, ACHA01MRNA0019858, ACHA01MRNA0027131, ACHA01MRNA0028198, ACHA01MRNA0028377
Metabolism	Global and overview maps	01200 Carbon metabolism (79)	79	K01895	acetyl-CoA synthetase	ACHA01MRNA0000825, ACHA01MRNA0006428, ACHA01MRNA0009844, ACHA01MRNA0014416, ACHA01MRNA0021752, ACHA01MRNA0023290, ACHA01MRNA0026663, ACHA01MRNA0031665, ACHA01MRNA0032803, ACHA01MRNA0035108
Metabolism	Global and overview maps	01200 Carbon metabolism (79)	79	K01899	succinyl-CoA synthetase alpha subunit	ACHA01MRNA0033019	ACHA01MRNA0033019@OnlyDIA
Metabolism	Global and overview maps	01200 Carbon metabolism (79)	79	K01900	succinyl-CoA synthetase beta subunit	ACHA01MRNA0004514, ACHA01MRNA0004515
Metabolism	Global and overview maps	01200 Carbon metabolism (79)	79	K01948	carbamoyl-phosphate synthase (ammonia)	ACHA01MRNA0005090, ACHA01MRNA0008309, ACHA01MRNA0008463, ACHA01MRNA0008462, ACHA01MRNA0015053, ACHA01MRNA0029894, ACHA01MRNA0038530
Metabolism	Global and overview maps	01200 Carbon metabolism (79)	79	K01958	pyruvate carboxylase	ACHA01MRNA0002883, ACHA01MRNA0004379, ACHA01MRNA0015886, ACHA01MRNA0016932, ACHA01MRNA0023484, ACHA01MRNA0030900
Metabolism	Global and overview maps	01200 Carbon metabolism (79)	79	K01965	propionyl-CoA carboxylase alpha chain	ACHA01MRNA0012082, ACHA01MRNA0012076, ACHA01MRNA0026175
Metabolism	Global and overview maps	01200 Carbon metabolism (79)	79	K01966	propionyl-CoA carboxylase beta chain	ACHA01MRNA0002900, ACHA01MRNA0013349
Metabolism	Global and overview maps	01200 Carbon metabolism (79)	79	K02437	glycine cleavage system H protein	ACHA01MRNA0009889, ACHA01MRNA0032107
Metabolism	Global and overview maps	01200 Carbon metabolism (79)	79	K03781	catalase	ACHA01MRNA0006255, ACHA01MRNA0013085
Metabolism	Global and overview maps	01200 Carbon metabolism (79)	79	K03841	fructose-1,6-bisphosphatase I	ACHA01MRNA0009411, ACHA01MRNA0011206, ACHA01MRNA0021663, ACHA01MRNA0021664, ACHA01MRNA0039606, ACHA01MRNA0039874, ACHA01MRNA0039872
Metabolism	Global and overview maps	01200 Carbon metabolism (79)	79	K05605	3-hydroxyisobutyryl-CoA hydrolase	ACHA01MRNA0020038
Metabolism	Global and overview maps	01200 Carbon metabolism (79)	79	K05606	methylmalonyl-CoA/ethylmalonyl-CoA epimerase	ACHA01MRNA0011261, ACHA01MRNA0034251
Metabolism	Global and overview maps	01200 Carbon metabolism (79)	79	K07511	enoyl-CoA hydratase	ACHA01MRNA0009631, ACHA01MRNA0015434, ACHA01MRNA0028221
Metabolism	Global and overview maps	01200 Carbon metabolism (79)	79	K07514	enoyl-CoA hydratase / 3-hydroxyacyl-CoA dehydrogenase / 3,2-trans-enoyl-CoA isomerase	ACHA01MRNA0008339, ACHA01MRNA0023591, ACHA01MRNA0026882
Metabolism	Global and overview maps	01200 Carbon metabolism (79)	79	K07515	enoyl-CoA hydratase / long-chain 3-hydroxyacyl-CoA dehydrogenase	ACHA01MRNA0018663	ACHA01MRNA0018663@OnlyPRE
Metabolism	Global and overview maps	01200 Carbon metabolism (79)	79	K08074	ADP-dependent glucokinase	ACHA01MRNA0006442, ACHA01MRNA0040401
Metabolism	Global and overview maps	01200 Carbon metabolism (79)	79	K11529	glycerate 2-kinase	ACHA01MRNA0037124, ACHA01MRNA0039231
Metabolism	Global and overview maps	01200 Carbon metabolism (79)	79	K12407	glucokinase	ACHA01MRNA0037663
Metabolism	Global and overview maps	01200 Carbon metabolism (79)	79	K13937	hexose-6-phosphate dehydrogenase	ACHA01MRNA0011230, ACHA01MRNA0020049
Metabolism	Global and overview maps	01200 Carbon metabolism (79)	79	K14454	aspartate aminotransferase, cytoplasmic	ACHA01MRNA0000183, ACHA01MRNA0023344, ACHA01MRNA0040627
Metabolism	Global and overview maps	01200 Carbon metabolism (79)	79	K14455	aspartate aminotransferase, mitochondrial	ACHA01MRNA0008103, ACHA01MRNA0017203
Metabolism	Global and overview maps	01200 Carbon metabolism (79)	79	K17989	L-serine/L-threonine ammonia-lyase	ACHA01MRNA0011811, ACHA01MRNA0013336, ACHA01MRNA0029215, ACHA01MRNA0033669
Metabolism	Global and overview maps	01200 Carbon metabolism (79)	79	K19269	phosphoglycolate phosphatase	ACHA01MRNA0013185
Metabolism	Global and overview maps	01210 2-Oxocarboxylic acid metabolism (11)	11	K00030	isocitrate dehydrogenase (NAD+)	ACHA01MRNA0011041, ACHA01MRNA0014316, ACHA01MRNA0022929, ACHA01MRNA0026178, ACHA01MRNA0032618, ACHA01MRNA0037491, ACHA01MRNA0038705
Metabolism	Global and overview maps	01210 2-Oxocarboxylic acid metabolism (11)	11	K00031	isocitrate dehydrogenase	ACHA01MRNA0009024, ACHA01MRNA0009703, ACHA01MRNA0009702, ACHA01MRNA0035923, ACHA01MRNA0037673, ACHA01MRNA0037741, ACHA01MRNA0039703
Metabolism	Global and overview maps	01210 2-Oxocarboxylic acid metabolism (11)	11	K00814	alanine transaminase	ACHA01MRNA0006596, ACHA01MRNA0015202, ACHA01MRNA0015196, ACHA01MRNA0016023, ACHA01MRNA0021507, ACHA01MRNA0027315, ACHA01MRNA0031338, ACHA01MRNA0032875, ACHA01MRNA0033662, ACHA01MRNA0038125
Metabolism	Global and overview maps	01210 2-Oxocarboxylic acid metabolism (11)	11	K00825	kynurenine/2-aminoadipate aminotransferase	ACHA01MRNA0002965, ACHA01MRNA0004959
Metabolism	Global and overview maps	01210 2-Oxocarboxylic acid metabolism (11)	11	K00826	branched-chain amino acid aminotransferase	ACHA01MRNA0002049, ACHA01MRNA0032038
Metabolism	Global and overview maps	01210 2-Oxocarboxylic acid metabolism (11)	11	K01647	citrate synthase	ACHA01MRNA0029341
Metabolism	Global and overview maps	01210 2-Oxocarboxylic acid metabolism (11)	11	K01681	aconitate hydratase	ACHA01MRNA0000442, ACHA01MRNA0000439, ACHA01MRNA0000443, ACHA01MRNA0003900, ACHA01MRNA0010128, ACHA01MRNA0015130, ACHA01MRNA0038870
Metabolism	Global and overview maps	01210 2-Oxocarboxylic acid metabolism (11)	11	K11067	N-acetylglutamate synthase	ACHA01MRNA0017202, ACHA01MRNA0023991, ACHA01MRNA0030420, ACHA01MRNA0034001
Metabolism	Global and overview maps	01210 2-Oxocarboxylic acid metabolism (11)	11	K14454	aspartate aminotransferase, cytoplasmic	ACHA01MRNA0000183, ACHA01MRNA0023344, ACHA01MRNA0040627
Metabolism	Global and overview maps	01210 2-Oxocarboxylic acid metabolism (11)	11	K14455	aspartate aminotransferase, mitochondrial	ACHA01MRNA0008103, ACHA01MRNA0017203
Metabolism	Global and overview maps	01210 2-Oxocarboxylic acid metabolism (11)	11	K14677	aminoacylase	ACHA01MRNA0001566
Metabolism	Global and overview maps	01212 Fatty acid metabolism (40)	40	K00022	3-hydroxyacyl-CoA dehydrogenase	ACHA01MRNA0018333
Metabolism	Global and overview maps	01212 Fatty acid metabolism (40)	40	K00232	acyl-CoA oxidase	ACHA01MRNA0006118, ACHA01MRNA0021657, ACHA01MRNA0023037, ACHA01MRNA0036826
Metabolism	Global and overview maps	01212 Fatty acid metabolism (40)	40	K00248	butyryl-CoA dehydrogenase	ACHA01MRNA0036003
Metabolism	Global and overview maps	01212 Fatty acid metabolism (40)	40	K00249	acyl-CoA dehydrogenase	ACHA01MRNA0002761, ACHA01MRNA0026128
Metabolism	Global and overview maps	01212 Fatty acid metabolism (40)	40	K00255	long-chain-acyl-CoA dehydrogenase	ACHA01MRNA0005942, ACHA01MRNA0025925, ACHA01MRNA0028727
Metabolism	Global and overview maps	01212 Fatty acid metabolism (40)	40	K00507	stearoyl-CoA desaturase (Delta-9 desaturase)	ACHA01MRNA0000594, ACHA01MRNA0006886, ACHA01MRNA0027317
Metabolism	Global and overview maps	01212 Fatty acid metabolism (40)	40	K00626	acetyl-CoA C-acetyltransferase	ACHA01MRNA0006115, ACHA01MRNA0032142, ACHA01MRNA0040735
Metabolism	Global and overview maps	01212 Fatty acid metabolism (40)	40	K00645	[acyl-carrier-protein] S-malonyltransferase	ACHA01MRNA0004412, ACHA01MRNA0014015
Metabolism	Global and overview maps	01212 Fatty acid metabolism (40)	40	K00665	fatty acid synthase, animal type	ACHA01MRNA0004727, ACHA01MRNA0016457, ACHA01MRNA0018485, ACHA01MRNA0020033, ACHA01MRNA0020031, ACHA01MRNA0022365, ACHA01MRNA0028293, ACHA01MRNA0033831
Metabolism	Global and overview maps	01212 Fatty acid metabolism (40)	40	K01074	palmitoyl-protein thioesterase	ACHA01MRNA0001278, ACHA01MRNA0009005, ACHA01MRNA0010592, ACHA01MRNA0031016
Metabolism	Global and overview maps	01212 Fatty acid metabolism (40)	40	K01897	long-chain acyl-CoA synthetase	ACHA01MRNA0001534, ACHA01MRNA0006141, ACHA01MRNA0006791, ACHA01MRNA0015570, ACHA01MRNA0020346, ACHA01MRNA0021080, ACHA01MRNA0022216, ACHA01MRNA0023206, ACHA01MRNA0023681, ACHA01MRNA0028685, ACHA01MRNA0030937, ACHA01MRNA0031684, ACHA01MRNA0032042, ACHA01MRNA0032119, ACHA01MRNA0035582, ACHA01MRNA0037777, ACHA01MRNA0039893, ACHA01MRNA0040725
Metabolism	Global and overview maps	01212 Fatty acid metabolism (40)	40	K07508	acetyl-CoA acyltransferase 2	ACHA01MRNA0017730, ACHA01MRNA0026703, ACHA01MRNA0035691
Metabolism	Global and overview maps	01212 Fatty acid metabolism (40)	40	K07509	acetyl-CoA acyltransferase	ACHA01MRNA0027699
Metabolism	Global and overview maps	01212 Fatty acid metabolism (40)	40	K07511	enoyl-CoA hydratase	ACHA01MRNA0009631, ACHA01MRNA0015434, ACHA01MRNA0028221
Metabolism	Global and overview maps	01212 Fatty acid metabolism (40)	40	K07512	mitochondrial trans-2-enoyl-CoA reductase	ACHA01MRNA0007343, ACHA01MRNA0030143
Metabolism	Global and overview maps	01212 Fatty acid metabolism (40)	40	K07513	acetyl-CoA acyltransferase 1	ACHA01MRNA0011914, ACHA01MRNA0038931
Metabolism	Global and overview maps	01212 Fatty acid metabolism (40)	40	K07514	enoyl-CoA hydratase / 3-hydroxyacyl-CoA dehydrogenase / 3,2-trans-enoyl-CoA isomerase	ACHA01MRNA0008339, ACHA01MRNA0023591, ACHA01MRNA0026882
Metabolism	Global and overview maps	01212 Fatty acid metabolism (40)	40	K07515	enoyl-CoA hydratase / long-chain 3-hydroxyacyl-CoA dehydrogenase	ACHA01MRNA0018663	ACHA01MRNA0018663@OnlyPRE
Metabolism	Global and overview maps	01212 Fatty acid metabolism (40)	40	K08764	sterol carrier protein 2	ACHA01MRNA0001217, ACHA01MRNA0006215, ACHA01MRNA0007848, ACHA01MRNA0030583
Metabolism	Global and overview maps	01212 Fatty acid metabolism (40)	40	K08765	carnitine O-palmitoyltransferase 1, liver isoform	ACHA01MRNA0006131, ACHA01MRNA0006751, ACHA01MRNA0012142, ACHA01MRNA0019124, ACHA01MRNA0024602, ACHA01MRNA0025874, ACHA01MRNA0030985, ACHA01MRNA0037370
Metabolism	Global and overview maps	01212 Fatty acid metabolism (40)	40	K08766	carnitine O-palmitoyltransferase 2	ACHA01MRNA0030582
Metabolism	Global and overview maps	01212 Fatty acid metabolism (40)	40	K09458	3-oxoacyl-[acyl-carrier-protein] synthase II	ACHA01MRNA0021175
Metabolism	Global and overview maps	01212 Fatty acid metabolism (40)	40	K09478	short/branched chain acyl-CoA dehydrogenase	ACHA01MRNA0014358, ACHA01MRNA0034529
Metabolism	Global and overview maps	01212 Fatty acid metabolism (40)	40	K09479	very long chain acyl-CoA dehydrogenase	ACHA01MRNA0027650, ACHA01MRNA0035626, ACHA01MRNA0037342
Metabolism	Global and overview maps	01212 Fatty acid metabolism (40)	40	K10203	elongation of very long chain fatty acids protein 6	ACHA01MRNA0006579, ACHA01MRNA0007258, ACHA01MRNA0010070, ACHA01MRNA0018855, ACHA01MRNA0025451
Metabolism	Global and overview maps	01212 Fatty acid metabolism (40)	40	K10226	acyl-CoA 6-desaturase (Delta-6 desaturase)	ACHA01MRNA0002172, ACHA01MRNA0020430, ACHA01MRNA0029678, ACHA01MRNA0039462
Metabolism	Global and overview maps	01212 Fatty acid metabolism (40)	40	K10244	elongation of very long chain fatty acids protein 5	ACHA01MRNA0010558, ACHA01MRNA0016373
Metabolism	Global and overview maps	01212 Fatty acid metabolism (40)	40	K10247	elongation of very long chain fatty acids protein 1	ACHA01MRNA0026685, ACHA01MRNA0026791, ACHA01MRNA0029154
Metabolism	Global and overview maps	01212 Fatty acid metabolism (40)	40	K10249	elongation of very long chain fatty acids protein 4	ACHA01MRNA0021644, ACHA01MRNA0032584, ACHA01MRNA0033379, ACHA01MRNA0036903
Metabolism	Global and overview maps	01212 Fatty acid metabolism (40)	40	K10250	elongation of very long chain fatty acids protein 7	ACHA01MRNA0003827, ACHA01MRNA0027179
Metabolism	Global and overview maps	01212 Fatty acid metabolism (40)	40	K10251	17beta-estradiol 17-dehydrogenase / very-long-chain 3-oxoacyl-CoA reductase	ACHA01MRNA0003464, ACHA01MRNA0003463, ACHA01MRNA0013420, ACHA01MRNA0027175
Metabolism	Global and overview maps	01212 Fatty acid metabolism (40)	40	K10258	very-long-chain enoyl-CoA reductase	ACHA01MRNA0004550, ACHA01MRNA0020181, ACHA01MRNA0023935
Metabolism	Global and overview maps	01212 Fatty acid metabolism (40)	40	K10703	very-long-chain (3R)-3-hydroxyacyl-CoA dehydratase	ACHA01MRNA0009130, ACHA01MRNA0009452, ACHA01MRNA0013547, ACHA01MRNA0014539, ACHA01MRNA0015150, ACHA01MRNA0029795, ACHA01MRNA0033261
Metabolism	Global and overview maps	01212 Fatty acid metabolism (40)	40	K11262	acetyl-CoA carboxylase / biotin carboxylase 1	ACHA01MRNA0004677, ACHA01MRNA0005820, ACHA01MRNA0010503
Metabolism	Global and overview maps	01212 Fatty acid metabolism (40)	40	K11539	carbonyl reductase 4 / 3-oxoacyl-[acyl-carrier protein] reductase beta subunit [EC:1.1.1.-]	ACHA01MRNA0014536
Metabolism	Global and overview maps	01212 Fatty acid metabolism (40)	40	K12405	3-hydroxyacyl-CoA dehydrogenase / 3a,7a,12a-trihydroxy-5b-cholest-24-enoyl-CoA hydratase / enoyl-CoA hydratase 2	ACHA01MRNA0005271, ACHA01MRNA0021609
Metabolism	Global and overview maps	01212 Fatty acid metabolism (40)	40	K13370	17beta-estradiol 17-dehydrogenase / 3alpha(17beta)-hydroxysteroid dehydrogenase (NAD+)	ACHA01MRNA0003619, ACHA01MRNA0005453, ACHA01MRNA0019988
Metabolism	Global and overview maps	01212 Fatty acid metabolism (40)	40	K15013	long-chain-fatty-acid--CoA ligase ACSBG	ACHA01MRNA0004333, ACHA01MRNA0005920, ACHA01MRNA0022409, ACHA01MRNA0027000, ACHA01MRNA0032799, ACHA01MRNA0037152, ACHA01MRNA0039000
Metabolism	Global and overview maps	01212 Fatty acid metabolism (40)	40	K18660	malonyl-CoA/methylmalonyl-CoA synthetase	ACHA01MRNA0010827, ACHA01MRNA0014780, ACHA01MRNA0034729
Metabolism	Global and overview maps	01212 Fatty acid metabolism (40)	40	K22540	3-hydroxyacyl-thioester dehydratase, animal type [EC:4.2.1.-]	ACHA01MRNA0016709, ACHA01MRNA0033448
Metabolism	Global and overview maps	01230 Biosynthesis of amino acids (46)	46	K00030	isocitrate dehydrogenase (NAD+)	ACHA01MRNA0011041, ACHA01MRNA0014316, ACHA01MRNA0022929, ACHA01MRNA0026178, ACHA01MRNA0032618, ACHA01MRNA0037491, ACHA01MRNA0038705
Metabolism	Global and overview maps	01230 Biosynthesis of amino acids (46)	46	K00031	isocitrate dehydrogenase	ACHA01MRNA0009024, ACHA01MRNA0009703, ACHA01MRNA0009702, ACHA01MRNA0035923, ACHA01MRNA0037673, ACHA01MRNA0037741, ACHA01MRNA0039703
Metabolism	Global and overview maps	01230 Biosynthesis of amino acids (46)	46	K00058	D-3-phosphoglycerate dehydrogenase / 2-oxoglutarate reductase	ACHA01MRNA0025093, ACHA01MRNA0037297
Metabolism	Global and overview maps	01230 Biosynthesis of amino acids (46)	46	K00134	glyceraldehyde 3-phosphate dehydrogenase	ACHA01MRNA0005206, ACHA01MRNA0018893, ACHA01MRNA0040865	ACHA01MRNA0005206@UpDIA
Metabolism	Global and overview maps	01230 Biosynthesis of amino acids (46)	46	K00286	pyrroline-5-carboxylate reductase	ACHA01MRNA0001983, ACHA01MRNA0028886, ACHA01MRNA0033341, ACHA01MRNA0036631, ACHA01MRNA0039060
Metabolism	Global and overview maps	01230 Biosynthesis of amino acids (46)	46	K00500	phenylalanine-4-hydroxylase	ACHA01MRNA0036234
Metabolism	Global and overview maps	01230 Biosynthesis of amino acids (46)	46	K00548	5-methyltetrahydrofolate--homocysteine methyltransferase	ACHA01MRNA0018657, ACHA01MRNA0024748, ACHA01MRNA0032196, ACHA01MRNA0035776
Metabolism	Global and overview maps	01230 Biosynthesis of amino acids (46)	46	K00600	glycine hydroxymethyltransferase	ACHA01MRNA0009593, ACHA01MRNA0021108, ACHA01MRNA0030872, ACHA01MRNA0038496
Metabolism	Global and overview maps	01230 Biosynthesis of amino acids (46)	46	K00611	ornithine carbamoyltransferase	ACHA01MRNA0030265
Metabolism	Global and overview maps	01230 Biosynthesis of amino acids (46)	46	K00615	transketolase	ACHA01MRNA0001617, ACHA01MRNA0013256, ACHA01MRNA0018924, ACHA01MRNA0038502, ACHA01MRNA0038935
Metabolism	Global and overview maps	01230 Biosynthesis of amino acids (46)	46	K00616	transaldolase	ACHA01MRNA0007413, ACHA01MRNA0008026, ACHA01MRNA0023329, ACHA01MRNA0028918
Metabolism	Global and overview maps	01230 Biosynthesis of amino acids (46)	46	K00789	S-adenosylmethionine synthetase	ACHA01MRNA0005890, ACHA01MRNA0006798, ACHA01MRNA0008533, ACHA01MRNA0030023, ACHA01MRNA0035022
Metabolism	Global and overview maps	01230 Biosynthesis of amino acids (46)	46	K00814	alanine transaminase	ACHA01MRNA0006596, ACHA01MRNA0015202, ACHA01MRNA0015196, ACHA01MRNA0016023, ACHA01MRNA0021507, ACHA01MRNA0027315, ACHA01MRNA0031338, ACHA01MRNA0032875, ACHA01MRNA0033662, ACHA01MRNA0038125
Metabolism	Global and overview maps	01230 Biosynthesis of amino acids (46)	46	K00815	tyrosine aminotransferase	ACHA01MRNA0012903, ACHA01MRNA0012906
Metabolism	Global and overview maps	01230 Biosynthesis of amino acids (46)	46	K00826	branched-chain amino acid aminotransferase	ACHA01MRNA0002049, ACHA01MRNA0032038
Metabolism	Global and overview maps	01230 Biosynthesis of amino acids (46)	46	K00831	phosphoserine aminotransferase	ACHA01MRNA0003212, ACHA01MRNA0020282, ACHA01MRNA0028130
Metabolism	Global and overview maps	01230 Biosynthesis of amino acids (46)	46	K00850	6-phosphofructokinase 1	ACHA01MRNA0001209, ACHA01MRNA0011918, ACHA01MRNA0011917, ACHA01MRNA0015281, ACHA01MRNA0018703, ACHA01MRNA0019588, ACHA01MRNA0023233, ACHA01MRNA0026122, ACHA01MRNA0033383, ACHA01MRNA0034629, ACHA01MRNA0036362
Metabolism	Global and overview maps	01230 Biosynthesis of amino acids (46)	46	K00873	pyruvate kinase	ACHA01MRNA0000891, ACHA01MRNA0006326, ACHA01MRNA0020809, ACHA01MRNA0024865
Metabolism	Global and overview maps	01230 Biosynthesis of amino acids (46)	46	K00927	phosphoglycerate kinase	ACHA01MRNA0000280, ACHA01MRNA0015343
Metabolism	Global and overview maps	01230 Biosynthesis of amino acids (46)	46	K00948	ribose-phosphate pyrophosphokinase	ACHA01MRNA0003833, ACHA01MRNA0009036, ACHA01MRNA0010429, ACHA01MRNA0027665
Metabolism	Global and overview maps	01230 Biosynthesis of amino acids (46)	46	K01079	phosphoserine phosphatase	ACHA01MRNA0007951, ACHA01MRNA0040670
Metabolism	Global and overview maps	01230 Biosynthesis of amino acids (46)	46	K01476	arginase	ACHA01MRNA0008601, ACHA01MRNA0018706
Metabolism	Global and overview maps	01230 Biosynthesis of amino acids (46)	46	K01620	threonine aldolase	ACHA01MRNA0007357, ACHA01MRNA0027568, ACHA01MRNA0037763
Metabolism	Global and overview maps	01230 Biosynthesis of amino acids (46)	46	K01623	fructose-bisphosphate aldolase, class I	ACHA01MRNA0005878, ACHA01MRNA0010516, ACHA01MRNA0017954, ACHA01MRNA0019601, ACHA01MRNA0031745, ACHA01MRNA0032732, ACHA01MRNA0035841
Metabolism	Global and overview maps	01230 Biosynthesis of amino acids (46)	46	K01647	citrate synthase	ACHA01MRNA0029341
Metabolism	Global and overview maps	01230 Biosynthesis of amino acids (46)	46	K01681	aconitate hydratase	ACHA01MRNA0000442, ACHA01MRNA0000439, ACHA01MRNA0000443, ACHA01MRNA0003900, ACHA01MRNA0010128, ACHA01MRNA0015130, ACHA01MRNA0038870
Metabolism	Global and overview maps	01230 Biosynthesis of amino acids (46)	46	K01689	enolase	ACHA01MRNA0000485, ACHA01MRNA0001935, ACHA01MRNA0002746, ACHA01MRNA0013005, ACHA01MRNA0013841, ACHA01MRNA0017946, ACHA01MRNA0020793, ACHA01MRNA0021243, ACHA01MRNA0024959, ACHA01MRNA0030243, ACHA01MRNA0038052, ACHA01MRNA0039349, ACHA01MRNA0039553
Metabolism	Global and overview maps	01230 Biosynthesis of amino acids (46)	46	K01697	cystathionine beta-synthase	ACHA01MRNA0004238, ACHA01MRNA0018770, ACHA01MRNA0032124
Metabolism	Global and overview maps	01230 Biosynthesis of amino acids (46)	46	K01754	threonine dehydratase	ACHA01MRNA0018022
Metabolism	Global and overview maps	01230 Biosynthesis of amino acids (46)	46	K01755	argininosuccinate lyase	ACHA01MRNA0017984
Metabolism	Global and overview maps	01230 Biosynthesis of amino acids (46)	46	K01758	cystathionine gamma-lyase	ACHA01MRNA0023447
Metabolism	Global and overview maps	01230 Biosynthesis of amino acids (46)	46	K01783	ribulose-phosphate 3-epimerase	ACHA01MRNA0020626
Metabolism	Global and overview maps	01230 Biosynthesis of amino acids (46)	46	K01803	triosephosphate isomerase (TIM)	ACHA01MRNA0004008, ACHA01MRNA0010639
Metabolism	Global and overview maps	01230 Biosynthesis of amino acids (46)	46	K01807	ribose 5-phosphate isomerase A	ACHA01MRNA0020664
Metabolism	Global and overview maps	01230 Biosynthesis of amino acids (46)	46	K01834	2,3-bisphosphoglycerate-dependent phosphoglycerate mutase	ACHA01MRNA0008287, ACHA01MRNA0034279, ACHA01MRNA0036810, ACHA01MRNA0037883, ACHA01MRNA0038314
Metabolism	Global and overview maps	01230 Biosynthesis of amino acids (46)	46	K01915	glutamine synthetase	ACHA01MRNA0003224, ACHA01MRNA0007135, ACHA01MRNA0015807, ACHA01MRNA0031565, ACHA01MRNA0035016, ACHA01MRNA0035460, ACHA01MRNA0036932
Metabolism	Global and overview maps	01230 Biosynthesis of amino acids (46)	46	K01940	argininosuccinate synthase	ACHA01MRNA0031457
Metabolism	Global and overview maps	01230 Biosynthesis of amino acids (46)	46	K01948	carbamoyl-phosphate synthase (ammonia)	ACHA01MRNA0005090, ACHA01MRNA0008309, ACHA01MRNA0008463, ACHA01MRNA0008462, ACHA01MRNA0015053, ACHA01MRNA0029894, ACHA01MRNA0038530
Metabolism	Global and overview maps	01230 Biosynthesis of amino acids (46)	46	K01953	asparagine synthase (glutamine-hydrolysing)	ACHA01MRNA0019387, ACHA01MRNA0039997
Metabolism	Global and overview maps	01230 Biosynthesis of amino acids (46)	46	K01958	pyruvate carboxylase	ACHA01MRNA0002883, ACHA01MRNA0004379, ACHA01MRNA0015886, ACHA01MRNA0016932, ACHA01MRNA0023484, ACHA01MRNA0030900
Metabolism	Global and overview maps	01230 Biosynthesis of amino acids (46)	46	K11067	N-acetylglutamate synthase	ACHA01MRNA0017202, ACHA01MRNA0023991, ACHA01MRNA0030420, ACHA01MRNA0034001
Metabolism	Global and overview maps	01230 Biosynthesis of amino acids (46)	46	K12657	delta-1-pyrroline-5-carboxylate synthetase	ACHA01MRNA0007574, ACHA01MRNA0019998, ACHA01MRNA0026595, ACHA01MRNA0037155
Metabolism	Global and overview maps	01230 Biosynthesis of amino acids (46)	46	K14454	aspartate aminotransferase, cytoplasmic	ACHA01MRNA0000183, ACHA01MRNA0023344, ACHA01MRNA0040627
Metabolism	Global and overview maps	01230 Biosynthesis of amino acids (46)	46	K14455	aspartate aminotransferase, mitochondrial	ACHA01MRNA0008103, ACHA01MRNA0017203
Metabolism	Global and overview maps	01230 Biosynthesis of amino acids (46)	46	K14677	aminoacylase	ACHA01MRNA0001566
Metabolism	Global and overview maps	01230 Biosynthesis of amino acids (46)	46	K17989	L-serine/L-threonine ammonia-lyase	ACHA01MRNA0011811, ACHA01MRNA0013336, ACHA01MRNA0029215, ACHA01MRNA0033669
Metabolism	Global and overview maps	01220 Degradation of aromatic compounds (3)	3	K00002	alcohol dehydrogenase (NADP+)	ACHA01MRNA0001638
Metabolism	Global and overview maps	01220 Degradation of aromatic compounds (3)	3	K00121	S-(hydroxymethyl)glutathione dehydrogenase / alcohol dehydrogenase	ACHA01MRNA0007659, ACHA01MRNA0014326, ACHA01MRNA0019075, ACHA01MRNA0024277, ACHA01MRNA0024276, ACHA01MRNA0024280, ACHA01MRNA0024278, ACHA01MRNA0024275, ACHA01MRNA0027551, ACHA01MRNA0030277, ACHA01MRNA0030278
Metabolism	Global and overview maps	01220 Degradation of aromatic compounds (3)	3	K01053	gluconolactonase	ACHA01MRNA0012723, ACHA01MRNA0031421
Metabolism	Carbohydrate metabolism	00010 Glycolysis / Gluconeogenesis (33)	33	K00002	alcohol dehydrogenase (NADP+)	ACHA01MRNA0001638
Metabolism	Carbohydrate metabolism	00010 Glycolysis / Gluconeogenesis (33)	33	K00016	L-lactate dehydrogenase	ACHA01MRNA0011419, ACHA01MRNA0015230, ACHA01MRNA0022301, ACHA01MRNA0023257, ACHA01MRNA0031534, ACHA01MRNA0038267
Metabolism	Carbohydrate metabolism	00010 Glycolysis / Gluconeogenesis (33)	33	K00121	S-(hydroxymethyl)glutathione dehydrogenase / alcohol dehydrogenase	ACHA01MRNA0007659, ACHA01MRNA0014326, ACHA01MRNA0019075, ACHA01MRNA0024277, ACHA01MRNA0024276, ACHA01MRNA0024280, ACHA01MRNA0024278, ACHA01MRNA0024275, ACHA01MRNA0027551, ACHA01MRNA0030277, ACHA01MRNA0030278
Metabolism	Carbohydrate metabolism	00010 Glycolysis / Gluconeogenesis (33)	33	K00128	aldehyde dehydrogenase (NAD+)	ACHA01MRNA0000207, ACHA01MRNA0007616, ACHA01MRNA0022036, ACHA01MRNA0026142, ACHA01MRNA0034652, ACHA01MRNA0037250, ACHA01MRNA0040560
Metabolism	Carbohydrate metabolism	00010 Glycolysis / Gluconeogenesis (33)	33	K00129	aldehyde dehydrogenase (NAD(P)+)	ACHA01MRNA0017724, ACHA01MRNA0029315, ACHA01MRNA0031451, ACHA01MRNA0035816
Metabolism	Carbohydrate metabolism	00010 Glycolysis / Gluconeogenesis (33)	33	K00134	glyceraldehyde 3-phosphate dehydrogenase	ACHA01MRNA0005206, ACHA01MRNA0018893, ACHA01MRNA0040865	ACHA01MRNA0005206@UpDIA
Metabolism	Carbohydrate metabolism	00010 Glycolysis / Gluconeogenesis (33)	33	K00149	aldehyde dehydrogenase family 9 member A1	ACHA01MRNA0004593, ACHA01MRNA0009643, ACHA01MRNA0020459, ACHA01MRNA0027966, ACHA01MRNA0030973
Metabolism	Carbohydrate metabolism	00010 Glycolysis / Gluconeogenesis (33)	33	K00161	pyruvate dehydrogenase E1 component alpha subunit	ACHA01MRNA0014419, ACHA01MRNA0015487
Metabolism	Carbohydrate metabolism	00010 Glycolysis / Gluconeogenesis (33)	33	K00162	pyruvate dehydrogenase E1 component beta subunit	ACHA01MRNA0014425, ACHA01MRNA0016048
Metabolism	Carbohydrate metabolism	00010 Glycolysis / Gluconeogenesis (33)	33	K00382	dihydrolipoamide dehydrogenase	ACHA01MRNA0004987, ACHA01MRNA0008480, ACHA01MRNA0033074
Metabolism	Carbohydrate metabolism	00010 Glycolysis / Gluconeogenesis (33)	33	K00627	pyruvate dehydrogenase E2 component (dihydrolipoamide acetyltransferase)	ACHA01MRNA0004089, ACHA01MRNA0009350
Metabolism	Carbohydrate metabolism	00010 Glycolysis / Gluconeogenesis (33)	33	K00844	hexokinase	ACHA01MRNA0003575, ACHA01MRNA0003661, ACHA01MRNA0003921, ACHA01MRNA0003929, ACHA01MRNA0006439, ACHA01MRNA0012772, ACHA01MRNA0013128, ACHA01MRNA0015947, ACHA01MRNA0020294, ACHA01MRNA0021001, ACHA01MRNA0024918, ACHA01MRNA0030594, ACHA01MRNA0033761, ACHA01MRNA0033760, ACHA01MRNA0034332, ACHA01MRNA0036241, ACHA01MRNA0037205, ACHA01MRNA0038434
Metabolism	Carbohydrate metabolism	00010 Glycolysis / Gluconeogenesis (33)	33	K00850	6-phosphofructokinase 1	ACHA01MRNA0001209, ACHA01MRNA0011918, ACHA01MRNA0011917, ACHA01MRNA0015281, ACHA01MRNA0018703, ACHA01MRNA0019588, ACHA01MRNA0023233, ACHA01MRNA0026122, ACHA01MRNA0033383, ACHA01MRNA0034629, ACHA01MRNA0036362
Metabolism	Carbohydrate metabolism	00010 Glycolysis / Gluconeogenesis (33)	33	K00873	pyruvate kinase	ACHA01MRNA0000891, ACHA01MRNA0006326, ACHA01MRNA0020809, ACHA01MRNA0024865
Metabolism	Carbohydrate metabolism	00010 Glycolysis / Gluconeogenesis (33)	33	K00927	phosphoglycerate kinase	ACHA01MRNA0000280, ACHA01MRNA0015343
Metabolism	Carbohydrate metabolism	00010 Glycolysis / Gluconeogenesis (33)	33	K01084	glucose-6-phosphatase	ACHA01MRNA0002359, ACHA01MRNA0004289, ACHA01MRNA0015851, ACHA01MRNA0020475, ACHA01MRNA0020476
Metabolism	Carbohydrate metabolism	00010 Glycolysis / Gluconeogenesis (33)	33	K01596	phosphoenolpyruvate carboxykinase (GTP)	ACHA01MRNA0007402, ACHA01MRNA0025003, ACHA01MRNA0025791, ACHA01MRNA0025932, ACHA01MRNA0037071
Metabolism	Carbohydrate metabolism	00010 Glycolysis / Gluconeogenesis (33)	33	K01623	fructose-bisphosphate aldolase, class I	ACHA01MRNA0005878, ACHA01MRNA0010516, ACHA01MRNA0017954, ACHA01MRNA0019601, ACHA01MRNA0031745, ACHA01MRNA0032732, ACHA01MRNA0035841
Metabolism	Carbohydrate metabolism	00010 Glycolysis / Gluconeogenesis (33)	33	K01689	enolase	ACHA01MRNA0000485, ACHA01MRNA0001935, ACHA01MRNA0002746, ACHA01MRNA0013005, ACHA01MRNA0013841, ACHA01MRNA0017946, ACHA01MRNA0020793, ACHA01MRNA0021243, ACHA01MRNA0024959, ACHA01MRNA0030243, ACHA01MRNA0038052, ACHA01MRNA0039349, ACHA01MRNA0039553
Metabolism	Carbohydrate metabolism	00010 Glycolysis / Gluconeogenesis (33)	33	K01785	aldose 1-epimerase	ACHA01MRNA0012067
Metabolism	Carbohydrate metabolism	00010 Glycolysis / Gluconeogenesis (33)	33	K01803	triosephosphate isomerase (TIM)	ACHA01MRNA0004008, ACHA01MRNA0010639
Metabolism	Carbohydrate metabolism	00010 Glycolysis / Gluconeogenesis (33)	33	K01810	glucose-6-phosphate isomerase	ACHA01MRNA0011255, ACHA01MRNA0016821, ACHA01MRNA0016822, ACHA01MRNA0035471
Metabolism	Carbohydrate metabolism	00010 Glycolysis / Gluconeogenesis (33)	33	K01834	2,3-bisphosphoglycerate-dependent phosphoglycerate mutase	ACHA01MRNA0008287, ACHA01MRNA0034279, ACHA01MRNA0036810, ACHA01MRNA0037883, ACHA01MRNA0038314
Metabolism	Carbohydrate metabolism	00010 Glycolysis / Gluconeogenesis (33)	33	K01835	phosphoglucomutase	ACHA01MRNA0005702, ACHA01MRNA0006786, ACHA01MRNA0017144, ACHA01MRNA0023139
Metabolism	Carbohydrate metabolism	00010 Glycolysis / Gluconeogenesis (33)	33	K01837	bisphosphoglycerate/phosphoglycerate mutase	ACHA01MRNA0010476, ACHA01MRNA0010769
Metabolism	Carbohydrate metabolism	00010 Glycolysis / Gluconeogenesis (33)	33	K01895	acetyl-CoA synthetase	ACHA01MRNA0000825, ACHA01MRNA0006428, ACHA01MRNA0009844, ACHA01MRNA0014416, ACHA01MRNA0021752, ACHA01MRNA0023290, ACHA01MRNA0026663, ACHA01MRNA0031665, ACHA01MRNA0032803, ACHA01MRNA0035108
Metabolism	Carbohydrate metabolism	00010 Glycolysis / Gluconeogenesis (33)	33	K03103	multiple inositol-polyphosphate phosphatase / 2,3-bisphosphoglycerate 3-phosphatase	ACHA01MRNA0001027, ACHA01MRNA0004317, ACHA01MRNA0031219, ACHA01MRNA0036597
Metabolism	Carbohydrate metabolism	00010 Glycolysis / Gluconeogenesis (33)	33	K03841	fructose-1,6-bisphosphatase I	ACHA01MRNA0009411, ACHA01MRNA0011206, ACHA01MRNA0021663, ACHA01MRNA0021664, ACHA01MRNA0039606, ACHA01MRNA0039874, ACHA01MRNA0039872
Metabolism	Carbohydrate metabolism	00010 Glycolysis / Gluconeogenesis (33)	33	K08074	ADP-dependent glucokinase	ACHA01MRNA0006442, ACHA01MRNA0040401
Metabolism	Carbohydrate metabolism	00010 Glycolysis / Gluconeogenesis (33)	33	K10705	glyceraldehyde-3-phosphate dehydrogenase, spermatogenic	ACHA01MRNA0034174
Metabolism	Carbohydrate metabolism	00010 Glycolysis / Gluconeogenesis (33)	33	K12407	glucokinase	ACHA01MRNA0037663
Metabolism	Carbohydrate metabolism	00010 Glycolysis / Gluconeogenesis (33)	33	K14085	aldehyde dehydrogenase family 7 member A1	ACHA01MRNA0005948
Metabolism	Carbohydrate metabolism	00010 Glycolysis / Gluconeogenesis (33)	33	K15779	phosphoglucomutase / phosphopentomutase	ACHA01MRNA0010535
Metabolism	Carbohydrate metabolism	00020 Citrate cycle (TCA cycle) (22)	22	K00025	malate dehydrogenase	ACHA01MRNA0031778
Metabolism	Carbohydrate metabolism	00020 Citrate cycle (TCA cycle) (22)	22	K00026	malate dehydrogenase	ACHA01MRNA0014474, ACHA01MRNA0019786
Metabolism	Carbohydrate metabolism	00020 Citrate cycle (TCA cycle) (22)	22	K00030	isocitrate dehydrogenase (NAD+)	ACHA01MRNA0011041, ACHA01MRNA0014316, ACHA01MRNA0022929, ACHA01MRNA0026178, ACHA01MRNA0032618, ACHA01MRNA0037491, ACHA01MRNA0038705
Metabolism	Carbohydrate metabolism	00020 Citrate cycle (TCA cycle) (22)	22	K00031	isocitrate dehydrogenase	ACHA01MRNA0009024, ACHA01MRNA0009703, ACHA01MRNA0009702, ACHA01MRNA0035923, ACHA01MRNA0037673, ACHA01MRNA0037741, ACHA01MRNA0039703
Metabolism	Carbohydrate metabolism	00020 Citrate cycle (TCA cycle) (22)	22	K00161	pyruvate dehydrogenase E1 component alpha subunit	ACHA01MRNA0014419, ACHA01MRNA0015487
Metabolism	Carbohydrate metabolism	00020 Citrate cycle (TCA cycle) (22)	22	K00162	pyruvate dehydrogenase E1 component beta subunit	ACHA01MRNA0014425, ACHA01MRNA0016048
Metabolism	Carbohydrate metabolism	00020 Citrate cycle (TCA cycle) (22)	22	K00164	2-oxoglutarate dehydrogenase E1 component	ACHA01MRNA0000153, ACHA01MRNA0006964, ACHA01MRNA0012361, ACHA01MRNA0012362, ACHA01MRNA0017865, ACHA01MRNA0019293, ACHA01MRNA0023715, ACHA01MRNA0023942, ACHA01MRNA0025912, ACHA01MRNA0033840, ACHA01MRNA0040255
Metabolism	Carbohydrate metabolism	00020 Citrate cycle (TCA cycle) (22)	22	K00234	succinate dehydrogenase (ubiquinone) flavoprotein subunit	ACHA01MRNA0000098, ACHA01MRNA0000642, ACHA01MRNA0008174
Metabolism	Carbohydrate metabolism	00020 Citrate cycle (TCA cycle) (22)	22	K00235	succinate dehydrogenase (ubiquinone) iron-sulfur subunit	ACHA01MRNA0003418, ACHA01MRNA0008616, ACHA01MRNA0012663
Metabolism	Carbohydrate metabolism	00020 Citrate cycle (TCA cycle) (22)	22	K00236	succinate dehydrogenase (ubiquinone) cytochrome b560 subunit	ACHA01MRNA0006722
Metabolism	Carbohydrate metabolism	00020 Citrate cycle (TCA cycle) (22)	22	K00237	succinate dehydrogenase (ubiquinone) membrane anchor subunit	ACHA01MRNA0013768
Metabolism	Carbohydrate metabolism	00020 Citrate cycle (TCA cycle) (22)	22	K00382	dihydrolipoamide dehydrogenase	ACHA01MRNA0004987, ACHA01MRNA0008480, ACHA01MRNA0033074
Metabolism	Carbohydrate metabolism	00020 Citrate cycle (TCA cycle) (22)	22	K00627	pyruvate dehydrogenase E2 component (dihydrolipoamide acetyltransferase)	ACHA01MRNA0004089, ACHA01MRNA0009350
Metabolism	Carbohydrate metabolism	00020 Citrate cycle (TCA cycle) (22)	22	K00658	2-oxoglutarate dehydrogenase E2 component (dihydrolipoamide succinyltransferase)	ACHA01MRNA0016447
Metabolism	Carbohydrate metabolism	00020 Citrate cycle (TCA cycle) (22)	22	K01596	phosphoenolpyruvate carboxykinase (GTP)	ACHA01MRNA0007402, ACHA01MRNA0025003, ACHA01MRNA0025791, ACHA01MRNA0025932, ACHA01MRNA0037071
Metabolism	Carbohydrate metabolism	00020 Citrate cycle (TCA cycle) (22)	22	K01647	citrate synthase	ACHA01MRNA0029341
Metabolism	Carbohydrate metabolism	00020 Citrate cycle (TCA cycle) (22)	22	K01648	ATP citrate (pro-S)-lyase	ACHA01MRNA0004585, ACHA01MRNA0008959, ACHA01MRNA0009589, ACHA01MRNA0011445, ACHA01MRNA0012387, ACHA01MRNA0036129
Metabolism	Carbohydrate metabolism	00020 Citrate cycle (TCA cycle) (22)	22	K01679	fumarate hydratase, class II	ACHA01MRNA0007368
Metabolism	Carbohydrate metabolism	00020 Citrate cycle (TCA cycle) (22)	22	K01681	aconitate hydratase	ACHA01MRNA0000442, ACHA01MRNA0000439, ACHA01MRNA0000443, ACHA01MRNA0003900, ACHA01MRNA0010128, ACHA01MRNA0015130, ACHA01MRNA0038870
Metabolism	Carbohydrate metabolism	00020 Citrate cycle (TCA cycle) (22)	22	K01899	succinyl-CoA synthetase alpha subunit	ACHA01MRNA0033019	ACHA01MRNA0033019@OnlyDIA
Metabolism	Carbohydrate metabolism	00020 Citrate cycle (TCA cycle) (22)	22	K01900	succinyl-CoA synthetase beta subunit	ACHA01MRNA0004514, ACHA01MRNA0004515
Metabolism	Carbohydrate metabolism	00020 Citrate cycle (TCA cycle) (22)	22	K01958	pyruvate carboxylase	ACHA01MRNA0002883, ACHA01MRNA0004379, ACHA01MRNA0015886, ACHA01MRNA0016932, ACHA01MRNA0023484, ACHA01MRNA0030900
Metabolism	Carbohydrate metabolism	00030 Pentose phosphate pathway (18)	18	K00033	6-phosphogluconate dehydrogenase	ACHA01MRNA0000602, ACHA01MRNA0021400, ACHA01MRNA0027887
Metabolism	Carbohydrate metabolism	00030 Pentose phosphate pathway (18)	18	K00036	glucose-6-phosphate 1-dehydrogenase	ACHA01MRNA0011427, ACHA01MRNA0012385, ACHA01MRNA0012384, ACHA01MRNA0034832
Metabolism	Carbohydrate metabolism	00030 Pentose phosphate pathway (18)	18	K00615	transketolase	ACHA01MRNA0001617, ACHA01MRNA0013256, ACHA01MRNA0018924, ACHA01MRNA0038502, ACHA01MRNA0038935
Metabolism	Carbohydrate metabolism	00030 Pentose phosphate pathway (18)	18	K00616	transaldolase	ACHA01MRNA0007413, ACHA01MRNA0008026, ACHA01MRNA0023329, ACHA01MRNA0028918
Metabolism	Carbohydrate metabolism	00030 Pentose phosphate pathway (18)	18	K00850	6-phosphofructokinase 1	ACHA01MRNA0001209, ACHA01MRNA0011918, ACHA01MRNA0011917, ACHA01MRNA0015281, ACHA01MRNA0018703, ACHA01MRNA0019588, ACHA01MRNA0023233, ACHA01MRNA0026122, ACHA01MRNA0033383, ACHA01MRNA0034629, ACHA01MRNA0036362
Metabolism	Carbohydrate metabolism	00030 Pentose phosphate pathway (18)	18	K00851	gluconokinase	ACHA01MRNA0036313
Metabolism	Carbohydrate metabolism	00030 Pentose phosphate pathway (18)	18	K00852	ribokinase	ACHA01MRNA0000306, ACHA01MRNA0030603
Metabolism	Carbohydrate metabolism	00030 Pentose phosphate pathway (18)	18	K00948	ribose-phosphate pyrophosphokinase	ACHA01MRNA0003833, ACHA01MRNA0009036, ACHA01MRNA0010429, ACHA01MRNA0027665
Metabolism	Carbohydrate metabolism	00030 Pentose phosphate pathway (18)	18	K01053	gluconolactonase	ACHA01MRNA0012723, ACHA01MRNA0031421
Metabolism	Carbohydrate metabolism	00030 Pentose phosphate pathway (18)	18	K01623	fructose-bisphosphate aldolase, class I	ACHA01MRNA0005878, ACHA01MRNA0010516, ACHA01MRNA0017954, ACHA01MRNA0019601, ACHA01MRNA0031745, ACHA01MRNA0032732, ACHA01MRNA0035841
Metabolism	Carbohydrate metabolism	00030 Pentose phosphate pathway (18)	18	K01783	ribulose-phosphate 3-epimerase	ACHA01MRNA0020626
Metabolism	Carbohydrate metabolism	00030 Pentose phosphate pathway (18)	18	K01807	ribose 5-phosphate isomerase A	ACHA01MRNA0020664
Metabolism	Carbohydrate metabolism	00030 Pentose phosphate pathway (18)	18	K01810	glucose-6-phosphate isomerase	ACHA01MRNA0011255, ACHA01MRNA0016821, ACHA01MRNA0016822, ACHA01MRNA0035471
Metabolism	Carbohydrate metabolism	00030 Pentose phosphate pathway (18)	18	K01835	phosphoglucomutase	ACHA01MRNA0005702, ACHA01MRNA0006786, ACHA01MRNA0017144, ACHA01MRNA0023139
Metabolism	Carbohydrate metabolism	00030 Pentose phosphate pathway (18)	18	K03841	fructose-1,6-bisphosphatase I	ACHA01MRNA0009411, ACHA01MRNA0011206, ACHA01MRNA0021663, ACHA01MRNA0021664, ACHA01MRNA0039606, ACHA01MRNA0039874, ACHA01MRNA0039872
Metabolism	Carbohydrate metabolism	00030 Pentose phosphate pathway (18)	18	K11529	glycerate 2-kinase	ACHA01MRNA0037124, ACHA01MRNA0039231
Metabolism	Carbohydrate metabolism	00030 Pentose phosphate pathway (18)	18	K13937	hexose-6-phosphate dehydrogenase	ACHA01MRNA0011230, ACHA01MRNA0020049
Metabolism	Carbohydrate metabolism	00030 Pentose phosphate pathway (18)	18	K15779	phosphoglucomutase / phosphopentomutase	ACHA01MRNA0010535
Metabolism	Carbohydrate metabolism	00040 Pentose and glucuronate interconversions (14)	14	K00002	alcohol dehydrogenase (NADP+)	ACHA01MRNA0001638
Metabolism	Carbohydrate metabolism	00040 Pentose and glucuronate interconversions (14)	14	K00008	L-iditol 2-dehydrogenase	ACHA01MRNA0025605
Metabolism	Carbohydrate metabolism	00040 Pentose and glucuronate interconversions (14)	14	K00011	aldehyde reductase	ACHA01MRNA0019728, ACHA01MRNA0028220, ACHA01MRNA0038008
Metabolism	Carbohydrate metabolism	00040 Pentose and glucuronate interconversions (14)	14	K00012	UDPglucose 6-dehydrogenase	ACHA01MRNA0005365, ACHA01MRNA0011724
Metabolism	Carbohydrate metabolism	00040 Pentose and glucuronate interconversions (14)	14	K00078	dihydrodiol dehydrogenase / D-xylose 1-dehydrogenase (NADP)	ACHA01MRNA0006325, ACHA01MRNA0021435, ACHA01MRNA0036709
Metabolism	Carbohydrate metabolism	00040 Pentose and glucuronate interconversions (14)	14	K00699	glucuronosyltransferase	ACHA01MRNA0001259, ACHA01MRNA0005751, ACHA01MRNA0006315, ACHA01MRNA0006316, ACHA01MRNA0006386, ACHA01MRNA0006478, ACHA01MRNA0007927, ACHA01MRNA0009291, ACHA01MRNA0009292, ACHA01MRNA0010039, ACHA01MRNA0011515, ACHA01MRNA0014059, ACHA01MRNA0014171, ACHA01MRNA0014170, ACHA01MRNA0014232, ACHA01MRNA0014231, ACHA01MRNA0015965, ACHA01MRNA0016438, ACHA01MRNA0017264, ACHA01MRNA0017605, ACHA01MRNA0018738, …
Metabolism	Carbohydrate metabolism	00040 Pentose and glucuronate interconversions (14)	14	K00854	xylulokinase	ACHA01MRNA0009578, ACHA01MRNA0014111
Metabolism	Carbohydrate metabolism	00040 Pentose and glucuronate interconversions (14)	14	K00963	UTP--glucose-1-phosphate uridylyltransferase	ACHA01MRNA0001929, ACHA01MRNA0003598, ACHA01MRNA0005224
Metabolism	Carbohydrate metabolism	00040 Pentose and glucuronate interconversions (14)	14	K01195	beta-glucuronidase	ACHA01MRNA0002297, ACHA01MRNA0005284, ACHA01MRNA0006450, ACHA01MRNA0013614, ACHA01MRNA0016771, ACHA01MRNA0020770, ACHA01MRNA0034758, ACHA01MRNA0035195
Metabolism	Carbohydrate metabolism	00040 Pentose and glucuronate interconversions (14)	14	K01783	ribulose-phosphate 3-epimerase	ACHA01MRNA0020626
Metabolism	Carbohydrate metabolism	00040 Pentose and glucuronate interconversions (14)	14	K03331	L-xylulose reductase	ACHA01MRNA0012813
Metabolism	Carbohydrate metabolism	00040 Pentose and glucuronate interconversions (14)	14	K14756	klotho	ACHA01MRNA0005983, ACHA01MRNA0011107
Metabolism	Carbohydrate metabolism	00040 Pentose and glucuronate interconversions (14)	14	K16190	glucuronokinase	ACHA01MRNA0038150
Metabolism	Carbohydrate metabolism	00040 Pentose and glucuronate interconversions (14)	14	K21031	D-ribitol-5-phosphate cytidylyltransferase	ACHA01MRNA0005358, ACHA01MRNA0005357, ACHA01MRNA0021645, ACHA01MRNA0023552
Metabolism	Carbohydrate metabolism	00051 Fructose and mannose metabolism (21)	21	K00008	L-iditol 2-dehydrogenase	ACHA01MRNA0025605
Metabolism	Carbohydrate metabolism	00051 Fructose and mannose metabolism (21)	21	K00011	aldehyde reductase	ACHA01MRNA0019728, ACHA01MRNA0028220, ACHA01MRNA0038008
Metabolism	Carbohydrate metabolism	00051 Fructose and mannose metabolism (21)	21	K00844	hexokinase	ACHA01MRNA0003575, ACHA01MRNA0003661, ACHA01MRNA0003921, ACHA01MRNA0003929, ACHA01MRNA0006439, ACHA01MRNA0012772, ACHA01MRNA0013128, ACHA01MRNA0015947, ACHA01MRNA0020294, ACHA01MRNA0021001, ACHA01MRNA0024918, ACHA01MRNA0030594, ACHA01MRNA0033761, ACHA01MRNA0033760, ACHA01MRNA0034332, ACHA01MRNA0036241, ACHA01MRNA0037205, ACHA01MRNA0038434
Metabolism	Carbohydrate metabolism	00051 Fructose and mannose metabolism (21)	21	K00846	ketohexokinase	ACHA01MRNA0014371, ACHA01MRNA0028744
Metabolism	Carbohydrate metabolism	00051 Fructose and mannose metabolism (21)	21	K00850	6-phosphofructokinase 1	ACHA01MRNA0001209, ACHA01MRNA0011918, ACHA01MRNA0011917, ACHA01MRNA0015281, ACHA01MRNA0018703, ACHA01MRNA0019588, ACHA01MRNA0023233, ACHA01MRNA0026122, ACHA01MRNA0033383, ACHA01MRNA0034629, ACHA01MRNA0036362
Metabolism	Carbohydrate metabolism	00051 Fructose and mannose metabolism (21)	21	K00863	triose/dihydroxyacetone kinase / FAD-AMP lyase (cyclizing)	ACHA01MRNA0012984, ACHA01MRNA0028865, ACHA01MRNA0036766
Metabolism	Carbohydrate metabolism	00051 Fructose and mannose metabolism (21)	21	K00966	mannose-1-phosphate guanylyltransferase	ACHA01MRNA0001656, ACHA01MRNA0006680, ACHA01MRNA0009173
Metabolism	Carbohydrate metabolism	00051 Fructose and mannose metabolism (21)	21	K00976	fucose-1-phosphate guanylyltransferase	ACHA01MRNA0004053
Metabolism	Carbohydrate metabolism	00051 Fructose and mannose metabolism (21)	21	K01103	6-phosphofructo-2-kinase / fructose-2,6-biphosphatase 3&#160;	ACHA01MRNA0025582
Metabolism	Carbohydrate metabolism	00051 Fructose and mannose metabolism (21)	21	K01623	fructose-bisphosphate aldolase, class I	ACHA01MRNA0005878, ACHA01MRNA0010516, ACHA01MRNA0017954, ACHA01MRNA0019601, ACHA01MRNA0031745, ACHA01MRNA0032732, ACHA01MRNA0035841
Metabolism	Carbohydrate metabolism	00051 Fructose and mannose metabolism (21)	21	K01803	triosephosphate isomerase (TIM)	ACHA01MRNA0004008, ACHA01MRNA0010639
Metabolism	Carbohydrate metabolism	00051 Fructose and mannose metabolism (21)	21	K01809	mannose-6-phosphate isomerase	ACHA01MRNA0018125
Metabolism	Carbohydrate metabolism	00051 Fructose and mannose metabolism (21)	21	K02377	GDP-L-fucose synthase	ACHA01MRNA0016084, ACHA01MRNA0028884
Metabolism	Carbohydrate metabolism	00051 Fructose and mannose metabolism (21)	21	K03841	fructose-1,6-bisphosphatase I	ACHA01MRNA0009411, ACHA01MRNA0011206, ACHA01MRNA0021663, ACHA01MRNA0021664, ACHA01MRNA0039606, ACHA01MRNA0039874, ACHA01MRNA0039872
Metabolism	Carbohydrate metabolism	00051 Fructose and mannose metabolism (21)	21	K05305	fucokinase	ACHA01MRNA0005332, ACHA01MRNA0024786
Metabolism	Carbohydrate metabolism	00051 Fructose and mannose metabolism (21)	21	K14634	fructose-2,6-bisphosphatase	ACHA01MRNA0015878, ACHA01MRNA0016409
Metabolism	Carbohydrate metabolism	00051 Fructose and mannose metabolism (21)	21	K17497	phosphomannomutase	ACHA01MRNA0012857, ACHA01MRNA0019343, ACHA01MRNA0024313
Metabolism	Carbohydrate metabolism	00051 Fructose and mannose metabolism (21)	21	K18334	L-fuconate dehydratase	ACHA01MRNA0032488
Metabolism	Carbohydrate metabolism	00051 Fructose and mannose metabolism (21)	21	K19028	6-phosphofructo-2-kinase / fructose-2,6-biphosphatase 1	ACHA01MRNA0025304
Metabolism	Carbohydrate metabolism	00051 Fructose and mannose metabolism (21)	21	K19029	6-phosphofructo-2-kinase / fructose-2,6-biphosphatase 2	ACHA01MRNA0010258, ACHA01MRNA0014701, ACHA01MRNA0028827, ACHA01MRNA0039477
Metabolism	Carbohydrate metabolism	00051 Fructose and mannose metabolism (21)	21	K19030	6-phosphofructo-2-kinase / fructose-2,6-biphosphatase 4	ACHA01MRNA0001896, ACHA01MRNA0007972, ACHA01MRNA0025340, ACHA01MRNA0030140
Metabolism	Carbohydrate metabolism	00052 Galactose metabolism (20)	20	K00011	aldehyde reductase	ACHA01MRNA0019728, ACHA01MRNA0028220, ACHA01MRNA0038008
Metabolism	Carbohydrate metabolism	00052 Galactose metabolism (20)	20	K00844	hexokinase	ACHA01MRNA0003575, ACHA01MRNA0003661, ACHA01MRNA0003921, ACHA01MRNA0003929, ACHA01MRNA0006439, ACHA01MRNA0012772, ACHA01MRNA0013128, ACHA01MRNA0015947, ACHA01MRNA0020294, ACHA01MRNA0021001, ACHA01MRNA0024918, ACHA01MRNA0030594, ACHA01MRNA0033761, ACHA01MRNA0033760, ACHA01MRNA0034332, ACHA01MRNA0036241, ACHA01MRNA0037205, ACHA01MRNA0038434
Metabolism	Carbohydrate metabolism	00052 Galactose metabolism (20)	20	K00849	galactokinase	ACHA01MRNA0028443
Metabolism	Carbohydrate metabolism	00052 Galactose metabolism (20)	20	K00850	6-phosphofructokinase 1	ACHA01MRNA0001209, ACHA01MRNA0011918, ACHA01MRNA0011917, ACHA01MRNA0015281, ACHA01MRNA0018703, ACHA01MRNA0019588, ACHA01MRNA0023233, ACHA01MRNA0026122, ACHA01MRNA0033383, ACHA01MRNA0034629, ACHA01MRNA0036362
Metabolism	Carbohydrate metabolism	00052 Galactose metabolism (20)	20	K00963	UTP--glucose-1-phosphate uridylyltransferase	ACHA01MRNA0001929, ACHA01MRNA0003598, ACHA01MRNA0005224
Metabolism	Carbohydrate metabolism	00052 Galactose metabolism (20)	20	K00965	UDPglucose--hexose-1-phosphate uridylyltransferase	ACHA01MRNA0020491
Metabolism	Carbohydrate metabolism	00052 Galactose metabolism (20)	20	K01084	glucose-6-phosphatase	ACHA01MRNA0002359, ACHA01MRNA0004289, ACHA01MRNA0015851, ACHA01MRNA0020475, ACHA01MRNA0020476
Metabolism	Carbohydrate metabolism	00052 Galactose metabolism (20)	20	K01189	alpha-galactosidase	ACHA01MRNA0020148, ACHA01MRNA0034939
Metabolism	Carbohydrate metabolism	00052 Galactose metabolism (20)	20	K01229	lactase-phlorizin hydrolase	ACHA01MRNA0000060, ACHA01MRNA0028417, ACHA01MRNA0031142, ACHA01MRNA0037022
Metabolism	Carbohydrate metabolism	00052 Galactose metabolism (20)	20	K01784	UDP-glucose 4-epimerase	ACHA01MRNA0003502, ACHA01MRNA0010988
Metabolism	Carbohydrate metabolism	00052 Galactose metabolism (20)	20	K01785	aldose 1-epimerase	ACHA01MRNA0012067
Metabolism	Carbohydrate metabolism	00052 Galactose metabolism (20)	20	K01835	phosphoglucomutase	ACHA01MRNA0005702, ACHA01MRNA0006786, ACHA01MRNA0017144, ACHA01MRNA0023139
Metabolism	Carbohydrate metabolism	00052 Galactose metabolism (20)	20	K07966	beta-1,4-galactosyltransferase 1	ACHA01MRNA0002894, ACHA01MRNA0004488, ACHA01MRNA0011950, ACHA01MRNA0027780
Metabolism	Carbohydrate metabolism	00052 Galactose metabolism (20)	20	K07967	beta-1,4-galactosyltransferase 2	ACHA01MRNA0016597
Metabolism	Carbohydrate metabolism	00052 Galactose metabolism (20)	20	K12047	maltase-glucoamylase	ACHA01MRNA0004151, ACHA01MRNA0004150, ACHA01MRNA0008298, ACHA01MRNA0008297, ACHA01MRNA0009286, ACHA01MRNA0009285, ACHA01MRNA0026378, ACHA01MRNA0027297, ACHA01MRNA0028611, ACHA01MRNA0030034, ACHA01MRNA0032699, ACHA01MRNA0034209, ACHA01MRNA0034207, ACHA01MRNA0040163
Metabolism	Carbohydrate metabolism	00052 Galactose metabolism (20)	20	K12309	beta-galactosidase	ACHA01MRNA0001474, ACHA01MRNA0008323, ACHA01MRNA0032476, ACHA01MRNA0033336
Metabolism	Carbohydrate metabolism	00052 Galactose metabolism (20)	20	K12316	lysosomal alpha-glucosidase	ACHA01MRNA0011217, ACHA01MRNA0013214, ACHA01MRNA0027772, ACHA01MRNA0029490, ACHA01MRNA0032379, ACHA01MRNA0034356
Metabolism	Carbohydrate metabolism	00052 Galactose metabolism (20)	20	K12317	neutral alpha-glucosidase C	ACHA01MRNA0012622, ACHA01MRNA0012621, ACHA01MRNA0018839
Metabolism	Carbohydrate metabolism	00052 Galactose metabolism (20)	20	K12407	glucokinase	ACHA01MRNA0037663
Metabolism	Carbohydrate metabolism	00052 Galactose metabolism (20)	20	K15779	phosphoglucomutase / phosphopentomutase	ACHA01MRNA0010535
Metabolism	Carbohydrate metabolism	00053 Ascorbate and aldarate metabolism (8)	8	K00012	UDPglucose 6-dehydrogenase	ACHA01MRNA0005365, ACHA01MRNA0011724
Metabolism	Carbohydrate metabolism	00053 Ascorbate and aldarate metabolism (8)	8	K00128	aldehyde dehydrogenase (NAD+)	ACHA01MRNA0000207, ACHA01MRNA0007616, ACHA01MRNA0022036, ACHA01MRNA0026142, ACHA01MRNA0034652, ACHA01MRNA0037250, ACHA01MRNA0040560
Metabolism	Carbohydrate metabolism	00053 Ascorbate and aldarate metabolism (8)	8	K00149	aldehyde dehydrogenase family 9 member A1	ACHA01MRNA0004593, ACHA01MRNA0009643, ACHA01MRNA0020459, ACHA01MRNA0027966, ACHA01MRNA0030973
Metabolism	Carbohydrate metabolism	00053 Ascorbate and aldarate metabolism (8)	8	K00469	inositol oxygenase	ACHA01MRNA0009901, ACHA01MRNA0029449
Metabolism	Carbohydrate metabolism	00053 Ascorbate and aldarate metabolism (8)	8	K00699	glucuronosyltransferase	ACHA01MRNA0001259, ACHA01MRNA0005751, ACHA01MRNA0006315, ACHA01MRNA0006316, ACHA01MRNA0006386, ACHA01MRNA0006478, ACHA01MRNA0007927, ACHA01MRNA0009291, ACHA01MRNA0009292, ACHA01MRNA0010039, ACHA01MRNA0011515, ACHA01MRNA0014059, ACHA01MRNA0014171, ACHA01MRNA0014170, ACHA01MRNA0014232, ACHA01MRNA0014231, ACHA01MRNA0015965, ACHA01MRNA0016438, ACHA01MRNA0017264, ACHA01MRNA0017605, ACHA01MRNA0018738, …
Metabolism	Carbohydrate metabolism	00053 Ascorbate and aldarate metabolism (8)	8	K01053	gluconolactonase	ACHA01MRNA0012723, ACHA01MRNA0031421
Metabolism	Carbohydrate metabolism	00053 Ascorbate and aldarate metabolism (8)	8	K14085	aldehyde dehydrogenase family 7 member A1	ACHA01MRNA0005948
Metabolism	Carbohydrate metabolism	00053 Ascorbate and aldarate metabolism (8)	8	K16190	glucuronokinase	ACHA01MRNA0038150
Metabolism	Carbohydrate metabolism	00500 Starch and sucrose metabolism (20)	20	K00688	glycogen phosphorylase	ACHA01MRNA0000413, ACHA01MRNA0001161, ACHA01MRNA0001202, ACHA01MRNA0018885, ACHA01MRNA0021944, ACHA01MRNA0022130
Metabolism	Carbohydrate metabolism	00500 Starch and sucrose metabolism (20)	20	K00693	glycogen synthase	ACHA01MRNA0012122, ACHA01MRNA0030257, ACHA01MRNA0038107
Metabolism	Carbohydrate metabolism	00500 Starch and sucrose metabolism (20)	20	K00700	1,4-alpha-glucan branching enzyme	ACHA01MRNA0002583, ACHA01MRNA0012263, ACHA01MRNA0014950
Metabolism	Carbohydrate metabolism	00500 Starch and sucrose metabolism (20)	20	K00750	glycogenin	ACHA01MRNA0014960, ACHA01MRNA0016331, ACHA01MRNA0018237, ACHA01MRNA0028879
Metabolism	Carbohydrate metabolism	00500 Starch and sucrose metabolism (20)	20	K00844	hexokinase	ACHA01MRNA0003575, ACHA01MRNA0003661, ACHA01MRNA0003921, ACHA01MRNA0003929, ACHA01MRNA0006439, ACHA01MRNA0012772, ACHA01MRNA0013128, ACHA01MRNA0015947, ACHA01MRNA0020294, ACHA01MRNA0021001, ACHA01MRNA0024918, ACHA01MRNA0030594, ACHA01MRNA0033761, ACHA01MRNA0033760, ACHA01MRNA0034332, ACHA01MRNA0036241, ACHA01MRNA0037205, ACHA01MRNA0038434
Metabolism	Carbohydrate metabolism	00500 Starch and sucrose metabolism (20)	20	K00963	UTP--glucose-1-phosphate uridylyltransferase	ACHA01MRNA0001929, ACHA01MRNA0003598, ACHA01MRNA0005224
Metabolism	Carbohydrate metabolism	00500 Starch and sucrose metabolism (20)	20	K01084	glucose-6-phosphatase	ACHA01MRNA0002359, ACHA01MRNA0004289, ACHA01MRNA0015851, ACHA01MRNA0020475, ACHA01MRNA0020476
Metabolism	Carbohydrate metabolism	00500 Starch and sucrose metabolism (20)	20	K01176	alpha-amylase	ACHA01MRNA0015163, ACHA01MRNA0016372, ACHA01MRNA0019816, ACHA01MRNA0019814, ACHA01MRNA0027376
Metabolism	Carbohydrate metabolism	00500 Starch and sucrose metabolism (20)	20	K01194	alpha,alpha-trehalase	ACHA01MRNA0025931, ACHA01MRNA0025930
Metabolism	Carbohydrate metabolism	00500 Starch and sucrose metabolism (20)	20	K01196	glycogen debranching enzyme	ACHA01MRNA0005865, ACHA01MRNA0005864, ACHA01MRNA0022063, ACHA01MRNA0024047, ACHA01MRNA0024045, ACHA01MRNA0025323, ACHA01MRNA0035946
Metabolism	Carbohydrate metabolism	00500 Starch and sucrose metabolism (20)	20	K01513	ectonucleotide pyrophosphatase/phosphodiesterase family member 1/3	ACHA01MRNA0011709, ACHA01MRNA0026756, ACHA01MRNA0036878, ACHA01MRNA0039116
Metabolism	Carbohydrate metabolism	00500 Starch and sucrose metabolism (20)	20	K01810	glucose-6-phosphate isomerase	ACHA01MRNA0011255, ACHA01MRNA0016821, ACHA01MRNA0016822, ACHA01MRNA0035471
Metabolism	Carbohydrate metabolism	00500 Starch and sucrose metabolism (20)	20	K01835	phosphoglucomutase	ACHA01MRNA0005702, ACHA01MRNA0006786, ACHA01MRNA0017144, ACHA01MRNA0023139
Metabolism	Carbohydrate metabolism	00500 Starch and sucrose metabolism (20)	20	K05350	beta-glucosidase	ACHA01MRNA0006923, ACHA01MRNA0039867
Metabolism	Carbohydrate metabolism	00500 Starch and sucrose metabolism (20)	20	K11809	glucose-1,6-bisphosphate synthase	ACHA01MRNA0011489, ACHA01MRNA0017945
Metabolism	Carbohydrate metabolism	00500 Starch and sucrose metabolism (20)	20	K12047	maltase-glucoamylase	ACHA01MRNA0004151, ACHA01MRNA0004150, ACHA01MRNA0008298, ACHA01MRNA0008297, ACHA01MRNA0009286, ACHA01MRNA0009285, ACHA01MRNA0026378, ACHA01MRNA0027297, ACHA01MRNA0028611, ACHA01MRNA0030034, ACHA01MRNA0032699, ACHA01MRNA0034209, ACHA01MRNA0034207, ACHA01MRNA0040163
Metabolism	Carbohydrate metabolism	00500 Starch and sucrose metabolism (20)	20	K12316	lysosomal alpha-glucosidase	ACHA01MRNA0011217, ACHA01MRNA0013214, ACHA01MRNA0027772, ACHA01MRNA0029490, ACHA01MRNA0032379, ACHA01MRNA0034356
Metabolism	Carbohydrate metabolism	00500 Starch and sucrose metabolism (20)	20	K12317	neutral alpha-glucosidase C	ACHA01MRNA0012622, ACHA01MRNA0012621, ACHA01MRNA0018839
Metabolism	Carbohydrate metabolism	00500 Starch and sucrose metabolism (20)	20	K12407	glucokinase	ACHA01MRNA0037663
Metabolism	Carbohydrate metabolism	00500 Starch and sucrose metabolism (20)	20	K15779	phosphoglucomutase / phosphopentomutase	ACHA01MRNA0010535
Metabolism	Carbohydrate metabolism	00520 Amino sugar and nucleotide sugar metabolism (34)	34	K00012	UDPglucose 6-dehydrogenase	ACHA01MRNA0005365, ACHA01MRNA0011724
Metabolism	Carbohydrate metabolism	00520 Amino sugar and nucleotide sugar metabolism (34)	34	K00326	cytochrome-b5 reductase	ACHA01MRNA0007160, ACHA01MRNA0009464
Metabolism	Carbohydrate metabolism	00520 Amino sugar and nucleotide sugar metabolism (34)	34	K00621	glucosamine-phosphate N-acetyltransferase	ACHA01MRNA0003112
Metabolism	Carbohydrate metabolism	00520 Amino sugar and nucleotide sugar metabolism (34)	34	K00698	chitin synthase	ACHA01MRNA0003142, ACHA01MRNA0010390, ACHA01MRNA0011080, ACHA01MRNA0014317, ACHA01MRNA0023440, ACHA01MRNA0039631
Metabolism	Carbohydrate metabolism	00520 Amino sugar and nucleotide sugar metabolism (34)	34	K00820	glucosamine---fructose-6-phosphate aminotransferase (isomerizing)	ACHA01MRNA0001787, ACHA01MRNA0018153, ACHA01MRNA0031084, ACHA01MRNA0034095, ACHA01MRNA0036740
Metabolism	Carbohydrate metabolism	00520 Amino sugar and nucleotide sugar metabolism (34)	34	K00844	hexokinase	ACHA01MRNA0003575, ACHA01MRNA0003661, ACHA01MRNA0003921, ACHA01MRNA0003929, ACHA01MRNA0006439, ACHA01MRNA0012772, ACHA01MRNA0013128, ACHA01MRNA0015947, ACHA01MRNA0020294, ACHA01MRNA0021001, ACHA01MRNA0024918, ACHA01MRNA0030594, ACHA01MRNA0033761, ACHA01MRNA0033760, ACHA01MRNA0034332, ACHA01MRNA0036241, ACHA01MRNA0037205, ACHA01MRNA0038434
Metabolism	Carbohydrate metabolism	00520 Amino sugar and nucleotide sugar metabolism (34)	34	K00849	galactokinase	ACHA01MRNA0028443
Metabolism	Carbohydrate metabolism	00520 Amino sugar and nucleotide sugar metabolism (34)	34	K00884	N-acetylglucosamine kinase	ACHA01MRNA0005847, ACHA01MRNA0039613
Metabolism	Carbohydrate metabolism	00520 Amino sugar and nucleotide sugar metabolism (34)	34	K00963	UTP--glucose-1-phosphate uridylyltransferase	ACHA01MRNA0001929, ACHA01MRNA0003598, ACHA01MRNA0005224
Metabolism	Carbohydrate metabolism	00520 Amino sugar and nucleotide sugar metabolism (34)	34	K00965	UDPglucose--hexose-1-phosphate uridylyltransferase	ACHA01MRNA0020491
Metabolism	Carbohydrate metabolism	00520 Amino sugar and nucleotide sugar metabolism (34)	34	K00966	mannose-1-phosphate guanylyltransferase	ACHA01MRNA0001656, ACHA01MRNA0006680, ACHA01MRNA0009173
Metabolism	Carbohydrate metabolism	00520 Amino sugar and nucleotide sugar metabolism (34)	34	K00972	UDP-N-acetylglucosamine/UDP-N-acetylgalactosamine diphosphorylase	ACHA01MRNA0031294, ACHA01MRNA0037024
Metabolism	Carbohydrate metabolism	00520 Amino sugar and nucleotide sugar metabolism (34)	34	K00976	fucose-1-phosphate guanylyltransferase	ACHA01MRNA0004053
Metabolism	Carbohydrate metabolism	00520 Amino sugar and nucleotide sugar metabolism (34)	34	K01097	N-acylneuraminate-9-phosphatase	ACHA01MRNA0010950, ACHA01MRNA0010949
Metabolism	Carbohydrate metabolism	00520 Amino sugar and nucleotide sugar metabolism (34)	34	K01183	chitinase	ACHA01MRNA0000676, ACHA01MRNA0002221, ACHA01MRNA0015267, ACHA01MRNA0024185, ACHA01MRNA0026877, ACHA01MRNA0027718, ACHA01MRNA0029091, ACHA01MRNA0030425, ACHA01MRNA0032462
Metabolism	Carbohydrate metabolism	00520 Amino sugar and nucleotide sugar metabolism (34)	34	K01443	N-acetylglucosamine-6-phosphate deacetylase	ACHA01MRNA0013133, ACHA01MRNA0033262
Metabolism	Carbohydrate metabolism	00520 Amino sugar and nucleotide sugar metabolism (34)	34	K01639	N-acetylneuraminate lyase	ACHA01MRNA0038649
Metabolism	Carbohydrate metabolism	00520 Amino sugar and nucleotide sugar metabolism (34)	34	K01784	UDP-glucose 4-epimerase	ACHA01MRNA0003502, ACHA01MRNA0010988
Metabolism	Carbohydrate metabolism	00520 Amino sugar and nucleotide sugar metabolism (34)	34	K01787	N-acylglucosamine 2-epimerase	ACHA01MRNA0007737, ACHA01MRNA0031750
Metabolism	Carbohydrate metabolism	00520 Amino sugar and nucleotide sugar metabolism (34)	34	K01809	mannose-6-phosphate isomerase	ACHA01MRNA0018125
Metabolism	Carbohydrate metabolism	00520 Amino sugar and nucleotide sugar metabolism (34)	34	K01810	glucose-6-phosphate isomerase	ACHA01MRNA0011255, ACHA01MRNA0016821, ACHA01MRNA0016822, ACHA01MRNA0035471
Metabolism	Carbohydrate metabolism	00520 Amino sugar and nucleotide sugar metabolism (34)	34	K01835	phosphoglucomutase	ACHA01MRNA0005702, ACHA01MRNA0006786, ACHA01MRNA0017144, ACHA01MRNA0023139
Metabolism	Carbohydrate metabolism	00520 Amino sugar and nucleotide sugar metabolism (34)	34	K01836	phosphoacetylglucosamine mutase	ACHA01MRNA0010480
Metabolism	Carbohydrate metabolism	00520 Amino sugar and nucleotide sugar metabolism (34)	34	K02377	GDP-L-fucose synthase	ACHA01MRNA0016084, ACHA01MRNA0028884
Metabolism	Carbohydrate metabolism	00520 Amino sugar and nucleotide sugar metabolism (34)	34	K02564	glucosamine-6-phosphate deaminase	ACHA01MRNA0004549, ACHA01MRNA0007953, ACHA01MRNA0021352, ACHA01MRNA0022219
Metabolism	Carbohydrate metabolism	00520 Amino sugar and nucleotide sugar metabolism (34)	34	K05304	sialic acid synthase	ACHA01MRNA0006952, ACHA01MRNA0013045
Metabolism	Carbohydrate metabolism	00520 Amino sugar and nucleotide sugar metabolism (34)	34	K05305	fucokinase	ACHA01MRNA0005332, ACHA01MRNA0024786
Metabolism	Carbohydrate metabolism	00520 Amino sugar and nucleotide sugar metabolism (34)	34	K12373	hexosaminidase	ACHA01MRNA0004214, ACHA01MRNA0016543, ACHA01MRNA0026536, ACHA01MRNA0033432, ACHA01MRNA0033996
Metabolism	Carbohydrate metabolism	00520 Amino sugar and nucleotide sugar metabolism (34)	34	K12407	glucokinase	ACHA01MRNA0037663
Metabolism	Carbohydrate metabolism	00520 Amino sugar and nucleotide sugar metabolism (34)	34	K12409	bifunctional UDP-N-acetylglucosamine 2-epimerase / N-acetylmannosamine kinase	ACHA01MRNA0023414, ACHA01MRNA0025749, ACHA01MRNA0038499, ACHA01MRNA0038782
Metabolism	Carbohydrate metabolism	00520 Amino sugar and nucleotide sugar metabolism (34)	34	K15779	phosphoglucomutase / phosphopentomutase	ACHA01MRNA0010535
Metabolism	Carbohydrate metabolism	00520 Amino sugar and nucleotide sugar metabolism (34)	34	K16190	glucuronokinase	ACHA01MRNA0038150
Metabolism	Carbohydrate metabolism	00520 Amino sugar and nucleotide sugar metabolism (34)	34	K17497	phosphomannomutase	ACHA01MRNA0012857, ACHA01MRNA0019343, ACHA01MRNA0024313
Metabolism	Carbohydrate metabolism	00520 Amino sugar and nucleotide sugar metabolism (34)	34	K21749	N-acylneuraminate/3-deoxy-D-glycero-D-galacto-nononate cytidylyltransferase	ACHA01MRNA0006015, ACHA01MRNA0007590, ACHA01MRNA0014500, ACHA01MRNA0021880, ACHA01MRNA0025021, ACHA01MRNA0031269, ACHA01MRNA0032070, ACHA01MRNA0033322
Metabolism	Carbohydrate metabolism	00620 Pyruvate metabolism (25)	25	K00016	L-lactate dehydrogenase	ACHA01MRNA0011419, ACHA01MRNA0015230, ACHA01MRNA0022301, ACHA01MRNA0023257, ACHA01MRNA0031534, ACHA01MRNA0038267
Metabolism	Carbohydrate metabolism	00620 Pyruvate metabolism (25)	25	K00025	malate dehydrogenase	ACHA01MRNA0031778
Metabolism	Carbohydrate metabolism	00620 Pyruvate metabolism (25)	25	K00026	malate dehydrogenase	ACHA01MRNA0014474, ACHA01MRNA0019786
Metabolism	Carbohydrate metabolism	00620 Pyruvate metabolism (25)	25	K00027	malate dehydrogenase (oxaloacetate-decarboxylating)	ACHA01MRNA0004624, ACHA01MRNA0040807
Metabolism	Carbohydrate metabolism	00620 Pyruvate metabolism (25)	25	K00029	malate dehydrogenase (oxaloacetate-decarboxylating)(NADP+)	ACHA01MRNA0017308, ACHA01MRNA0033487, ACHA01MRNA0036893
Metabolism	Carbohydrate metabolism	00620 Pyruvate metabolism (25)	25	K00049	glyoxylate/hydroxypyruvate reductase	ACHA01MRNA0014442, ACHA01MRNA0023867, ACHA01MRNA0026430
Metabolism	Carbohydrate metabolism	00620 Pyruvate metabolism (25)	25	K00102	D-lactate dehydrogenase (cytochrome)	ACHA01MRNA0022268, ACHA01MRNA0022887
Metabolism	Carbohydrate metabolism	00620 Pyruvate metabolism (25)	25	K00128	aldehyde dehydrogenase (NAD+)	ACHA01MRNA0000207, ACHA01MRNA0007616, ACHA01MRNA0022036, ACHA01MRNA0026142, ACHA01MRNA0034652, ACHA01MRNA0037250, ACHA01MRNA0040560
Metabolism	Carbohydrate metabolism	00620 Pyruvate metabolism (25)	25	K00149	aldehyde dehydrogenase family 9 member A1	ACHA01MRNA0004593, ACHA01MRNA0009643, ACHA01MRNA0020459, ACHA01MRNA0027966, ACHA01MRNA0030973
Metabolism	Carbohydrate metabolism	00620 Pyruvate metabolism (25)	25	K00161	pyruvate dehydrogenase E1 component alpha subunit	ACHA01MRNA0014419, ACHA01MRNA0015487
Metabolism	Carbohydrate metabolism	00620 Pyruvate metabolism (25)	25	K00162	pyruvate dehydrogenase E1 component beta subunit	ACHA01MRNA0014425, ACHA01MRNA0016048
Metabolism	Carbohydrate metabolism	00620 Pyruvate metabolism (25)	25	K00382	dihydrolipoamide dehydrogenase	ACHA01MRNA0004987, ACHA01MRNA0008480, ACHA01MRNA0033074
Metabolism	Carbohydrate metabolism	00620 Pyruvate metabolism (25)	25	K00626	acetyl-CoA C-acetyltransferase	ACHA01MRNA0006115, ACHA01MRNA0032142, ACHA01MRNA0040735
Metabolism	Carbohydrate metabolism	00620 Pyruvate metabolism (25)	25	K00627	pyruvate dehydrogenase E2 component (dihydrolipoamide acetyltransferase)	ACHA01MRNA0004089, ACHA01MRNA0009350
Metabolism	Carbohydrate metabolism	00620 Pyruvate metabolism (25)	25	K00873	pyruvate kinase	ACHA01MRNA0000891, ACHA01MRNA0006326, ACHA01MRNA0020809, ACHA01MRNA0024865
Metabolism	Carbohydrate metabolism	00620 Pyruvate metabolism (25)	25	K01069	hydroxyacylglutathione hydrolase	ACHA01MRNA0037699
Metabolism	Carbohydrate metabolism	00620 Pyruvate metabolism (25)	25	K01512	acylphosphatase	ACHA01MRNA0020329
Metabolism	Carbohydrate metabolism	00620 Pyruvate metabolism (25)	25	K01596	phosphoenolpyruvate carboxykinase (GTP)	ACHA01MRNA0007402, ACHA01MRNA0025003, ACHA01MRNA0025791, ACHA01MRNA0025932, ACHA01MRNA0037071
Metabolism	Carbohydrate metabolism	00620 Pyruvate metabolism (25)	25	K01679	fumarate hydratase, class II	ACHA01MRNA0007368
Metabolism	Carbohydrate metabolism	00620 Pyruvate metabolism (25)	25	K01759	lactoylglutathione lyase	ACHA01MRNA0031557
Metabolism	Carbohydrate metabolism	00620 Pyruvate metabolism (25)	25	K01895	acetyl-CoA synthetase	ACHA01MRNA0000825, ACHA01MRNA0006428, ACHA01MRNA0009844, ACHA01MRNA0014416, ACHA01MRNA0021752, ACHA01MRNA0023290, ACHA01MRNA0026663, ACHA01MRNA0031665, ACHA01MRNA0032803, ACHA01MRNA0035108
Metabolism	Carbohydrate metabolism	00620 Pyruvate metabolism (25)	25	K01946	acetyl-CoA carboxylase / biotin carboxylase 2	ACHA01MRNA0009074, ACHA01MRNA0018927
Metabolism	Carbohydrate metabolism	00620 Pyruvate metabolism (25)	25	K01958	pyruvate carboxylase	ACHA01MRNA0002883, ACHA01MRNA0004379, ACHA01MRNA0015886, ACHA01MRNA0016932, ACHA01MRNA0023484, ACHA01MRNA0030900
Metabolism	Carbohydrate metabolism	00620 Pyruvate metabolism (25)	25	K11262	acetyl-CoA carboxylase / biotin carboxylase 1	ACHA01MRNA0004677, ACHA01MRNA0005820, ACHA01MRNA0010503
Metabolism	Carbohydrate metabolism	00620 Pyruvate metabolism (25)	25	K14085	aldehyde dehydrogenase family 7 member A1	ACHA01MRNA0005948
Metabolism	Carbohydrate metabolism	00630 Glyoxylate and dicarboxylate metabolism (22)	22	K00025	malate dehydrogenase	ACHA01MRNA0031778
Metabolism	Carbohydrate metabolism	00630 Glyoxylate and dicarboxylate metabolism (22)	22	K00026	malate dehydrogenase	ACHA01MRNA0014474, ACHA01MRNA0019786
Metabolism	Carbohydrate metabolism	00630 Glyoxylate and dicarboxylate metabolism (22)	22	K00049	glyoxylate/hydroxypyruvate reductase	ACHA01MRNA0014442, ACHA01MRNA0023867, ACHA01MRNA0026430
Metabolism	Carbohydrate metabolism	00630 Glyoxylate and dicarboxylate metabolism (22)	22	K00281	glycine dehydrogenase	ACHA01MRNA0002461, ACHA01MRNA0033763, ACHA01MRNA0039883, ACHA01MRNA0039918, ACHA01MRNA0040605
Metabolism	Carbohydrate metabolism	00630 Glyoxylate and dicarboxylate metabolism (22)	22	K00382	dihydrolipoamide dehydrogenase	ACHA01MRNA0004987, ACHA01MRNA0008480, ACHA01MRNA0033074
Metabolism	Carbohydrate metabolism	00630 Glyoxylate and dicarboxylate metabolism (22)	22	K00600	glycine hydroxymethyltransferase	ACHA01MRNA0009593, ACHA01MRNA0021108, ACHA01MRNA0030872, ACHA01MRNA0038496
Metabolism	Carbohydrate metabolism	00630 Glyoxylate and dicarboxylate metabolism (22)	22	K00626	acetyl-CoA C-acetyltransferase	ACHA01MRNA0006115, ACHA01MRNA0032142, ACHA01MRNA0040735
Metabolism	Carbohydrate metabolism	00630 Glyoxylate and dicarboxylate metabolism (22)	22	K00830	alanine-glyoxylate transaminase / serine-glyoxylate transaminase / serine-pyruvate transaminase	ACHA01MRNA0015778, ACHA01MRNA0038430, ACHA01MRNA0039722
Metabolism	Carbohydrate metabolism	00630 Glyoxylate and dicarboxylate metabolism (22)	22	K01432	arylformamidase	ACHA01MRNA0012623
Metabolism	Carbohydrate metabolism	00630 Glyoxylate and dicarboxylate metabolism (22)	22	K01647	citrate synthase	ACHA01MRNA0029341
Metabolism	Carbohydrate metabolism	00630 Glyoxylate and dicarboxylate metabolism (22)	22	K01681	aconitate hydratase	ACHA01MRNA0000442, ACHA01MRNA0000439, ACHA01MRNA0000443, ACHA01MRNA0003900, ACHA01MRNA0010128, ACHA01MRNA0015130, ACHA01MRNA0038870
Metabolism	Carbohydrate metabolism	00630 Glyoxylate and dicarboxylate metabolism (22)	22	K01816	hydroxypyruvate isomerase	ACHA01MRNA0007165, ACHA01MRNA0031524
Metabolism	Carbohydrate metabolism	00630 Glyoxylate and dicarboxylate metabolism (22)	22	K01847	methylmalonyl-CoA mutase	ACHA01MRNA0002458, ACHA01MRNA0014885, ACHA01MRNA0019858, ACHA01MRNA0027131, ACHA01MRNA0028198, ACHA01MRNA0028377
Metabolism	Carbohydrate metabolism	00630 Glyoxylate and dicarboxylate metabolism (22)	22	K01895	acetyl-CoA synthetase	ACHA01MRNA0000825, ACHA01MRNA0006428, ACHA01MRNA0009844, ACHA01MRNA0014416, ACHA01MRNA0021752, ACHA01MRNA0023290, ACHA01MRNA0026663, ACHA01MRNA0031665, ACHA01MRNA0032803, ACHA01MRNA0035108
Metabolism	Carbohydrate metabolism	00630 Glyoxylate and dicarboxylate metabolism (22)	22	K01915	glutamine synthetase	ACHA01MRNA0003224, ACHA01MRNA0007135, ACHA01MRNA0015807, ACHA01MRNA0031565, ACHA01MRNA0035016, ACHA01MRNA0035460, ACHA01MRNA0036932
Metabolism	Carbohydrate metabolism	00630 Glyoxylate and dicarboxylate metabolism (22)	22	K01965	propionyl-CoA carboxylase alpha chain	ACHA01MRNA0012082, ACHA01MRNA0012076, ACHA01MRNA0026175
Metabolism	Carbohydrate metabolism	00630 Glyoxylate and dicarboxylate metabolism (22)	22	K01966	propionyl-CoA carboxylase beta chain	ACHA01MRNA0002900, ACHA01MRNA0013349
Metabolism	Carbohydrate metabolism	00630 Glyoxylate and dicarboxylate metabolism (22)	22	K02437	glycine cleavage system H protein	ACHA01MRNA0009889, ACHA01MRNA0032107
Metabolism	Carbohydrate metabolism	00630 Glyoxylate and dicarboxylate metabolism (22)	22	K03781	catalase	ACHA01MRNA0006255, ACHA01MRNA0013085
Metabolism	Carbohydrate metabolism	00630 Glyoxylate and dicarboxylate metabolism (22)	22	K05606	methylmalonyl-CoA/ethylmalonyl-CoA epimerase	ACHA01MRNA0011261, ACHA01MRNA0034251
Metabolism	Carbohydrate metabolism	00630 Glyoxylate and dicarboxylate metabolism (22)	22	K11529	glycerate 2-kinase	ACHA01MRNA0037124, ACHA01MRNA0039231
Metabolism	Carbohydrate metabolism	00630 Glyoxylate and dicarboxylate metabolism (22)	22	K19269	phosphoglycolate phosphatase	ACHA01MRNA0013185
Metabolism	Carbohydrate metabolism	00640 Propanoate metabolism (25)	25	K00016	L-lactate dehydrogenase	ACHA01MRNA0011419, ACHA01MRNA0015230, ACHA01MRNA0022301, ACHA01MRNA0023257, ACHA01MRNA0031534, ACHA01MRNA0038267
Metabolism	Carbohydrate metabolism	00640 Propanoate metabolism (25)	25	K00140	malonate-semialdehyde dehydrogenase (acetylating) / methylmalonate-semialdehyde dehydrogenase	ACHA01MRNA0012844, ACHA01MRNA0029083
Metabolism	Carbohydrate metabolism	00640 Propanoate metabolism (25)	25	K00166	2-oxoisovalerate dehydrogenase E1 component alpha subunit	ACHA01MRNA0009237
Metabolism	Carbohydrate metabolism	00640 Propanoate metabolism (25)	25	K00232	acyl-CoA oxidase	ACHA01MRNA0006118, ACHA01MRNA0021657, ACHA01MRNA0023037, ACHA01MRNA0036826
Metabolism	Carbohydrate metabolism	00640 Propanoate metabolism (25)	25	K00248	butyryl-CoA dehydrogenase	ACHA01MRNA0036003
Metabolism	Carbohydrate metabolism	00640 Propanoate metabolism (25)	25	K00382	dihydrolipoamide dehydrogenase	ACHA01MRNA0004987, ACHA01MRNA0008480, ACHA01MRNA0033074
Metabolism	Carbohydrate metabolism	00640 Propanoate metabolism (25)	25	K00626	acetyl-CoA C-acetyltransferase	ACHA01MRNA0006115, ACHA01MRNA0032142, ACHA01MRNA0040735
Metabolism	Carbohydrate metabolism	00640 Propanoate metabolism (25)	25	K01578	malonyl-CoA decarboxylase	ACHA01MRNA0018540, ACHA01MRNA0022622, ACHA01MRNA0037526
Metabolism	Carbohydrate metabolism	00640 Propanoate metabolism (25)	25	K01847	methylmalonyl-CoA mutase	ACHA01MRNA0002458, ACHA01MRNA0014885, ACHA01MRNA0019858, ACHA01MRNA0027131, ACHA01MRNA0028198, ACHA01MRNA0028377
Metabolism	Carbohydrate metabolism	00640 Propanoate metabolism (25)	25	K01895	acetyl-CoA synthetase	ACHA01MRNA0000825, ACHA01MRNA0006428, ACHA01MRNA0009844, ACHA01MRNA0014416, ACHA01MRNA0021752, ACHA01MRNA0023290, ACHA01MRNA0026663, ACHA01MRNA0031665, ACHA01MRNA0032803, ACHA01MRNA0035108
Metabolism	Carbohydrate metabolism	00640 Propanoate metabolism (25)	25	K01899	succinyl-CoA synthetase alpha subunit	ACHA01MRNA0033019	ACHA01MRNA0033019@OnlyDIA
Metabolism	Carbohydrate metabolism	00640 Propanoate metabolism (25)	25	K01900	succinyl-CoA synthetase beta subunit	ACHA01MRNA0004514, ACHA01MRNA0004515
Metabolism	Carbohydrate metabolism	00640 Propanoate metabolism (25)	25	K01908	propionyl-CoA synthetase	ACHA01MRNA0015818, ACHA01MRNA0028642, ACHA01MRNA0034457, ACHA01MRNA0038770
Metabolism	Carbohydrate metabolism	00640 Propanoate metabolism (25)	25	K01946	acetyl-CoA carboxylase / biotin carboxylase 2	ACHA01MRNA0009074, ACHA01MRNA0018927
Metabolism	Carbohydrate metabolism	00640 Propanoate metabolism (25)	25	K01965	propionyl-CoA carboxylase alpha chain	ACHA01MRNA0012082, ACHA01MRNA0012076, ACHA01MRNA0026175
Metabolism	Carbohydrate metabolism	00640 Propanoate metabolism (25)	25	K01966	propionyl-CoA carboxylase beta chain	ACHA01MRNA0002900, ACHA01MRNA0013349
Metabolism	Carbohydrate metabolism	00640 Propanoate metabolism (25)	25	K05605	3-hydroxyisobutyryl-CoA hydrolase	ACHA01MRNA0020038
Metabolism	Carbohydrate metabolism	00640 Propanoate metabolism (25)	25	K05606	methylmalonyl-CoA/ethylmalonyl-CoA epimerase	ACHA01MRNA0011261, ACHA01MRNA0034251
Metabolism	Carbohydrate metabolism	00640 Propanoate metabolism (25)	25	K07511	enoyl-CoA hydratase	ACHA01MRNA0009631, ACHA01MRNA0015434, ACHA01MRNA0028221
Metabolism	Carbohydrate metabolism	00640 Propanoate metabolism (25)	25	K07514	enoyl-CoA hydratase / 3-hydroxyacyl-CoA dehydrogenase / 3,2-trans-enoyl-CoA isomerase	ACHA01MRNA0008339, ACHA01MRNA0023591, ACHA01MRNA0026882
Metabolism	Carbohydrate metabolism	00640 Propanoate metabolism (25)	25	K07515	enoyl-CoA hydratase / long-chain 3-hydroxyacyl-CoA dehydrogenase	ACHA01MRNA0018663	ACHA01MRNA0018663@OnlyPRE
Metabolism	Carbohydrate metabolism	00640 Propanoate metabolism (25)	25	K09699	2-oxoisovalerate dehydrogenase E2 component (dihydrolipoyl transacylase)	ACHA01MRNA0004219, ACHA01MRNA0021651
Metabolism	Carbohydrate metabolism	00640 Propanoate metabolism (25)	25	K11262	acetyl-CoA carboxylase / biotin carboxylase 1	ACHA01MRNA0004677, ACHA01MRNA0005820, ACHA01MRNA0010503
Metabolism	Carbohydrate metabolism	00640 Propanoate metabolism (25)	25	K13524	4-aminobutyrate aminotransferase / (S)-3-amino-2-methylpropionate transaminase	ACHA01MRNA0024046, ACHA01MRNA0031989
Metabolism	Carbohydrate metabolism	00640 Propanoate metabolism (25)	25	K18426	ethylmalonyl-CoA/methylmalonyl-CoA decarboxylase	ACHA01MRNA0023261
Metabolism	Carbohydrate metabolism	00650 Butanoate metabolism (15)	15	K00019	3-hydroxybutyrate dehydrogenase	ACHA01MRNA0002364, ACHA01MRNA0012177
Metabolism	Carbohydrate metabolism	00650 Butanoate metabolism (15)	15	K00022	3-hydroxyacyl-CoA dehydrogenase	ACHA01MRNA0018333
Metabolism	Carbohydrate metabolism	00650 Butanoate metabolism (15)	15	K00109	2-hydroxyglutarate dehydrogenase	ACHA01MRNA0001308, ACHA01MRNA0034983
Metabolism	Carbohydrate metabolism	00650 Butanoate metabolism (15)	15	K00139	succinate-semialdehyde dehydrogenase	ACHA01MRNA0001451, ACHA01MRNA0008378, ACHA01MRNA0036177
Metabolism	Carbohydrate metabolism	00650 Butanoate metabolism (15)	15	K00248	butyryl-CoA dehydrogenase	ACHA01MRNA0036003
Metabolism	Carbohydrate metabolism	00650 Butanoate metabolism (15)	15	K00626	acetyl-CoA C-acetyltransferase	ACHA01MRNA0006115, ACHA01MRNA0032142, ACHA01MRNA0040735
Metabolism	Carbohydrate metabolism	00650 Butanoate metabolism (15)	15	K01027	3-oxoacid CoA-transferase	ACHA01MRNA0018277
Metabolism	Carbohydrate metabolism	00650 Butanoate metabolism (15)	15	K01580	glutamate decarboxylase	ACHA01MRNA0001140, ACHA01MRNA0001734, ACHA01MRNA0001756, ACHA01MRNA0013959, ACHA01MRNA0017226, ACHA01MRNA0018110, ACHA01MRNA0021269, ACHA01MRNA0021648, ACHA01MRNA0021790, ACHA01MRNA0023629, ACHA01MRNA0024193, ACHA01MRNA0024426, ACHA01MRNA0029104
Metabolism	Carbohydrate metabolism	00650 Butanoate metabolism (15)	15	K01640	hydroxymethylglutaryl-CoA lyase	ACHA01MRNA0003503, ACHA01MRNA0007666, ACHA01MRNA0010986, ACHA01MRNA0035595
Metabolism	Carbohydrate metabolism	00650 Butanoate metabolism (15)	15	K01641	hydroxymethylglutaryl-CoA synthase	ACHA01MRNA0017213, ACHA01MRNA0020767
Metabolism	Carbohydrate metabolism	00650 Butanoate metabolism (15)	15	K01907	acetoacetyl-CoA synthetase	ACHA01MRNA0002703, ACHA01MRNA0010627
Metabolism	Carbohydrate metabolism	00650 Butanoate metabolism (15)	15	K07511	enoyl-CoA hydratase	ACHA01MRNA0009631, ACHA01MRNA0015434, ACHA01MRNA0028221
Metabolism	Carbohydrate metabolism	00650 Butanoate metabolism (15)	15	K07514	enoyl-CoA hydratase / 3-hydroxyacyl-CoA dehydrogenase / 3,2-trans-enoyl-CoA isomerase	ACHA01MRNA0008339, ACHA01MRNA0023591, ACHA01MRNA0026882
Metabolism	Carbohydrate metabolism	00650 Butanoate metabolism (15)	15	K07515	enoyl-CoA hydratase / long-chain 3-hydroxyacyl-CoA dehydrogenase	ACHA01MRNA0018663	ACHA01MRNA0018663@OnlyPRE
Metabolism	Carbohydrate metabolism	00650 Butanoate metabolism (15)	15	K13524	4-aminobutyrate aminotransferase / (S)-3-amino-2-methylpropionate transaminase	ACHA01MRNA0024046, ACHA01MRNA0031989
Metabolism	Carbohydrate metabolism	00660 C5-Branched dibasic acid metabolism (1)	1	K17724	aconitate decarboxylase	ACHA01MRNA0000881, ACHA01MRNA0000885, ACHA01MRNA0002402, ACHA01MRNA0003177, ACHA01MRNA0005058, ACHA01MRNA0006467, ACHA01MRNA0009080, ACHA01MRNA0009402, ACHA01MRNA0011929, ACHA01MRNA0017890, ACHA01MRNA0020911, ACHA01MRNA0023802, ACHA01MRNA0024697, ACHA01MRNA0025841, ACHA01MRNA0026692, ACHA01MRNA0026694, ACHA01MRNA0027050, ACHA01MRNA0027789, ACHA01MRNA0030150, ACHA01MRNA0033026, ACHA01MRNA0033067, …
Metabolism	Carbohydrate metabolism	00562 Inositol phosphate metabolism (48)	48	K00140	malonate-semialdehyde dehydrogenase (acetylating) / methylmalonate-semialdehyde dehydrogenase	ACHA01MRNA0012844, ACHA01MRNA0029083
Metabolism	Carbohydrate metabolism	00562 Inositol phosphate metabolism (48)	48	K00469	inositol oxygenase	ACHA01MRNA0009901, ACHA01MRNA0029449
Metabolism	Carbohydrate metabolism	00562 Inositol phosphate metabolism (48)	48	K00888	phosphatidylinositol 4-kinase A	ACHA01MRNA0002538, ACHA01MRNA0003339, ACHA01MRNA0022567, ACHA01MRNA0026770, ACHA01MRNA0035756, ACHA01MRNA0036347, ACHA01MRNA0037045, ACHA01MRNA0037750
Metabolism	Carbohydrate metabolism	00562 Inositol phosphate metabolism (48)	48	K00889	1-phosphatidylinositol-4-phosphate 5-kinase	ACHA01MRNA0000271, ACHA01MRNA0012971, ACHA01MRNA0020295, ACHA01MRNA0020299, ACHA01MRNA0021985, ACHA01MRNA0025108, ACHA01MRNA0028194, ACHA01MRNA0028195, ACHA01MRNA0030693, ACHA01MRNA0031249, ACHA01MRNA0032898, ACHA01MRNA0034265, ACHA01MRNA0035000, ACHA01MRNA0036514, ACHA01MRNA0036515, ACHA01MRNA0038516
Metabolism	Carbohydrate metabolism	00562 Inositol phosphate metabolism (48)	48	K00911	1D-myo-inositol-triphosphate 3-kinase	ACHA01MRNA0001224, ACHA01MRNA0015236, ACHA01MRNA0023252, ACHA01MRNA0028403, ACHA01MRNA0031200, ACHA01MRNA0034512
Metabolism	Carbohydrate metabolism	00562 Inositol phosphate metabolism (48)	48	K00913	inositol-1,3,4-trisphosphate 5/6-kinase / inositol-tetrakisphosphate 1-kinase	ACHA01MRNA0013996, ACHA01MRNA0034586, ACHA01MRNA0035493
Metabolism	Carbohydrate metabolism	00562 Inositol phosphate metabolism (48)	48	K00914	phosphatidylinositol 3-kinase	ACHA01MRNA0002228, ACHA01MRNA0005994, ACHA01MRNA0022045
Metabolism	Carbohydrate metabolism	00562 Inositol phosphate metabolism (48)	48	K00915	inositol-polyphosphate multikinase	ACHA01MRNA0038928
Metabolism	Carbohydrate metabolism	00562 Inositol phosphate metabolism (48)	48	K00920	1-phosphatidylinositol-5-phosphate 4-kinase	ACHA01MRNA0012086, ACHA01MRNA0027277, ACHA01MRNA0029588, ACHA01MRNA0037475
Metabolism	Carbohydrate metabolism	00562 Inositol phosphate metabolism (48)	48	K00921	1-phosphatidylinositol-3-phosphate 5-kinase	ACHA01MRNA0009445, ACHA01MRNA0009444, ACHA01MRNA0011991, ACHA01MRNA0016712, ACHA01MRNA0024972, ACHA01MRNA0025505, ACHA01MRNA0040379
Metabolism	Carbohydrate metabolism	00562 Inositol phosphate metabolism (48)	48	K00922	phosphatidylinositol-4,5-bisphosphate 3-kinase catalytic subunit alpha/beta/delta	ACHA01MRNA0000185, ACHA01MRNA0004206, ACHA01MRNA0005189, ACHA01MRNA0009599, ACHA01MRNA0009717, ACHA01MRNA0018246, ACHA01MRNA0019237, ACHA01MRNA0019845, ACHA01MRNA0022105, ACHA01MRNA0022281, ACHA01MRNA0026516, ACHA01MRNA0031869, ACHA01MRNA0032483, ACHA01MRNA0034751, ACHA01MRNA0037067, ACHA01MRNA0037959
Metabolism	Carbohydrate metabolism	00562 Inositol phosphate metabolism (48)	48	K00923	phosphatidylinositol-4-phosphate 3-kinase	ACHA01MRNA0001387, ACHA01MRNA0004633, ACHA01MRNA0005322, ACHA01MRNA0005752, ACHA01MRNA0020573, ACHA01MRNA0020574, ACHA01MRNA0022233, ACHA01MRNA0023185, ACHA01MRNA0024432, ACHA01MRNA0031838, ACHA01MRNA0033013, ACHA01MRNA0037553, ACHA01MRNA0038871, ACHA01MRNA0040189
Metabolism	Carbohydrate metabolism	00562 Inositol phosphate metabolism (48)	48	K00999	CDP-diacylglycerol--inositol 3-phosphatidyltransferase	ACHA01MRNA0005324, ACHA01MRNA0009924
Metabolism	Carbohydrate metabolism	00562 Inositol phosphate metabolism (48)	48	K01092	myo-inositol-1(or 4)-monophosphatase	ACHA01MRNA0005001, ACHA01MRNA0011561, ACHA01MRNA0030892
Metabolism	Carbohydrate metabolism	00562 Inositol phosphate metabolism (48)	48	K01099	inositol polyphosphate 5-phosphatase INPP5B/F	ACHA01MRNA0001147, ACHA01MRNA0012558, ACHA01MRNA0017565, ACHA01MRNA0025155, ACHA01MRNA0026206, ACHA01MRNA0033139
Metabolism	Carbohydrate metabolism	00562 Inositol phosphate metabolism (48)	48	K01106	inositol-1,4,5-trisphosphate 5-phosphatase	ACHA01MRNA0003129, ACHA01MRNA0006525, ACHA01MRNA0008015, ACHA01MRNA0008534, ACHA01MRNA0008595, ACHA01MRNA0013209, ACHA01MRNA0017029, ACHA01MRNA0022742, ACHA01MRNA0029331, ACHA01MRNA0037296, ACHA01MRNA0038023, ACHA01MRNA0040625
Metabolism	Carbohydrate metabolism	00562 Inositol phosphate metabolism (48)	48	K01107	inositol polyphosphate 1-phosphatase	ACHA01MRNA0031462, ACHA01MRNA0035368
Metabolism	Carbohydrate metabolism	00562 Inositol phosphate metabolism (48)	48	K01108	myotubularin	ACHA01MRNA0002384, ACHA01MRNA0007251, ACHA01MRNA0012891
Metabolism	Carbohydrate metabolism	00562 Inositol phosphate metabolism (48)	48	K01109	inositol polyphosphate-4-phosphatase	ACHA01MRNA0002207, ACHA01MRNA0002708, ACHA01MRNA0010066, ACHA01MRNA0011852, ACHA01MRNA0014034, ACHA01MRNA0029996, ACHA01MRNA0037244
Metabolism	Carbohydrate metabolism	00562 Inositol phosphate metabolism (48)	48	K01110	phosphatidylinositol-3,4,5-trisphosphate 3-phosphatase and dual-specificity protein phosphatase PTEN	ACHA01MRNA0004246
Metabolism	Carbohydrate metabolism	00562 Inositol phosphate metabolism (48)	48	K01116	phosphatidylinositol phospholipase C, gamma-1	ACHA01MRNA0002370, ACHA01MRNA0010675, ACHA01MRNA0011871, ACHA01MRNA0011872, ACHA01MRNA0016620, ACHA01MRNA0019574, ACHA01MRNA0026983
Metabolism	Carbohydrate metabolism	00562 Inositol phosphate metabolism (48)	48	K01771	1-phosphatidylinositol phosphodiesterase	ACHA01MRNA0032502, ACHA01MRNA0034116
Metabolism	Carbohydrate metabolism	00562 Inositol phosphate metabolism (48)	48	K01803	triosephosphate isomerase (TIM)	ACHA01MRNA0004008, ACHA01MRNA0010639
Metabolism	Carbohydrate metabolism	00562 Inositol phosphate metabolism (48)	48	K01858	myo-inositol-1-phosphate synthase	ACHA01MRNA0012933, ACHA01MRNA0025171
Metabolism	Carbohydrate metabolism	00562 Inositol phosphate metabolism (48)	48	K03084	phosphatidylinositol-3,4,5-trisphosphate 5-phosphatase 1	ACHA01MRNA0016707, ACHA01MRNA0017563
Metabolism	Carbohydrate metabolism	00562 Inositol phosphate metabolism (48)	48	K03103	multiple inositol-polyphosphate phosphatase / 2,3-bisphosphoglycerate 3-phosphatase	ACHA01MRNA0001027, ACHA01MRNA0004317, ACHA01MRNA0031219, ACHA01MRNA0036597
Metabolism	Carbohydrate metabolism	00562 Inositol phosphate metabolism (48)	48	K05857	phosphatidylinositol phospholipase C, delta	ACHA01MRNA0000641, ACHA01MRNA0000652, ACHA01MRNA0003710, ACHA01MRNA0005481, ACHA01MRNA0005794, ACHA01MRNA0018442, ACHA01MRNA0018965, ACHA01MRNA0022783, ACHA01MRNA0027046, ACHA01MRNA0030488, ACHA01MRNA0036622, ACHA01MRNA0036658, ACHA01MRNA0037362, ACHA01MRNA0038376, ACHA01MRNA0039103
Metabolism	Carbohydrate metabolism	00562 Inositol phosphate metabolism (48)	48	K05858	phosphatidylinositol phospholipase C, beta	ACHA01MRNA0002949, ACHA01MRNA0005598, ACHA01MRNA0005599, ACHA01MRNA0007449, ACHA01MRNA0008736, ACHA01MRNA0012201, ACHA01MRNA0013642, ACHA01MRNA0014390, ACHA01MRNA0014795, ACHA01MRNA0014798, ACHA01MRNA0015378, ACHA01MRNA0015416, ACHA01MRNA0015642, ACHA01MRNA0016958, ACHA01MRNA0016959, ACHA01MRNA0017492, ACHA01MRNA0017966, ACHA01MRNA0018325, ACHA01MRNA0026812, ACHA01MRNA0028718, ACHA01MRNA0029763, …
Metabolism	Carbohydrate metabolism	00562 Inositol phosphate metabolism (48)	48	K05859	phosphatidylinositol phospholipase C, gamma-2	ACHA01MRNA0006488, ACHA01MRNA0018910, ACHA01MRNA0026269
Metabolism	Carbohydrate metabolism	00562 Inositol phosphate metabolism (48)	48	K05860	phosphatidylinositol phospholipase C, epsilon	ACHA01MRNA0005033, ACHA01MRNA0008628, ACHA01MRNA0023169, ACHA01MRNA0023167, ACHA01MRNA0028135
Metabolism	Carbohydrate metabolism	00562 Inositol phosphate metabolism (48)	48	K05861	phosphatidylinositol phospholipase C, zeta	ACHA01MRNA0004013
Metabolism	Carbohydrate metabolism	00562 Inositol phosphate metabolism (48)	48	K10572	inositol-pentakisphosphate 2-kinase	ACHA01MRNA0027242, ACHA01MRNA0038060
Metabolism	Carbohydrate metabolism	00562 Inositol phosphate metabolism (48)	48	K13711	phosphatidylinositol 4-kinase type 2	ACHA01MRNA0016772, ACHA01MRNA0020757, ACHA01MRNA0026777, ACHA01MRNA0034892, ACHA01MRNA0034893, ACHA01MRNA0036812
Metabolism	Carbohydrate metabolism	00562 Inositol phosphate metabolism (48)	48	K13712	phosphatidylinositol-4-phosphate 5-kinase-like protein 1	ACHA01MRNA0033340
Metabolism	Carbohydrate metabolism	00562 Inositol phosphate metabolism (48)	48	K15759	inositol monophosphatase 3	ACHA01MRNA0019081
Metabolism	Carbohydrate metabolism	00562 Inositol phosphate metabolism (48)	48	K15909	phosphatidylinositol-3,4,5-trisphosphate 5-phosphatase 2	ACHA01MRNA0000843, ACHA01MRNA0003084, ACHA01MRNA0022137, ACHA01MRNA0028856, ACHA01MRNA0034478, ACHA01MRNA0038906, ACHA01MRNA0038903
Metabolism	Carbohydrate metabolism	00562 Inositol phosphate metabolism (48)	48	K18081	myotubularin-related protein 1/2	ACHA01MRNA0008258, ACHA01MRNA0028245
Metabolism	Carbohydrate metabolism	00562 Inositol phosphate metabolism (48)	48	K18082	myotubularin-related protein 3/4	ACHA01MRNA0018214, ACHA01MRNA0018213, ACHA01MRNA0030849, ACHA01MRNA0039667
Metabolism	Carbohydrate metabolism	00562 Inositol phosphate metabolism (48)	48	K18083	myotubularin-related protein 6/7/8	ACHA01MRNA0002970, ACHA01MRNA0005404, ACHA01MRNA0016565, ACHA01MRNA0019350, ACHA01MRNA0030641, ACHA01MRNA0030918, ACHA01MRNA0038693
Metabolism	Carbohydrate metabolism	00562 Inositol phosphate metabolism (48)	48	K18086	myotubularin-related protein 14	ACHA01MRNA0021056, ACHA01MRNA0024709
Metabolism	Carbohydrate metabolism	00562 Inositol phosphate metabolism (48)	48	K19006	phosphatidylinositol phospholipase C, eta	ACHA01MRNA0008951, ACHA01MRNA0008952, ACHA01MRNA0015341, ACHA01MRNA0017849, ACHA01MRNA0017848, ACHA01MRNA0023201, ACHA01MRNA0023326, ACHA01MRNA0023453, ACHA01MRNA0024997, ACHA01MRNA0028844, ACHA01MRNA0029396, ACHA01MRNA0038425
Metabolism	Carbohydrate metabolism	00562 Inositol phosphate metabolism (48)	48	K19801	phosphatidylinositol 4-kinase B	ACHA01MRNA0000269, ACHA01MRNA0015006, ACHA01MRNA0016490, ACHA01MRNA0025253, ACHA01MRNA0027646, ACHA01MRNA0028151
Metabolism	Carbohydrate metabolism	00562 Inositol phosphate metabolism (48)	48	K20278	inositol polyphosphate 5-phosphatase INPP5E	ACHA01MRNA0015512, ACHA01MRNA0018343, ACHA01MRNA0025326
Metabolism	Carbohydrate metabolism	00562 Inositol phosphate metabolism (48)	48	K20279	synaptojanin	ACHA01MRNA0000402, ACHA01MRNA0003480, ACHA01MRNA0003857, ACHA01MRNA0009680
Metabolism	Carbohydrate metabolism	00562 Inositol phosphate metabolism (48)	48	K21289	phosphatidylinositol-4,5-bisphosphate 3-kinase catalytic subunit gamma	ACHA01MRNA0000458, ACHA01MRNA0004161, ACHA01MRNA0012467, ACHA01MRNA0021958, ACHA01MRNA0025777
Metabolism	Carbohydrate metabolism	00562 Inositol phosphate metabolism (48)	48	K21797	phosphatidylinositol 4-phosphatase	ACHA01MRNA0010061, ACHA01MRNA0033716, ACHA01MRNA0034955, ACHA01MRNA0036575
Metabolism	Carbohydrate metabolism	00562 Inositol phosphate metabolism (48)	48	K21798	phosphatidylinositol 4-phosphatase	ACHA01MRNA0031285
Metabolism	Carbohydrate metabolism	00562 Inositol phosphate metabolism (48)	48	K22913	phosphatidylinositol 3,5-bisphosphate 5-phosphatase [EC:3.1.3.-]	ACHA01MRNA0009977, ACHA01MRNA0024013, ACHA01MRNA0034984
Metabolism	Energy metabolism	00190 Oxidative phosphorylation (65)	65	K00234	succinate dehydrogenase (ubiquinone) flavoprotein subunit	ACHA01MRNA0000098, ACHA01MRNA0000642, ACHA01MRNA0008174
Metabolism	Energy metabolism	00190 Oxidative phosphorylation (65)	65	K00235	succinate dehydrogenase (ubiquinone) iron-sulfur subunit	ACHA01MRNA0003418, ACHA01MRNA0008616, ACHA01MRNA0012663
Metabolism	Energy metabolism	00190 Oxidative phosphorylation (65)	65	K00236	succinate dehydrogenase (ubiquinone) cytochrome b560 subunit	ACHA01MRNA0006722
Metabolism	Energy metabolism	00190 Oxidative phosphorylation (65)	65	K00237	succinate dehydrogenase (ubiquinone) membrane anchor subunit	ACHA01MRNA0013768
Metabolism	Energy metabolism	00190 Oxidative phosphorylation (65)	65	K00411	ubiquinol-cytochrome c reductase iron-sulfur subunit	ACHA01MRNA0015270, ACHA01MRNA0037685
Metabolism	Energy metabolism	00190 Oxidative phosphorylation (65)	65	K00413	ubiquinol-cytochrome c reductase cytochrome c1 subunit	ACHA01MRNA0027675
Metabolism	Energy metabolism	00190 Oxidative phosphorylation (65)	65	K00414	ubiquinol-cytochrome c reductase core subunit 1	ACHA01MRNA0020622, ACHA01MRNA0032827
Metabolism	Energy metabolism	00190 Oxidative phosphorylation (65)	65	K00415	ubiquinol-cytochrome c reductase core subunit 2	ACHA01MRNA0005871, ACHA01MRNA0010052, ACHA01MRNA0014338	ACHA01MRNA0005871@OnlyDIA
Metabolism	Energy metabolism	00190 Oxidative phosphorylation (65)	65	K00417	ubiquinol-cytochrome c reductase subunit 7	ACHA01MRNA0018361, ACHA01MRNA0020881
Metabolism	Energy metabolism	00190 Oxidative phosphorylation (65)	65	K01507	inorganic pyrophosphatase	ACHA01MRNA0003590, ACHA01MRNA0007674, ACHA01MRNA0011295, ACHA01MRNA0016146, ACHA01MRNA0022006, ACHA01MRNA0024460, ACHA01MRNA0029052
Metabolism	Energy metabolism	00190 Oxidative phosphorylation (65)	65	K02127	F-type H+-transporting ATPase subunit b	ACHA01MRNA0019784
Metabolism	Energy metabolism	00190 Oxidative phosphorylation (65)	65	K02128	F-type H+-transporting ATPase subunit c	ACHA01MRNA0001738, ACHA01MRNA0006540, ACHA01MRNA0011655, ACHA01MRNA0016465
Metabolism	Energy metabolism	00190 Oxidative phosphorylation (65)	65	K02131	F-type H+-transporting ATPase subunit 6	ACHA01MRNA0013636, ACHA01MRNA0017488
Metabolism	Energy metabolism	00190 Oxidative phosphorylation (65)	65	K02132	F-type H+-transporting ATPase subunit alpha	ACHA01MRNA0011702, ACHA01MRNA0025785
Metabolism	Energy metabolism	00190 Oxidative phosphorylation (65)	65	K02133	F-type H+-transporting ATPase subunit beta	ACHA01MRNA0000228, ACHA01MRNA0017686
Metabolism	Energy metabolism	00190 Oxidative phosphorylation (65)	65	K02134	F-type H+-transporting ATPase subunit delta	ACHA01MRNA0007777, ACHA01MRNA0022763
Metabolism	Energy metabolism	00190 Oxidative phosphorylation (65)	65	K02136	F-type H+-transporting ATPase subunit gamma	ACHA01MRNA0022642
Metabolism	Energy metabolism	00190 Oxidative phosphorylation (65)	65	K02137	F-type H+-transporting ATPase subunit O	ACHA01MRNA0006524
Metabolism	Energy metabolism	00190 Oxidative phosphorylation (65)	65	K02138	F-type H+-transporting ATPase subunit d	ACHA01MRNA0022415
Metabolism	Energy metabolism	00190 Oxidative phosphorylation (65)	65	K02140	F-type H+-transporting ATPase subunit g	ACHA01MRNA0015119, ACHA01MRNA0026651
Metabolism	Energy metabolism	00190 Oxidative phosphorylation (65)	65	K02144	V-type H+-transporting ATPase subunit H	ACHA01MRNA0033767, ACHA01MRNA0038614
Metabolism	Energy metabolism	00190 Oxidative phosphorylation (65)	65	K02145	V-type H+-transporting ATPase subunit A	ACHA01MRNA0017302, ACHA01MRNA0022818, ACHA01MRNA0033288
Metabolism	Energy metabolism	00190 Oxidative phosphorylation (65)	65	K02146	V-type H+-transporting ATPase subunit d	ACHA01MRNA0006433, ACHA01MRNA0017056, ACHA01MRNA0021083, ACHA01MRNA0034130
Metabolism	Energy metabolism	00190 Oxidative phosphorylation (65)	65	K02147	V-type H+-transporting ATPase subunit B	ACHA01MRNA0007480, ACHA01MRNA0008587, ACHA01MRNA0012445, ACHA01MRNA0012569, ACHA01MRNA0035018
Metabolism	Energy metabolism	00190 Oxidative phosphorylation (65)	65	K02148	V-type H+-transporting ATPase subunit C	ACHA01MRNA0014905, ACHA01MRNA0015516, ACHA01MRNA0026243, ACHA01MRNA0034580, ACHA01MRNA0038406
Metabolism	Energy metabolism	00190 Oxidative phosphorylation (65)	65	K02149	V-type H+-transporting ATPase subunit D	ACHA01MRNA0025918
Metabolism	Energy metabolism	00190 Oxidative phosphorylation (65)	65	K02150	V-type H+-transporting ATPase subunit E	ACHA01MRNA0016389, ACHA01MRNA0016578, ACHA01MRNA0018275, ACHA01MRNA0040013
Metabolism	Energy metabolism	00190 Oxidative phosphorylation (65)	65	K02152	V-type H+-transporting ATPase subunit G	ACHA01MRNA0039244
Metabolism	Energy metabolism	00190 Oxidative phosphorylation (65)	65	K02154	V-type H+-transporting ATPase subunit a	ACHA01MRNA0007162, ACHA01MRNA0007319, ACHA01MRNA0007773, ACHA01MRNA0008094, ACHA01MRNA0009627, ACHA01MRNA0017169, ACHA01MRNA0020196, ACHA01MRNA0028281, ACHA01MRNA0029768, ACHA01MRNA0040485
Metabolism	Energy metabolism	00190 Oxidative phosphorylation (65)	65	K02155	V-type H+-transporting ATPase 16kDa proteolipid subunit	ACHA01MRNA0007517, ACHA01MRNA0018676, ACHA01MRNA0034990
Metabolism	Energy metabolism	00190 Oxidative phosphorylation (65)	65	K02257	heme o synthase	ACHA01MRNA0034071
Metabolism	Energy metabolism	00190 Oxidative phosphorylation (65)	65	K02258	cytochrome c oxidase assembly protein subunit 11	ACHA01MRNA0001663
Metabolism	Energy metabolism	00190 Oxidative phosphorylation (65)	65	K02259	cytochrome c oxidase assembly protein subunit 15	ACHA01MRNA0032560
Metabolism	Energy metabolism	00190 Oxidative phosphorylation (65)	65	K02263	cytochrome c oxidase subunit 4	ACHA01MRNA0018728
Metabolism	Energy metabolism	00190 Oxidative phosphorylation (65)	65	K02264	cytochrome c oxidase subunit 5a	ACHA01MRNA0001444, ACHA01MRNA0026962
Metabolism	Energy metabolism	00190 Oxidative phosphorylation (65)	65	K02265	cytochrome c oxidase subunit 5b	ACHA01MRNA0005149, ACHA01MRNA0027196
Metabolism	Energy metabolism	00190 Oxidative phosphorylation (65)	65	K02266	cytochrome c oxidase subunit 6a	ACHA01MRNA0028739, ACHA01MRNA0030215
Metabolism	Energy metabolism	00190 Oxidative phosphorylation (65)	65	K02270	cytochrome c oxidase subunit 7a	ACHA01MRNA0003133
Metabolism	Energy metabolism	00190 Oxidative phosphorylation (65)	65	K03661	V-type H+-transporting ATPase 21kDa proteolipid subunit	ACHA01MRNA0016603, ACHA01MRNA0027048
Metabolism	Energy metabolism	00190 Oxidative phosphorylation (65)	65	K03662	V-type H+-transporting ATPase S1 subunit	ACHA01MRNA0012202, ACHA01MRNA0012200, ACHA01MRNA0015044, ACHA01MRNA0021616, ACHA01MRNA0037232
Metabolism	Energy metabolism	00190 Oxidative phosphorylation (65)	65	K03884	NADH-ubiquinone oxidoreductase chain 6	ACHA01MRNA0001031, ACHA01MRNA0013071
Metabolism	Energy metabolism	00190 Oxidative phosphorylation (65)	65	K03934	NADH dehydrogenase (ubiquinone) Fe-S protein 1	ACHA01MRNA0001547, ACHA01MRNA0025221
Metabolism	Energy metabolism	00190 Oxidative phosphorylation (65)	65	K03935	NADH dehydrogenase (ubiquinone) Fe-S protein 2	ACHA01MRNA0030453, ACHA01MRNA0032926
Metabolism	Energy metabolism	00190 Oxidative phosphorylation (65)	65	K03936	NADH dehydrogenase (ubiquinone) Fe-S protein 3	ACHA01MRNA0000713, ACHA01MRNA0004565	ACHA01MRNA0000713@OnlyDIA
Metabolism	Energy metabolism	00190 Oxidative phosphorylation (65)	65	K03939	NADH dehydrogenase (ubiquinone) Fe-S protein 6	ACHA01MRNA0016364, ACHA01MRNA0018467
Metabolism	Energy metabolism	00190 Oxidative phosphorylation (65)	65	K03940	NADH dehydrogenase (ubiquinone) Fe-S protein 7	ACHA01MRNA0012038, ACHA01MRNA0028630
Metabolism	Energy metabolism	00190 Oxidative phosphorylation (65)	65	K03942	NADH dehydrogenase (ubiquinone) flavoprotein 1	ACHA01MRNA0025940, ACHA01MRNA0036187, ACHA01MRNA0036683
Metabolism	Energy metabolism	00190 Oxidative phosphorylation (65)	65	K03943	NADH dehydrogenase (ubiquinone) flavoprotein 2	ACHA01MRNA0006429, ACHA01MRNA0008051	ACHA01MRNA0006429@OnlyPRE
Metabolism	Energy metabolism	00190 Oxidative phosphorylation (65)	65	K03944	NADH dehydrogenase (ubiquinone) flavoprotein 3	ACHA01MRNA0003960
Metabolism	Energy metabolism	00190 Oxidative phosphorylation (65)	65	K03950	NADH dehydrogenase (ubiquinone) 1 alpha subcomplex subunit 6	ACHA01MRNA0016999, ACHA01MRNA0031110
Metabolism	Energy metabolism	00190 Oxidative phosphorylation (65)	65	K03952	NADH dehydrogenase (ubiquinone) 1 alpha subcomplex subunit 8	ACHA01MRNA0023724
Metabolism	Energy metabolism	00190 Oxidative phosphorylation (65)	65	K03953	NADH dehydrogenase (ubiquinone) 1 alpha subcomplex subunit 9	ACHA01MRNA0002505, ACHA01MRNA0017443
Metabolism	Energy metabolism	00190 Oxidative phosphorylation (65)	65	K03954	NADH dehydrogenase (ubiquinone) 1 alpha subcomplex subunit 10	ACHA01MRNA0026712
Metabolism	Energy metabolism	00190 Oxidative phosphorylation (65)	65	K03955	NADH dehydrogenase (ubiquinone) 1 alpha/beta subcomplex 1	ACHA01MRNA0010881, ACHA01MRNA0021566
Metabolism	Energy metabolism	00190 Oxidative phosphorylation (65)	65	K03958	NADH dehydrogenase (ubiquinone) 1 beta subcomplex subunit 2	ACHA01MRNA0004120, ACHA01MRNA0040777
Metabolism	Energy metabolism	00190 Oxidative phosphorylation (65)	65	K03960	NADH dehydrogenase (ubiquinone) 1 beta subcomplex subunit 4	ACHA01MRNA0013552
Metabolism	Energy metabolism	00190 Oxidative phosphorylation (65)	65	K03961	NADH dehydrogenase (ubiquinone) 1 beta subcomplex subunit 5	ACHA01MRNA0006684
Metabolism	Energy metabolism	00190 Oxidative phosphorylation (65)	65	K03962	NADH dehydrogenase (ubiquinone) 1 beta subcomplex subunit 6	ACHA01MRNA0003388, ACHA01MRNA0010265
Metabolism	Energy metabolism	00190 Oxidative phosphorylation (65)	65	K03963	NADH dehydrogenase (ubiquinone) 1 beta subcomplex subunit 7	ACHA01MRNA0023934
Metabolism	Energy metabolism	00190 Oxidative phosphorylation (65)	65	K03964	NADH dehydrogenase (ubiquinone) 1 beta subcomplex subunit 8	ACHA01MRNA0010169
Metabolism	Energy metabolism	00190 Oxidative phosphorylation (65)	65	K03965	NADH dehydrogenase (ubiquinone) 1 beta subcomplex subunit 9	ACHA01MRNA0010042
Metabolism	Energy metabolism	00190 Oxidative phosphorylation (65)	65	K03968	NADH dehydrogenase (ubiquinone) 1 subunit C2	ACHA01MRNA0012436, ACHA01MRNA0026062
Metabolism	Energy metabolism	00190 Oxidative phosphorylation (65)	65	K11352	NADH dehydrogenase (ubiquinone) 1 alpha subcomplex subunit 12	ACHA01MRNA0003176, ACHA01MRNA0021961
Metabolism	Energy metabolism	00190 Oxidative phosphorylation (65)	65	K11353	NADH dehydrogenase (ubiquinone) 1 alpha subcomplex subunit 13	ACHA01MRNA0002643	ACHA01MRNA0002643@OnlyDIA
Metabolism	Energy metabolism	00190 Oxidative phosphorylation (65)	65	K11725	phospholysine phosphohistidine inorganic pyrophosphate phosphatase	ACHA01MRNA0020041, ACHA01MRNA0031478
Metabolism	Energy metabolism	00710 Carbon fixation in photosynthetic organisms (15)	15	K00025	malate dehydrogenase	ACHA01MRNA0031778
Metabolism	Energy metabolism	00710 Carbon fixation in photosynthetic organisms (15)	15	K00026	malate dehydrogenase	ACHA01MRNA0014474, ACHA01MRNA0019786
Metabolism	Energy metabolism	00710 Carbon fixation in photosynthetic organisms (15)	15	K00029	malate dehydrogenase (oxaloacetate-decarboxylating)(NADP+)	ACHA01MRNA0017308, ACHA01MRNA0033487, ACHA01MRNA0036893
Metabolism	Energy metabolism	00710 Carbon fixation in photosynthetic organisms (15)	15	K00134	glyceraldehyde 3-phosphate dehydrogenase	ACHA01MRNA0005206, ACHA01MRNA0018893, ACHA01MRNA0040865	ACHA01MRNA0005206@UpDIA
Metabolism	Energy metabolism	00710 Carbon fixation in photosynthetic organisms (15)	15	K00615	transketolase	ACHA01MRNA0001617, ACHA01MRNA0013256, ACHA01MRNA0018924, ACHA01MRNA0038502, ACHA01MRNA0038935
Metabolism	Energy metabolism	00710 Carbon fixation in photosynthetic organisms (15)	15	K00814	alanine transaminase	ACHA01MRNA0006596, ACHA01MRNA0015202, ACHA01MRNA0015196, ACHA01MRNA0016023, ACHA01MRNA0021507, ACHA01MRNA0027315, ACHA01MRNA0031338, ACHA01MRNA0032875, ACHA01MRNA0033662, ACHA01MRNA0038125
Metabolism	Energy metabolism	00710 Carbon fixation in photosynthetic organisms (15)	15	K00927	phosphoglycerate kinase	ACHA01MRNA0000280, ACHA01MRNA0015343
Metabolism	Energy metabolism	00710 Carbon fixation in photosynthetic organisms (15)	15	K01623	fructose-bisphosphate aldolase, class I	ACHA01MRNA0005878, ACHA01MRNA0010516, ACHA01MRNA0017954, ACHA01MRNA0019601, ACHA01MRNA0031745, ACHA01MRNA0032732, ACHA01MRNA0035841
Metabolism	Energy metabolism	00710 Carbon fixation in photosynthetic organisms (15)	15	K01783	ribulose-phosphate 3-epimerase	ACHA01MRNA0020626
Metabolism	Energy metabolism	00710 Carbon fixation in photosynthetic organisms (15)	15	K01803	triosephosphate isomerase (TIM)	ACHA01MRNA0004008, ACHA01MRNA0010639
Metabolism	Energy metabolism	00710 Carbon fixation in photosynthetic organisms (15)	15	K01807	ribose 5-phosphate isomerase A	ACHA01MRNA0020664
Metabolism	Energy metabolism	00710 Carbon fixation in photosynthetic organisms (15)	15	K03841	fructose-1,6-bisphosphatase I	ACHA01MRNA0009411, ACHA01MRNA0011206, ACHA01MRNA0021663, ACHA01MRNA0021664, ACHA01MRNA0039606, ACHA01MRNA0039874, ACHA01MRNA0039872
Metabolism	Energy metabolism	00710 Carbon fixation in photosynthetic organisms (15)	15	K11214	sedoheptulokinase	ACHA01MRNA0009346, ACHA01MRNA0023241
Metabolism	Energy metabolism	00710 Carbon fixation in photosynthetic organisms (15)	15	K14454	aspartate aminotransferase, cytoplasmic	ACHA01MRNA0000183, ACHA01MRNA0023344, ACHA01MRNA0040627
Metabolism	Energy metabolism	00710 Carbon fixation in photosynthetic organisms (15)	15	K14455	aspartate aminotransferase, mitochondrial	ACHA01MRNA0008103, ACHA01MRNA0017203
Metabolism	Energy metabolism	00720 Carbon fixation pathways in prokaryotes (10)	10	K00031	isocitrate dehydrogenase	ACHA01MRNA0009024, ACHA01MRNA0009703, ACHA01MRNA0009702, ACHA01MRNA0035923, ACHA01MRNA0037673, ACHA01MRNA0037741, ACHA01MRNA0039703
Metabolism	Energy metabolism	00720 Carbon fixation pathways in prokaryotes (10)	10	K00297	methylenetetrahydrofolate reductase (NADPH)	ACHA01MRNA0003100, ACHA01MRNA0015796
Metabolism	Energy metabolism	00720 Carbon fixation pathways in prokaryotes (10)	10	K00626	acetyl-CoA C-acetyltransferase	ACHA01MRNA0006115, ACHA01MRNA0032142, ACHA01MRNA0040735
Metabolism	Energy metabolism	00720 Carbon fixation pathways in prokaryotes (10)	10	K01648	ATP citrate (pro-S)-lyase	ACHA01MRNA0004585, ACHA01MRNA0008959, ACHA01MRNA0009589, ACHA01MRNA0011445, ACHA01MRNA0012387, ACHA01MRNA0036129
Metabolism	Energy metabolism	00720 Carbon fixation pathways in prokaryotes (10)	10	K01679	fumarate hydratase, class II	ACHA01MRNA0007368
Metabolism	Energy metabolism	00720 Carbon fixation pathways in prokaryotes (10)	10	K01681	aconitate hydratase	ACHA01MRNA0000442, ACHA01MRNA0000439, ACHA01MRNA0000443, ACHA01MRNA0003900, ACHA01MRNA0010128, ACHA01MRNA0015130, ACHA01MRNA0038870
Metabolism	Energy metabolism	00720 Carbon fixation pathways in prokaryotes (10)	10	K01847	methylmalonyl-CoA mutase	ACHA01MRNA0002458, ACHA01MRNA0014885, ACHA01MRNA0019858, ACHA01MRNA0027131, ACHA01MRNA0028198, ACHA01MRNA0028377
Metabolism	Energy metabolism	00720 Carbon fixation pathways in prokaryotes (10)	10	K01895	acetyl-CoA synthetase	ACHA01MRNA0000825, ACHA01MRNA0006428, ACHA01MRNA0009844, ACHA01MRNA0014416, ACHA01MRNA0021752, ACHA01MRNA0023290, ACHA01MRNA0026663, ACHA01MRNA0031665, ACHA01MRNA0032803, ACHA01MRNA0035108
Metabolism	Energy metabolism	00720 Carbon fixation pathways in prokaryotes (10)	10	K01958	pyruvate carboxylase	ACHA01MRNA0002883, ACHA01MRNA0004379, ACHA01MRNA0015886, ACHA01MRNA0016932, ACHA01MRNA0023484, ACHA01MRNA0030900
Metabolism	Energy metabolism	00720 Carbon fixation pathways in prokaryotes (10)	10	K05606	methylmalonyl-CoA/ethylmalonyl-CoA epimerase	ACHA01MRNA0011261, ACHA01MRNA0034251
Metabolism	Energy metabolism	00680 Methane metabolism (15)	15	K00058	D-3-phosphoglycerate dehydrogenase / 2-oxoglutarate reductase	ACHA01MRNA0025093, ACHA01MRNA0037297
Metabolism	Energy metabolism	00680 Methane metabolism (15)	15	K00121	S-(hydroxymethyl)glutathione dehydrogenase / alcohol dehydrogenase	ACHA01MRNA0007659, ACHA01MRNA0014326, ACHA01MRNA0019075, ACHA01MRNA0024277, ACHA01MRNA0024276, ACHA01MRNA0024280, ACHA01MRNA0024278, ACHA01MRNA0024275, ACHA01MRNA0027551, ACHA01MRNA0030277, ACHA01MRNA0030278
Metabolism	Energy metabolism	00680 Methane metabolism (15)	15	K00600	glycine hydroxymethyltransferase	ACHA01MRNA0009593, ACHA01MRNA0021108, ACHA01MRNA0030872, ACHA01MRNA0038496
Metabolism	Energy metabolism	00680 Methane metabolism (15)	15	K00830	alanine-glyoxylate transaminase / serine-glyoxylate transaminase / serine-pyruvate transaminase	ACHA01MRNA0015778, ACHA01MRNA0038430, ACHA01MRNA0039722
Metabolism	Energy metabolism	00680 Methane metabolism (15)	15	K00831	phosphoserine aminotransferase	ACHA01MRNA0003212, ACHA01MRNA0020282, ACHA01MRNA0028130
Metabolism	Energy metabolism	00680 Methane metabolism (15)	15	K00850	6-phosphofructokinase 1	ACHA01MRNA0001209, ACHA01MRNA0011918, ACHA01MRNA0011917, ACHA01MRNA0015281, ACHA01MRNA0018703, ACHA01MRNA0019588, ACHA01MRNA0023233, ACHA01MRNA0026122, ACHA01MRNA0033383, ACHA01MRNA0034629, ACHA01MRNA0036362
Metabolism	Energy metabolism	00680 Methane metabolism (15)	15	K00863	triose/dihydroxyacetone kinase / FAD-AMP lyase (cyclizing)	ACHA01MRNA0012984, ACHA01MRNA0028865, ACHA01MRNA0036766
[truncated: 17,743 more rows]

## Sheet: B) DIA exclusive and upregulate
	DIA protein	First level Category	Second level Category	Pathway (annotated genes)		KO	Description	A. charrua genes
1	ACHA01MRNA0000625@OnlyDIA	Organismal Systems	Immune system	04640 Hematopoietic cell lineage (46)	46	K04008	CD59 antigen	ACHA01MRNA0000625, ACHA01MRNA0004466
	ACHA01MRNA0000625@OnlyDIA	Organismal Systems	Immune system	04610 Complement and coagulation cascades (55)	55	K04008	CD59 antigen	ACHA01MRNA0000625, ACHA01MRNA0004466
2	ACHA01MRNA0000713@OnlyDIA	Metabolism	Global and overview maps	01100 Metabolic pathways (902)	902	K03936	NADH dehydrogenase (ubiquinone) Fe-S protein 3	ACHA01MRNA0000713, ACHA01MRNA0004565
	ACHA01MRNA0000713@OnlyDIA	Metabolism	Energy metabolism	00190 Oxidative phosphorylation (65)	65	K03936	NADH dehydrogenase (ubiquinone) Fe-S protein 3	ACHA01MRNA0000713, ACHA01MRNA0004565
	ACHA01MRNA0000713@OnlyDIA	Organismal Systems	Nervous system	04723 Retrograde endocannabinoid signaling (84)	84	K03936	NADH dehydrogenase (ubiquinone) Fe-S protein 3	ACHA01MRNA0000713, ACHA01MRNA0004565
	ACHA01MRNA0000713@OnlyDIA	Organismal Systems	Environmental adaptation	04714 Thermogenesis (130)	130	K03936	NADH dehydrogenase (ubiquinone) Fe-S protein 3	ACHA01MRNA0000713, ACHA01MRNA0004565
	ACHA01MRNA0000713@OnlyDIA	Human Diseases	Neurodegenerative disease	05010 Alzheimer disease (108)	108	K03936	NADH dehydrogenase (ubiquinone) Fe-S protein 3	ACHA01MRNA0000713, ACHA01MRNA0004565
	ACHA01MRNA0000713@OnlyDIA	Human Diseases	Neurodegenerative disease	05012 Parkinson disease (81)	81	K03936	NADH dehydrogenase (ubiquinone) Fe-S protein 3	ACHA01MRNA0000713, ACHA01MRNA0004565
	ACHA01MRNA0000713@OnlyDIA	Human Diseases	Neurodegenerative disease	05016 Huntington disease (111)	111	K03936	NADH dehydrogenase (ubiquinone) Fe-S protein 3	ACHA01MRNA0000713, ACHA01MRNA0004565
	ACHA01MRNA0000713@OnlyDIA	Human Diseases	Endocrine and metabolic disease	04932 Non-alcoholic fatty liver disease (NAFLD) (84)	84	K03936	NADH dehydrogenase (ubiquinone) Fe-S protein 3	ACHA01MRNA0000713, ACHA01MRNA0004565
3	ACHA01MRNA0000982@OnlyDIA	Metabolism	Global and overview maps	01100 Metabolic pathways (902)	902	K13987	ADP-sugar pyrophosphatase / 8-oxo-dGDP phosphatase / ADP-D-ribose pyrophosphorylase	ACHA01MRNA0000982, ACHA01MRNA0035648
	ACHA01MRNA0000982@OnlyDIA	Metabolism	Nucleotide metabolism	00230 Purine metabolism (87)	87	K13987	ADP-sugar pyrophosphatase / 8-oxo-dGDP phosphatase / ADP-D-ribose pyrophosphorylase	ACHA01MRNA0000982, ACHA01MRNA0035648
4	ACHA01MRNA0002401@OnlyDIA	Genetic Information Processing	Replication and repair	03030 DNA replication (29)	29	K03111	single-strand DNA-binding protein	ACHA01MRNA0002401, ACHA01MRNA0014837
	ACHA01MRNA0002401@OnlyDIA	Genetic Information Processing	Replication and repair	03430 Mismatch repair (18)	18	K03111	single-strand DNA-binding protein	ACHA01MRNA0002401, ACHA01MRNA0014837
	ACHA01MRNA0002401@OnlyDIA	Genetic Information Processing	Replication and repair	03440 Homologous recombination (33)	33	K03111	single-strand DNA-binding protein	ACHA01MRNA0002401, ACHA01MRNA0014837
5	ACHA01MRNA0002643@OnlyDIA	Metabolism	Global and overview maps	01100 Metabolic pathways (902)	902	K11353	NADH dehydrogenase (ubiquinone) 1 alpha subcomplex subunit 13	ACHA01MRNA0002643
	ACHA01MRNA0002643@OnlyDIA	Metabolism	Energy metabolism	00190 Oxidative phosphorylation (65)	65	K11353	NADH dehydrogenase (ubiquinone) 1 alpha subcomplex subunit 13	ACHA01MRNA0002643
	ACHA01MRNA0002643@OnlyDIA	Organismal Systems	Nervous system	04723 Retrograde endocannabinoid signaling (84)	84	K11353	NADH dehydrogenase (ubiquinone) 1 alpha subcomplex subunit 13	ACHA01MRNA0002643
	ACHA01MRNA0002643@OnlyDIA	Organismal Systems	Environmental adaptation	04714 Thermogenesis (130)	130	K11353	NADH dehydrogenase (ubiquinone) 1 alpha subcomplex subunit 13	ACHA01MRNA0002643
	ACHA01MRNA0002643@OnlyDIA	Human Diseases	Neurodegenerative disease	05010 Alzheimer disease (108)	108	K11353	NADH dehydrogenase (ubiquinone) 1 alpha subcomplex subunit 13	ACHA01MRNA0002643
	ACHA01MRNA0002643@OnlyDIA	Human Diseases	Neurodegenerative disease	05012 Parkinson disease (81)	81	K11353	NADH dehydrogenase (ubiquinone) 1 alpha subcomplex subunit 13	ACHA01MRNA0002643
	ACHA01MRNA0002643@OnlyDIA	Human Diseases	Neurodegenerative disease	05016 Huntington disease (111)	111	K11353	NADH dehydrogenase (ubiquinone) 1 alpha subcomplex subunit 13	ACHA01MRNA0002643
	ACHA01MRNA0002643@OnlyDIA	Human Diseases	Endocrine and metabolic disease	04932 Non-alcoholic fatty liver disease (NAFLD) (84)	84	K11353	NADH dehydrogenase (ubiquinone) 1 alpha subcomplex subunit 13	ACHA01MRNA0002643
6	ACHA01MRNA0002684@OnlyDIA	Metabolism	Global and overview maps	01100 Metabolic pathways (902)	902	K00940	nucleoside-diphosphate kinase	ACHA01MRNA0002684, ACHA01MRNA0014268, ACHA01MRNA0018158, ACHA01MRNA0021466, ACHA01MRNA0027750, ACHA01MRNA0032300, ACHA01MRNA0036052, ACHA01MRNA0036922, ACHA01MRNA0038939
	ACHA01MRNA0002684@OnlyDIA	Metabolism	Global and overview maps	01110 Biosynthesis of secondary metabolites (224)	224	K00940	nucleoside-diphosphate kinase	ACHA01MRNA0002684, ACHA01MRNA0014268, ACHA01MRNA0018158, ACHA01MRNA0021466, ACHA01MRNA0027750, ACHA01MRNA0032300, ACHA01MRNA0036052, ACHA01MRNA0036922, ACHA01MRNA0038939
	ACHA01MRNA0002684@OnlyDIA	Metabolism	Global and overview maps	01130 Biosynthesis of antibiotics (152)	152	K00940	nucleoside-diphosphate kinase	ACHA01MRNA0002684, ACHA01MRNA0014268, ACHA01MRNA0018158, ACHA01MRNA0021466, ACHA01MRNA0027750, ACHA01MRNA0032300, ACHA01MRNA0036052, ACHA01MRNA0036922, ACHA01MRNA0038939
	ACHA01MRNA0002684@OnlyDIA	Metabolism	Nucleotide metabolism	00230 Purine metabolism (87)	87	K00940	nucleoside-diphosphate kinase	ACHA01MRNA0002684, ACHA01MRNA0014268, ACHA01MRNA0018158, ACHA01MRNA0021466, ACHA01MRNA0027750, ACHA01MRNA0032300, ACHA01MRNA0036052, ACHA01MRNA0036922, ACHA01MRNA0038939
	ACHA01MRNA0002684@OnlyDIA	Metabolism	Nucleotide metabolism	00240 Pyrimidine metabolism (33)	33	K00940	nucleoside-diphosphate kinase	ACHA01MRNA0002684, ACHA01MRNA0014268, ACHA01MRNA0018158, ACHA01MRNA0021466, ACHA01MRNA0027750, ACHA01MRNA0032300, ACHA01MRNA0036052, ACHA01MRNA0036922, ACHA01MRNA0038939
	ACHA01MRNA0002684@OnlyDIA	Metabolism	Xenobiotics biodegradation and metabolism	00983 Drug metabolism - other enzymes (24)	24	K00940	nucleoside-diphosphate kinase	ACHA01MRNA0002684, ACHA01MRNA0014268, ACHA01MRNA0018158, ACHA01MRNA0021466, ACHA01MRNA0027750, ACHA01MRNA0032300, ACHA01MRNA0036052, ACHA01MRNA0036922, ACHA01MRNA0038939
	ACHA01MRNA0002684@OnlyDIA	Environmental Information Processing	Signal transduction	04016 MAPK signaling pathway - plant (5)	5	K00940	nucleoside-diphosphate kinase	ACHA01MRNA0002684, ACHA01MRNA0014268, ACHA01MRNA0018158, ACHA01MRNA0021466, ACHA01MRNA0027750, ACHA01MRNA0032300, ACHA01MRNA0036052, ACHA01MRNA0036922, ACHA01MRNA0038939
7	ACHA01MRNA0003278@OnlyDIA	Metabolism	Global and overview maps	01100 Metabolic pathways (902)	902	K01756	adenylosuccinate lyase	ACHA01MRNA0003278
	ACHA01MRNA0003278@OnlyDIA	Metabolism	Global and overview maps	01110 Biosynthesis of secondary metabolites (224)	224	K01756	adenylosuccinate lyase	ACHA01MRNA0003278
	ACHA01MRNA0003278@OnlyDIA	Metabolism	Global and overview maps	01130 Biosynthesis of antibiotics (152)	152	K01756	adenylosuccinate lyase	ACHA01MRNA0003278
	ACHA01MRNA0003278@OnlyDIA	Metabolism	Nucleotide metabolism	00230 Purine metabolism (87)	87	K01756	adenylosuccinate lyase	ACHA01MRNA0003278
	ACHA01MRNA0003278@OnlyDIA	Metabolism	Amino acid metabolism	00250 Alanine, aspartate and glutamate metabolism (25)	25	K01756	adenylosuccinate lyase	ACHA01MRNA0003278
8	ACHA01MRNA0005206@UpDIA	Metabolism	Global and overview maps	01100 Metabolic pathways (902)	902	K00134	glyceraldehyde 3-phosphate dehydrogenase	ACHA01MRNA0005206, ACHA01MRNA0018893, ACHA01MRNA0040865
	ACHA01MRNA0005206@UpDIA	Metabolism	Global and overview maps	01110 Biosynthesis of secondary metabolites (224)	224	K00134	glyceraldehyde 3-phosphate dehydrogenase	ACHA01MRNA0005206, ACHA01MRNA0018893, ACHA01MRNA0040865
	ACHA01MRNA0005206@UpDIA	Metabolism	Global and overview maps	01120 Microbial metabolism in diverse environments (119)	119	K00134	glyceraldehyde 3-phosphate dehydrogenase	ACHA01MRNA0005206, ACHA01MRNA0018893, ACHA01MRNA0040865
	ACHA01MRNA0005206@UpDIA	Metabolism	Global and overview maps	01130 Biosynthesis of antibiotics (152)	152	K00134	glyceraldehyde 3-phosphate dehydrogenase	ACHA01MRNA0005206, ACHA01MRNA0018893, ACHA01MRNA0040865
	ACHA01MRNA0005206@UpDIA	Metabolism	Global and overview maps	01200 Carbon metabolism (79)	79	K00134	glyceraldehyde 3-phosphate dehydrogenase	ACHA01MRNA0005206, ACHA01MRNA0018893, ACHA01MRNA0040865
	ACHA01MRNA0005206@UpDIA	Metabolism	Global and overview maps	01230 Biosynthesis of amino acids (46)	46	K00134	glyceraldehyde 3-phosphate dehydrogenase	ACHA01MRNA0005206, ACHA01MRNA0018893, ACHA01MRNA0040865
	ACHA01MRNA0005206@UpDIA	Metabolism	Carbohydrate metabolism	00010 Glycolysis / Gluconeogenesis (33)	33	K00134	glyceraldehyde 3-phosphate dehydrogenase	ACHA01MRNA0005206, ACHA01MRNA0018893, ACHA01MRNA0040865
	ACHA01MRNA0005206@UpDIA	Metabolism	Energy metabolism	00710 Carbon fixation in photosynthetic organisms (15)	15	K00134	glyceraldehyde 3-phosphate dehydrogenase	ACHA01MRNA0005206, ACHA01MRNA0018893, ACHA01MRNA0040865
	ACHA01MRNA0005206@UpDIA	Environmental Information Processing	Signal transduction	04066 HIF-1 signaling pathway (63)	63	K00134	glyceraldehyde 3-phosphate dehydrogenase	ACHA01MRNA0005206, ACHA01MRNA0018893, ACHA01MRNA0040865
	ACHA01MRNA0005206@UpDIA	Human Diseases	Neurodegenerative disease	05010 Alzheimer disease (108)	108	K00134	glyceraldehyde 3-phosphate dehydrogenase	ACHA01MRNA0005206, ACHA01MRNA0018893, ACHA01MRNA0040865
	ACHA01MRNA0005206@UpDIA	Human Diseases	Infectious disease: bacterial	05130 Pathogenic Escherichia coli infection (108)	108	K00134	glyceraldehyde 3-phosphate dehydrogenase	ACHA01MRNA0005206, ACHA01MRNA0018893, ACHA01MRNA0040865
9	ACHA01MRNA0005431@OnlyDIA	Human Diseases	Cancer: overview	05202 Transcriptional misregulation in cancer (128)	128	K00069	15-hydroxyprostaglandin dehydrogenase (NAD)	ACHA01MRNA0005431, ACHA01MRNA0014013, ACHA01MRNA0015316
10	ACHA01MRNA0005871@OnlyDIA	Metabolism	Global and overview maps	01100 Metabolic pathways (902)	902	K00415	ubiquinol-cytochrome c reductase core subunit 2	ACHA01MRNA0005871, ACHA01MRNA0010052, ACHA01MRNA0014338
	ACHA01MRNA0005871@OnlyDIA	Metabolism	Energy metabolism	00190 Oxidative phosphorylation (65)	65	K00415	ubiquinol-cytochrome c reductase core subunit 2	ACHA01MRNA0005871, ACHA01MRNA0010052, ACHA01MRNA0014338
	ACHA01MRNA0005871@OnlyDIA	Organismal Systems	Circulatory system	04260 Cardiac muscle contraction (48)	48	K00415	ubiquinol-cytochrome c reductase core subunit 2	ACHA01MRNA0005871, ACHA01MRNA0010052, ACHA01MRNA0014338
	ACHA01MRNA0005871@OnlyDIA	Organismal Systems	Environmental adaptation	04714 Thermogenesis (130)	130	K00415	ubiquinol-cytochrome c reductase core subunit 2	ACHA01MRNA0005871, ACHA01MRNA0010052, ACHA01MRNA0014338
	ACHA01MRNA0005871@OnlyDIA	Human Diseases	Neurodegenerative disease	05010 Alzheimer disease (108)	108	K00415	ubiquinol-cytochrome c reductase core subunit 2	ACHA01MRNA0005871, ACHA01MRNA0010052, ACHA01MRNA0014338
	ACHA01MRNA0005871@OnlyDIA	Human Diseases	Neurodegenerative disease	05012 Parkinson disease (81)	81	K00415	ubiquinol-cytochrome c reductase core subunit 2	ACHA01MRNA0005871, ACHA01MRNA0010052, ACHA01MRNA0014338
	ACHA01MRNA0005871@OnlyDIA	Human Diseases	Neurodegenerative disease	05016 Huntington disease (111)	111	K00415	ubiquinol-cytochrome c reductase core subunit 2	ACHA01MRNA0005871, ACHA01MRNA0010052, ACHA01MRNA0014338
	ACHA01MRNA0005871@OnlyDIA	Human Diseases	Endocrine and metabolic disease	04932 Non-alcoholic fatty liver disease (NAFLD) (84)	84	K00415	ubiquinol-cytochrome c reductase core subunit 2	ACHA01MRNA0005871, ACHA01MRNA0010052, ACHA01MRNA0014338
11	ACHA01MRNA0006453@OnlyDIA	Genetic Information Processing	Translation	03013 RNA transport (119)	119	K03249	translation initiation factor 3 subunit F	ACHA01MRNA0006453, ACHA01MRNA0030746
12	ACHA01MRNA0007098@UpDIA	Environmental Information Processing	Signal transduction	04020 Calcium signaling pathway (131)	131	K12042	troponin C, skeletal muscle	ACHA01MRNA0007098, ACHA01MRNA0010165
13	ACHA01MRNA0007633@UpDIA	Cellular Processes	Cellular community - eukaryotes	04510 Focal adhesion (135)	135	K12758	fast skeletal myosin light chain 2	ACHA01MRNA0007633, ACHA01MRNA0009023
	ACHA01MRNA0007633@UpDIA	Cellular Processes	Cell motility	04810 Regulation of actin cytoskeleton (142)	142	K12758	fast skeletal myosin light chain 2	ACHA01MRNA0007633, ACHA01MRNA0009023
	ACHA01MRNA0007633@UpDIA	Organismal Systems	Immune system	04670 Leukocyte transendothelial migration (69)	69	K12758	fast skeletal myosin light chain 2	ACHA01MRNA0007633, ACHA01MRNA0009023
14	ACHA01MRNA0010051@OnlyDIA	Genetic Information Processing	Transcription	03040 Spliceosome (98)	98	K12845	U4/U6 small nuclear ribonucleoprotein SNU13	ACHA01MRNA0010051, ACHA01MRNA0022910
	ACHA01MRNA0010051@OnlyDIA	Genetic Information Processing	Translation	03008 Ribosome biogenesis in eukaryotes (58)	58	K12845	U4/U6 small nuclear ribonucleoprotein SNU13	ACHA01MRNA0010051, ACHA01MRNA0022910
15	ACHA01MRNA0010075@OnlyDIA	Metabolism	Global and overview maps	01100 Metabolic pathways (902)	902	K07253	phenylpyruvate tautomerase	ACHA01MRNA0010075
	ACHA01MRNA0010075@OnlyDIA	Metabolism	Amino acid metabolism	00350 Tyrosine metabolism (23)	23	K07253	phenylpyruvate tautomerase	ACHA01MRNA0010075
	ACHA01MRNA0010075@OnlyDIA	Metabolism	Amino acid metabolism	00360 Phenylalanine metabolism (11)	11	K07253	phenylpyruvate tautomerase	ACHA01MRNA0010075
16	ACHA01MRNA0011073@OnlyDIA	Cellular Processes	Transport and catabolism	04144 Endocytosis (149)	149	K11248	endophilin-B1	ACHA01MRNA0011073, ACHA01MRNA0018904, ACHA01MRNA0038777
	ACHA01MRNA0011073@OnlyDIA	Cellular Processes	Transport and catabolism	04140 Autophagy - animal (99)	99	K11248	endophilin-B1	ACHA01MRNA0011073, ACHA01MRNA0018904, ACHA01MRNA0038777
17	ACHA01MRNA0011624@OnlyDIA	Cellular Processes	Transport and catabolism	04144 Endocytosis (149)	149	K11824	AP-2 complex subunit alpha	ACHA01MRNA0011624, ACHA01MRNA0013165, ACHA01MRNA0013166, ACHA01MRNA0016473, ACHA01MRNA0019569, ACHA01MRNA0037363
	ACHA01MRNA0011624@OnlyDIA	Organismal Systems	Excretory system	04961 Endocrine and other factor-regulated calcium reabsorption (28)	28	K11824	AP-2 complex subunit alpha	ACHA01MRNA0011624, ACHA01MRNA0013165, ACHA01MRNA0013166, ACHA01MRNA0016473, ACHA01MRNA0019569, ACHA01MRNA0037363
	ACHA01MRNA0011624@OnlyDIA	Organismal Systems	Nervous system	04721 Synaptic vesicle cycle (49)	49	K11824	AP-2 complex subunit alpha	ACHA01MRNA0011624, ACHA01MRNA0013165, ACHA01MRNA0013166, ACHA01MRNA0016473, ACHA01MRNA0019569, ACHA01MRNA0037363
	ACHA01MRNA0011624@OnlyDIA	Human Diseases	Neurodegenerative disease	05016 Huntington disease (111)	111	K11824	AP-2 complex subunit alpha	ACHA01MRNA0011624, ACHA01MRNA0013165, ACHA01MRNA0013166, ACHA01MRNA0016473, ACHA01MRNA0019569, ACHA01MRNA0037363
18	ACHA01MRNA0016253@OnlyDIA	Environmental Information Processing	Signal transduction	04010 MAPK signaling pathway (207)	207	K04439	beta-arrestin	ACHA01MRNA0016253, ACHA01MRNA0021571, ACHA01MRNA0036828, ACHA01MRNA0037305, ACHA01MRNA0040909
	ACHA01MRNA0016253@OnlyDIA	Environmental Information Processing	Signal transduction	04340 Hedgehog signaling pathway (38)	38	K04439	beta-arrestin	ACHA01MRNA0016253, ACHA01MRNA0021571, ACHA01MRNA0036828, ACHA01MRNA0037305, ACHA01MRNA0040909
	ACHA01MRNA0016253@OnlyDIA	Cellular Processes	Transport and catabolism	04144 Endocytosis (149)	149	K04439	beta-arrestin	ACHA01MRNA0016253, ACHA01MRNA0021571, ACHA01MRNA0036828, ACHA01MRNA0037305, ACHA01MRNA0040909
	ACHA01MRNA0016253@OnlyDIA	Organismal Systems	Immune system	04062 Chemokine signaling pathway (95)	95	K04439	beta-arrestin	ACHA01MRNA0016253, ACHA01MRNA0021571, ACHA01MRNA0036828, ACHA01MRNA0037305, ACHA01MRNA0040909
	ACHA01MRNA0016253@OnlyDIA	Organismal Systems	Endocrine system	04929 GnRH secretion (43)	43	K04439	beta-arrestin	ACHA01MRNA0016253, ACHA01MRNA0021571, ACHA01MRNA0036828, ACHA01MRNA0037305, ACHA01MRNA0040909
	ACHA01MRNA0016253@OnlyDIA	Organismal Systems	Endocrine system	04926 Relaxin signaling pathway (71)	71	K04439	beta-arrestin	ACHA01MRNA0016253, ACHA01MRNA0021571, ACHA01MRNA0036828, ACHA01MRNA0037305, ACHA01MRNA0040909
	ACHA01MRNA0016253@OnlyDIA	Organismal Systems	Endocrine system	04928 Parathyroid hormone synthesis, secretion and action (81)	81	K04439	beta-arrestin	ACHA01MRNA0016253, ACHA01MRNA0021571, ACHA01MRNA0036828, ACHA01MRNA0037305, ACHA01MRNA0040909
	ACHA01MRNA0016253@OnlyDIA	Organismal Systems	Sensory system	04740 Olfactory transduction (23)	23	K04439	beta-arrestin	ACHA01MRNA0016253, ACHA01MRNA0021571, ACHA01MRNA0036828, ACHA01MRNA0037305, ACHA01MRNA0040909
	ACHA01MRNA0016253@OnlyDIA	Human Diseases	Substance dependence	05032 Morphine addiction (50)	50	K04439	beta-arrestin	ACHA01MRNA0016253, ACHA01MRNA0021571, ACHA01MRNA0036828, ACHA01MRNA0037305, ACHA01MRNA0040909
19	ACHA01MRNA0016485@OnlyDIA	Genetic Information Processing	Folding, sorting and degradation	03050 Proteasome (39)	39	K02725	20S proteasome subunit alpha 6	ACHA01MRNA0016485, ACHA01MRNA0027880
20	ACHA01MRNA0016715@OnlyDIA	Metabolism	Global and overview maps	01100 Metabolic pathways (902)	902	K00357	dihydropteridine reductase	ACHA01MRNA0016715, ACHA01MRNA0036921
	ACHA01MRNA0016715@OnlyDIA	Metabolism	Metabolism of cofactors and vitamins	00790 Folate biosynthesis (16)	16	K00357	dihydropteridine reductase	ACHA01MRNA0016715, ACHA01MRNA0036921
21	ACHA01MRNA0017282@OnlyDIA	Cellular Processes	Transport and catabolism	04146 Peroxisome (63)	63	K04565	superoxide dismutase, Cu-Zn family	ACHA01MRNA0017282
	ACHA01MRNA0017282@OnlyDIA	Organismal Systems	Aging	04213 Longevity regulating pathway - multiple species (40)	40	K04565	superoxide dismutase, Cu-Zn family	ACHA01MRNA0017282
	ACHA01MRNA0017282@OnlyDIA	Human Diseases	Neurodegenerative disease	05014 Amyotrophic lateral sclerosis (ALS) (40)	40	K04565	superoxide dismutase, Cu-Zn family	ACHA01MRNA0017282
	ACHA01MRNA0017282@OnlyDIA	Human Diseases	Neurodegenerative disease	05016 Huntington disease (111)	111	K04565	superoxide dismutase, Cu-Zn family	ACHA01MRNA0017282
	ACHA01MRNA0017282@OnlyDIA	Human Diseases	Neurodegenerative disease	05020 Prion diseases (24)	24	K04565	superoxide dismutase, Cu-Zn family	ACHA01MRNA0017282
22	ACHA01MRNA0017476@OnlyDIA	Genetic Information Processing	Translation	03010 Ribosome (98)	98	K02865	large subunit ribosomal protein L10Ae	ACHA01MRNA0017476
23	ACHA01MRNA0017521@UpDIA	Genetic Information Processing	Folding, sorting and degradation	03018 RNA degradation (54)	54	K04077	chaperonin GroEL	ACHA01MRNA0017521, ACHA01MRNA0036595
	ACHA01MRNA0017521@UpDIA	Organismal Systems	Aging	04212 Longevity regulating pathway - worm (38)	38	K04077	chaperonin GroEL	ACHA01MRNA0017521, ACHA01MRNA0036595
	ACHA01MRNA0017521@UpDIA	Human Diseases	Endocrine and metabolic disease	04940 Type I diabetes mellitus (14)	14	K04077	chaperonin GroEL	ACHA01MRNA0017521, ACHA01MRNA0036595
	ACHA01MRNA0017521@UpDIA	Human Diseases	Infectious disease: bacterial	05134 Legionellosis (38)	38	K04077	chaperonin GroEL	ACHA01MRNA0017521, ACHA01MRNA0036595
	ACHA01MRNA0017521@UpDIA	Human Diseases	Infectious disease: bacterial	05152 Tuberculosis (96)	96	K04077	chaperonin GroEL	ACHA01MRNA0017521, ACHA01MRNA0036595
24	ACHA01MRNA0017736@OnlyDIA	Metabolism	Xenobiotics biodegradation and metabolism	00983 Drug metabolism - other enzymes (24)	24	K03927	carboxylesterase 2	ACHA01MRNA0017736, ACHA01MRNA0030505, ACHA01MRNA0032215, ACHA01MRNA0034622, ACHA01MRNA0039596
25	ACHA01MRNA0018857@OnlyDIA	Cellular Processes	Cell growth and death	04210 Apoptosis (90)	90	K04396	caspase 6	ACHA01MRNA0018857
26	ACHA01MRNA0020425@OnlyDIA	Cellular Processes	Transport and catabolism	04138 Autophagy - yeast (45)	45	K18584	actin-related protein 3	ACHA01MRNA0020425, ACHA01MRNA0028623
	ACHA01MRNA0020425@OnlyDIA	Cellular Processes	Cellular community - eukaryotes	04530 Tight junction (93)	93	K18584	actin-related protein 3	ACHA01MRNA0020425, ACHA01MRNA0028623
	ACHA01MRNA0020425@OnlyDIA	Human Diseases	Infectious disease: bacterial	05135 Yersinia infection (84)	84	K18584	actin-related protein 3	ACHA01MRNA0020425, ACHA01MRNA0028623
27	ACHA01MRNA0021769@OnlyDIA	Genetic Information Processing	Folding, sorting and degradation	04120 Ubiquitin mediated proteolysis (102)	102	K10579	ubiquitin-conjugating enzyme E2 M	ACHA01MRNA0021769
28	ACHA01MRNA0028014@OnlyDIA	Genetic Information Processing	Replication and repair	03410 Base excision repair (26)	26	K10802	high mobility group protein B1	ACHA01MRNA0028014, ACHA01MRNA0032370
	ACHA01MRNA0028014@OnlyDIA	Cellular Processes	Transport and catabolism	04140 Autophagy - animal (99)	99	K10802	high mobility group protein B1	ACHA01MRNA0028014, ACHA01MRNA0032370
	ACHA01MRNA0028014@OnlyDIA	Cellular Processes	Cell growth and death	04217 Necroptosis (73)	73	K10802	high mobility group protein B1	ACHA01MRNA0028014, ACHA01MRNA0032370
29	ACHA01MRNA0028081@OnlyDIA	Genetic Information Processing	Folding, sorting and degradation	03050 Proteasome (39)	39	K03037	26S proteasome regulatory subunit N7	ACHA01MRNA0028081, ACHA01MRNA0039545
	ACHA01MRNA0028081@OnlyDIA	Human Diseases	Infectious disease: viral	05169 Epstein-Barr virus infection (125)	125	K03037	26S proteasome regulatory subunit N7	ACHA01MRNA0028081, ACHA01MRNA0039545
30	ACHA01MRNA0031546@OnlyDIA	Genetic Information Processing	Translation	03010 Ribosome (98)	98	K02973	small subunit ribosomal protein S23e	ACHA01MRNA0031546
31	ACHA01MRNA0031568@OnlyDIA	Metabolism	Lipid metabolism	00071 Fatty acid degradation (25)	25	K13238	3,2-trans-enoyl-CoA isomerase, mitochondrial	ACHA01MRNA0031568, ACHA01MRNA0035703, ACHA01MRNA0036220
32	ACHA01MRNA0033019@OnlyDIA	Metabolism	Global and overview maps	01100 Metabolic pathways (902)	902	K01899	succinyl-CoA synthetase alpha subunit	ACHA01MRNA0033019
	ACHA01MRNA0033019@OnlyDIA	Metabolism	Global and overview maps	01110 Biosynthesis of secondary metabolites (224)	224	K01899	succinyl-CoA synthetase alpha subunit	ACHA01MRNA0033019
	ACHA01MRNA0033019@OnlyDIA	Metabolism	Global and overview maps	01120 Microbial metabolism in diverse environments (119)	119	K01899	succinyl-CoA synthetase alpha subunit	ACHA01MRNA0033019
	ACHA01MRNA0033019@OnlyDIA	Metabolism	Global and overview maps	01130 Biosynthesis of antibiotics (152)	152	K01899	succinyl-CoA synthetase alpha subunit	ACHA01MRNA0033019
	ACHA01MRNA0033019@OnlyDIA	Metabolism	Global and overview maps	01200 Carbon metabolism (79)	79	K01899	succinyl-CoA synthetase alpha subunit	ACHA01MRNA0033019
	ACHA01MRNA0033019@OnlyDIA	Metabolism	Carbohydrate metabolism	00020 Citrate cycle (TCA cycle) (22)	22	K01899	succinyl-CoA synthetase alpha subunit	ACHA01MRNA0033019
	ACHA01MRNA0033019@OnlyDIA	Metabolism	Carbohydrate metabolism	00640 Propanoate metabolism (25)	25	K01899	succinyl-CoA synthetase alpha subunit	ACHA01MRNA0033019

## Sheet: C) PRE exclusive and upregulate
	DIA protein	First level Category	Second level Category	Pathway (annotated genes)		KO	Description	A. charrua genes
[truncated: 82 more rows]

## Sheet: D) Summary Pathways
First level Category	Second level Category	Annotated	DIA	PRE	DIA %	PRE %
Metabolism	Global and overview maps	1573	23	8	1.46217	0.508582
	Carbohydrate metabolism	326	3	2	0.920245	0.613497
[truncated: 29 more rows]

## Sheet: E) KOBAS_DIA KEGG Enrichment
#Term	Database	ID	Input number	Background number	P-Value	Corrected P-Value	Input	Hyperlink
[truncated: 15 more rows]

[truncated: 1 more sheets: F) KOBAS_PRE KEGG Enrichment]
