# Supplementary material for: Embryonic developmental arrest in the annual killifish Austrolebias charrua: A proteomic approach to diapause III
Source: PLoS One. 2021 Jun 4;16(6):e0251820. doi: 10.1371/journal.pone.0251820 (PMC8177498; doi:10.1371/journal.pone.0251820)
Supplement: S5 Table — (XLSX) [file pone.0251820.s005.xlsx]

## Sheet: DIA proteins
				Únicamente en Diapausa
	Protein	ID UNIPROT max identity	Identificaction	ID A.charrua	Replicate Count	Total Signal
	Glutamate dehydrogenase, mitochondrial	P82264	Only in Diapause III	ACHA01MRNA0011678	3	34
	Enoyl-CoA hydratase, mitochondrial	Q8BH95	Only in Diapause III	ACHA01MRNA0015434	3	26
	60S ribosomal protein L10a	Q90YV8	Only in Diapause III	ACHA01MRNA0017476	3	24
	Rho GDP-dissociation inhibitor 1	P80237	Only in Diapause III	ACHA01MRNA0040764	3	21
	Elongation factor 1-alpha 1	Q90835	Only in Diapause III	ACHA01MRNA0038740	3	20
	40S ribosomal protein S23	Q90YQ1	Only in Diapause III	ACHA01MRNA0031546	3	20
	14-3-3 protein zeta	P29310	Only in Diapause III	ACHA01MRNA0012833	3	20
	NAD/NADP-dependent betaine aldehyde dehydrogenase	A6X2G8	Only in Diapause III	ACHA01MRNA0030973	3	20
	Nascent polypeptide-associated complex subunit beta	Q0CGL5	Only in Diapause III	ACHA01MRNA0005881	3	18
	Superoxide dismutase [Cu-Zn]	P03946	Only in Diapause III	ACHA01MRNA0017282	3	16
	Phosphoglucomutase	Q7KHA1	Only in Diapause III	ACHA01MRNA0017144	3	16
	Cytosolic 5'-nucleotidase 1A	A3KFX0	Only in Diapause III	ACHA01MRNA0040384	3	15
	NADH dehydrogenase [ubiquinone] iron-sulfur protein 3, mitochondrial	Q0MQG7	Only in Diapause III	ACHA01MRNA0000713	3	15
	ATP synthase subunit g, mitochondrial	Q5RFH0	Only in Diapause III	ACHA01MRNA0026651	3	15
	Superoxide dismutase [Mn], mitochondrial	P07895	Only in Diapause III	ACHA01MRNA0010159	3	15
	Nucleoside diphosphate kinase A	Q05982	Only in Diapause III	ACHA01MRNA0002684	3	13
	Vimentin	P02543	Only in Diapause III	ACHA01MRNA0031742	3	13
	Arrestin-C	P36575	Only in Diapause III	ACHA01MRNA0016253	3	12
	Succinate--CoA ligase [ADP-forming] subunit alpha	Q4ULQ8	Only in Diapause III	ACHA01MRNA0033019	3	12
	M-protein, striated muscle	Q02173	Only in Diapause III	ACHA01MRNA0011231	3	12
	Ribose-phosphate pyrophosphokinase 1	P60892	Only in Diapause III	ACHA01MRNA0010429	3	11
	Eukaryotic translation initiation factor 3 subunit F-1	B4KBI4	Only in Diapause III	ACHA01MRNA0006453	3	11
	Myozenin-1	Q8SQ24	Only in Diapause III	ACHA01MRNA0009369	3	11
	Eukaryotic translation initiation factor 3 subunit M	Q7ZYU8	Only in Diapause III	ACHA01MRNA0028060	3	11
	Cytochrome b-c1 complex subunit 2, mitochondrial	P32551	Only in Diapause III	ACHA01MRNA0005871	3	11
	Ras-related protein Rap-1b	Q7ZXH7	Only in Diapause III	ACHA01MRNA0023727	3	10
	Electron transfer flavoprotein subunit alpha	Q9HZP7	Only in Diapause III	ACHA01MRNA0004882	3	9
	Ran-specific GTPase-activating protein	Q3T0M7	Only in Diapause III	ACHA01MRNA0032572	3	9
	Ras-related protein Rab-5A	Q9CQD1	Only in Diapause III	ACHA01MRNA0010007	3	8
	Guanine nucleotide-binding protein G(i) subunit alpha-1	P27044	Only in Diapause III	ACHA01MRNA0007657	2	4
	Rab GDP dissociation inhibitor beta	P50395	Only in Diapause III	ACHA01MRNA0021615	2	4
	Guanine nucleotide-binding protein G(k) subunit alpha	P38403	Only in Diapause III	ACHA01MRNA0012660	2	4
	Deoxyribodipyrimidine photo-lyase	P58818	Only in Diapause III	ACHA01MRNA0008146	2	4
	Troponin C, skeletal muscle	P20801	Only in Diapause III	ACHA01MRNA0023387	2	4
	Periplakin	Q9R269	Only in Diapause III	ACHA01MRNA0006194	2	4
	Hexokinase-1	P19367	Only in Diapause III	ACHA01MRNA0038434	2	4
	Myomesin-3	Q5VTT5	Only in Diapause III	ACHA01MRNA0028191	2	10
	Forkhead box protein K2	Q7ZX03	Only in Diapause III	ACHA01MRNA0022361	2	8
	cAMP-dependent protein kinase catalytic subunit alpha	Q8MJ44	Only in Diapause III	ACHA01MRNA0023768	2	6
	Insulin-like growth factor 2 mRNA-binding protein 2	Q5RB68	Only in Diapause III	ACHA01MRNA0032969	2	6
	NADH dehydrogenase [ubiquinone] 1 alpha subcomplex subunit 13	Q95KV7	Only in Diapause III	ACHA01MRNA0002643	2	6
	Pyruvate dehydrogenase E1 component subunit alpha, somatic form, mitochondrial	A7MB35	Only in Diapause III	ACHA01MRNA0015487	2	6
	Glycerol-3-phosphate dehydrogenase [NAD(+)], cytoplasmic	Q5EA88	Only in Diapause III	ACHA01MRNA0019325	2	6
	Adenylosuccinate lyase	Q9UZ99	Only in Diapause III	ACHA01MRNA0003278	2	8
	Protein NDRG2	A5A6K6	Only in Diapause III	ACHA01MRNA0016408	2	6
	Ras-related protein Rab-8A	P55258	Only in Diapause III	ACHA01MRNA0012426	2	6
	S-methylmethionine--homocysteine S-methyltransferase BHMT2	Q9H2M3	Only in Diapause III	ACHA01MRNA0013656	2	6
	Myosin-binding protein C, slow-type	Q00872	Only in Diapause III	ACHA01MRNA0002959	2	16
	Protein	ID UNIPROT max identity	Identificaction	ID A.charrua	Fold Change	pValue
	Glyceraldehyde-3-phosphate dehydrogenase	Q5XJ10	Increased in Diapause III	ACHA01MRNA0005206	1.70409	0.00439083
	Alpha-enolase	I0J1J1	Increased in Diapause III	ACHA01MRNA0024959	1.50376	0.00175958
	63 kDa chaperonin, mitochondrial	P25420	Increased in Diapause III	ACHA01MRNA0017521	1.31486	0.0274484
	Fructose-bisphosphate aldolase C-B	Q8JH70	Increased in Diapause III	ACHA01MRNA0031745	1.30337	0.0280459
